# Supplementary material for: A transcriptional network of cell cycle dysregulation in noninvasive papillary urothelial carcinoma
Source: Sci Rep. 2022 Oct 3;12:16538. doi: 10.1038/s41598-022-20927-9 (PMC9529892; doi:10.1038/s41598-022-20927-9)
Supplement: Supplementary file 10 — Supplementary Table S2. [file 41598_2022_20927_MOESM10_ESM.xlsx]

## Sheet: Table S1-TF.regulons.including.
Table S2: Transcription factors and their targets
Each transcription factor is listed in the first row and is in bold. Targets are below transcription factors, in the same column, and are not in bold
Transcription factor	ARNTL2	ATOH8	BAZ2B	BCL11A	CARF	CEBPG	CENPA	CREB3L2	CREBL2	CXXC5	DACH2	DLX2	DMRTA1	DOT1L	DPF1	E2F1	E2F2	E2F7	E2F8	EBF4	EN1	ESR1	ETV4	FOXC1	FOXD2	FOXF2	FOXM1	GTF2IRD2B	GTF3A	GZF1	HES1	HIF1A	HOMEZ	HOXA1	HOXA13	HOXA9	HOXB13	HOXB2	HOXB3	HOXB4	HOXB6	HOXB7	HOXB8	HOXD1	IRF5	L3MBTL4	LHX2	LIN54	MBD4
Targets	ABCC5	ABCD3	AFF4	AP2S1	AASDH	ALOX5	AASS	AAK1	ABCA12	ADGRE2	ABCA3	ACMSD	AURKB	AMZ2	ABCG4	ABLIM1	ABCA4	AGO2	ANO10	A3GALT2	ACAA2	A2ML1	AAGAB	ACSS2	ABCC4	ABCD3	ACAN	ANKRD24	ARSD	AATF	CAST	ABCA10	AKR1B1	A2ML1	ANXA10	ARMH4	AGMO	ADA2	ABCD4	ABCD4	AMT	ALKAL1	AADAC	ABCA13	ABCA13	AMIGO2	ABCC4	AAMP	ACY1
	ADAM19	ACTL6A	AKR7A2	AZGP1	ACYP2	BCAM	ABAT	ACKR2	ACLY	AMOTL2	ABCC5	APOA2	BIRC5	ANAPC13	ABI1	ABRAXAS1	ACBD7	ATAD5	COLEC12	ABCD3	ANKMY2	ACADL	ACE2	BICDL1	ADGRG3	ACRV1	ADD3	AP2S1	AVPI1	ANKEF1	CCDC167	ADAM11	ANGPT1	ABCA12	ARFGAP3	C12orf56	AIG1	ALG1L	ANXA11	ACSF3	BIRC5	ASAP1	AKR1C1	ABCA6	ABRAXAS1	ANGPTL4	AIF1L	ACAP2	ADIRF
	ANKRD13A	ACVR1B	ALPK1	BICRAL	ANKAR	BRIX1	ABCB6	ALKBH2	ACTRT1	ANKRD35	ADGRF4	ARL14EP	BLM	ANAPC16	ALK	ANKRD50	ACSM1	CCDC150	CTSC	ACTL6A	APH1B	AKT3	ACKR4	CAMK1D	BTBD10	ANXA9	ALKBH3	AURKA	BCAS1	APMAP	CCR1	AQP12A	AP1G2	ADAM17	ARHGDIB	DNAJC15	ANXA10	ARHGAP11A	ARHGEF28	ANP32E	CENPW	ATP2A2	AMMECR1	ACAP2	ACOX3	ASF1B	AIG1	ADIPOR2	AKAP5
	APOL6	ANLN	AP2S1	BLVRB	BAZ2B	CAND1	ABCC4	ANKRD52	ACY1	ARHGAP40	AIF1L	BTBD10	BUB1	ARHGEF7	ASGR1	APLF	ADAMTS4	CIT	CYP2U1	AIFM1	BCL2L13	ALDH1A1	ACTR3	CELSR1	CEBPB	ARHGEF38	ANAPC16	BBS4	CDKN1A	BTF3	CTNNBL1	ATP11C	APOB	ADAM2	ARID5B	FABP6	BTBD10	AURKA	CALR	ANXA11	CNDP2	CENPP	ANLN	ACSL1	ADAM8	ATP2C2	ARHGEF38	ALDH4A1	ALDH3A2
	AQP9	ANP32E	APH1A	CADM1	BBIP1	CCS	ADAM28	ARID5B	ADAM15	BCAS4	ALG2	C11orf58	BUB1B	ARPC3	BTBD10	ATE1	APLN	ELOA3C	DMBX1	ANO6	BLNK	ALDH1L2	AGGF1	CHPT1	CFAP221	AXIN2	ANLN	BIRC5	CRTAC1	C11orf1	EXD2	ATP5MC1	ARHGAP29	ANP32E	ATP2B1	FANCC	C11orf1	BLM	CALU	AP1G2	CSE1L	CHMP2A	C12orf56	ALDH1L1	ADAP1	AUNIP	C10orf99	ALG1L	ANKRD13A
	ARHGEF10L	APOO	APMAP	CALR	C10orf143	CMTM4	AGMO	ATP5MD	ALOX12	BRINP2	AMOT	CEND1	C1orf115	ASF1A	C17orf64	BTBD10	ATP8B1	EZH2	DOT1L	ARHGAP19	CEACAM5	AMOT	ALCAM	DAB2IP	CRABP2	C2CD4A	APH1B	BRI3BP	DBF4	CALU	FAM110C	B4GALNT3	AURKA	ARHGEF26	BCL2	GJC1	CHAF1B	BUB1	CCR1	ARF4	ERN2	CHMP3	CCNA2	ANLN	ADCK2	AURKA	C7orf57	ANKRD40	ANKRD36B
	BCAM	AREG	ARID4A	CENPX	CALR	DGLUCY	AJAP1	BAZ2A	AMPD2	C9orf85	BMP2	CHMP3	CAAP1	ATP5MD	CACNA1B	BTF3	BOD1	FANCA	EEF1A1	ARHGEF10	CRY2	ANK2	ANGPTL1	DHRS3	CRIP1	CDC7	ARHGEF39	CALR	DEPDC1B	CCDC47	FOXQ1	B4GALT2	BCL2L14	ATL2	BRINP1	HAS2	CPA5	BUB1B	CHI3L1	ARHGEF10L	FAHD2B	CHRM3	CDK1	ANXA10	ADGRV1	AURKB	C9orf40	ANLN	ARL13B
	BCL2A1	ARHGAP6	ARID4B	CNKSR3	CCNH	DLG3	AK2	BCL9L	ASL	CBS	BMP4	COPS4	CCNB2	ATP5PB	CAMKV	C11orf1	BTBD10	FOXM1	EFNB2	ARL9	CYFIP2	APOD	ANKMY2	ENO3	DSG4	CHST10	ARL14EP	CARF	GPC1	CDC27	IL34	BAAT	BIRC5	AURKA	BTBD3	HOXA10	DONSON	CBY1	CSTA	B3GNT2	FAM161B	CIT	CENPA	AQP3	AGFG2	BIRC5	CCNE2	AP1S1	ATP5MC3
	BIRC3	ATL2	ARL2	DAD1	CDNF	DNAJC4	ANKRA2	CDKL5	ATAD3A	CBSL	BSPRY	CORO6	CCNI2	ATP6V0E1	CASP4	CARD16	C1orf216	GEN1	FAM181B	ARMC1	DIXDC1	BEND6	AP1S3	EPHA2	E2F2	CLDN4	ASPM	CCNA2	GPRASP2	CHCHD10	IL6R	BSPRY	C10orf67	BIRC5	C2orf88	HOXA11	E2F2	CCNB1	CYP2C8	BBS1	FEN1	CORO1C	DEPDC1	ASB13	ALDH3B2	BRI3BP	CRTAC1	AQP3	ATP6V0A2
	BTG2	AURKA	ARPC4	DKK1	DPM3	DYRK2	ANKRD42	COMMD6	ATG9B	CCNB1IP1	C12orf75	CTR9	CDC6	ATP6V1D	CCNDBP1	CASP1	C9orf85	HYAL4	FCER1A	ATOH8	ECI2	BTBD16	ARMCX3	FIGN	EIF4B	CRIM1	ATAD2	CCNB1	HMGB2	CHTF8	KCNN1	C12orf56	CALD1	BRIP1	DBNDD2	HOXA7	EIF4B	CCNE1	DAB2IP	BCAT1	GGH	CTPS1	DSG1	AURKA	ANKRD50	BUB1	CSAG2	ASB12	BCAP29
	C12orf75	AVPI1	ATP5MF	GAS2	ENO1	EVC	ANLN	COMMD8	ATXN7L3	CHCHD10	CAST	DLX1	CDKN2A	BORCS7	CD164L2	CAST	CAMK2N2	ILF3	GIMAP6	ATP5PF	EN2	C6	ATL1	GLT8D1	ESAM	CRTAC1	ATAD5	CCNE1	HTR7	CIB1	KLHL6	C19orf48	CALHM5	C15orf48	DDO	HOXB13	ESPL1	CDCA5	DDOST	CLIC4	HOXB3	DIAPH3	ERCC6L	B3GALNT1	ANKRD9	CA2	CTSV	ASPM	BTF3
	CCL17	BCAM	ATP6V0B	HIGD1A	FGGY	FAM136A	ARHGAP11A	COX7C	B4GALT3	CIDEA	CBX1	EHF	CDT1	BTBD1	CDCA3	CDK2	CCNE2	IQGAP3	GMFG	B3GNT2	EPB41L3	CARD11	B3GNT3	GPX2	EXOC3L4	CSTL1	AUNIP	CDK1	IFITM10	CNPY4	LANCL3	C1QTNF12	CALM2	C2CD4A	DKK1	IL1A	FABP5	CDKN3	DHRS12	CNKSR1	HOXB5	DYNC1I1	ERN2	BIRC5	ANXA10	CASP14	CYB5R1	ATAD2	CCDC50
	CCL2	BCL2L10	ATRX	IGFBP3	GOLGA8N	FAM174B	ARSD	CXXC5	BOP1	CLNS1A	CCDC117	ESAM	CEBPA	BTBD10	CDCA8	CENPS	CDK5R1	KIF18B	HTR2B	B3GNT7	FREM1	CCDC80	BAIAP3	HOXB3	FAM169A	CXCL17	AURKB	CDKN3	IRS1	COIL	MAP2K1	C22orf31	CALU	CALR	ESR1	KRT19	FABP7	CEP55	DSC1	CXCR4	HOXB8	EMX2	EXO1	BLM	ANXA9	CBX8	DONSON	ATAD5	CCDC66
	CCL22	BIRC5	BAZ1A	KAT6B	GOLGA8Q	FBXO45	ASF1B	DLGAP4	BYSL	CREB3L2	CCDC121	ETFDH	CTNNBL1	C16orf70	CHAF1B	CFAP45	CDKN1B	KNTC1	MAT2B	BCAM	GALNT14	CDH11	BMP2	LAMC2	GABRD	EGF	BEND3	CELF6	KIF20A	COPB2	MCRIP1	C9orf116	CCNA2	CAMK2D	EVX1	MYO3B	HOXA9	CIP2A	FAM171B	CYP51A1	HOXB9	FANCB	FAM83D	BRIP1	AP5M1	CCDC180	DSC1	ATL2	CCZ1B
	CCNB1IP1	BMP7	BLOC1S1	KRT18	GTF2IRD2B	FIGNL1	ASPM	DNAJA2	C12orf56	CYP2C9	CKS2	FUNDC1	CYP39A1	CAD	DSG1	CHAF1A	CEACAM5	MGME1	MKI67	C16orf86	HOXC6	CGNL1	BTN3A2	LPAR1	IGBP1	FOXQ1	BEX4	CKS1B	KNSTRN	COX4I1	MECOM	CA12	CCNB2	CCDC117	FAM114A1	NCALD	HSD17B2	CTNNBL1	FBXO45	ELOC	IFNE	FOXM1	GPRC5C	BUB1B	ARHGAP5	CCNA2	ELAVL2	BLM	CD274
	CD274	BOLA3	BLVRB	LRRC59	HHAT	GSTCD	ATOH8	EDEM1	C19orf48	DIO1	CLDN3	GABRD	ETNPPL	CAPZA2	E2F1	CHDH	CEACAM6	MKI67	MMP7	CCDC136	IL11	CHODL	C4orf33	MAT1A	KCNK5	GEMIN2	BEX5	CLYBL	MCM8	CRNKL1	MFF	CABLES1	CCSAP	CCNA2	FAM83G	NEMP2	HTR7	DDIAS	FCRLA	HOMEZ	IL17D	FSIP1	HEPHL1	CAMK1D	ARRB1	CCNB2	FABP5	BMP2K	CEP128
	CD83	BRIX1	BRK1	MANF	IMPG2	HOXA3	ATP10D	EIF4A1	C21orf58	DKK4	COLEC10	GTF3C6	FCRLB	CASP2	EEF1A1	CHURC1	CLCF1	MMS22L	NFU1	CCNB1	KPNA7	CNN3	C5orf15	MDFI	LAGE3	LRTOMT	BMP5	CREG1	MOGAT2	CRY1	MTHFD2	CDT1	CD36	CCNE2	FBLIM1	PPP1R12B	MOGAT2	DLGAP5	FOXC1	HOXA1	KDELR2	GFOD1	HOXB1	CCNA2	ATAD1	CCNE1	FABP6	BRCA1	CEP19
	CDH23	BUB1	C1orf43	MBP	JTB	HSD17B8	AURKA	EPAS1	C6orf89	DMXL2	COPRS	HYAL4	FOCAD	CCDC90B	EEF1B2	CRIP1	DAND5	NCAPD2	PFDN5	CCT5	KRT16	COLGALT2	CALHM3	MGAT4A	MCCC1	MLH1	BNIP2	CSE1L	MPHOSPH9	DALRD3	NT5DC4	CENPX	CDK1	CDC6	GJB4	PRDX5	NAT8L	DSCC1	GCLM	HOXB3	LYPD2	HARBI1	HOXB2	CCNB1	ATAD3C	CCNE2	GRIN3A	BRCA2	CLCC1
	CDRT1	BUB1B	CARF	MORF4L2	KIAA0825	IRS1	AURKB	F2RL1	CBLC	DRAM1	CRTAC1	KCNJ9	FOXM1	CCNG1	EIF4B	DCTN4	DERL3	NUP62CL	PLK1	CCT8	KRT6C	CPA3	CAPS	PDE7A	MMP25	MORN2	BRCA1	DBI	NCAPG2	DDX23	NUDT1	CFH	CDKN2C	CDC7	GPD1L	RAB38	NSG1	GINS1	GLA	HOXD3	MAD2L1	HOXB8	HOXB6	CCNB2	ATP6AP1	CD24	HSD17B2	BRINP2	CMSS1
	CHST11	C16orf74	CARMIL1	MRPL14	KIZ	KCNQ1	BCAS1	GGCX	CD302	F2RL1	CTSE	KLHL38	HCLS1	CHMP3	EME1	DPF1	EGFLAM	ORC6	QPCT	CNGB3	LHX5	CWH43	CARD16	PHGDH	MRPS9	NACAD	BRCA2	DEPDC1	NTF4	DNAJB11	PKD1L2	CHAF1A	CEACAM6	CEACAM6	HOXA1	RAET1G	NSUN6	GPRC5C	GTF2IRD2B	HOXD4	MTHFD2	HTATIP2	HOXB7	CCNE2	BAALC	CDC20	HTR7	BRIP1	COPB2
	CIRBP	C3orf52	CASP8	MSMO1	LRRC59	KLHDC10	BIRC5	HECTD4	CGREF1	FABP5	CTSL	LCN1	IFFO2	CLN6	EMX1	DSN1	ENPEP	PFDN5	S100B	COL9A2	LIPK	CXCL17	CASP1	PTGS2	MYL4	NELL1	BRIP1	DGLUCY	NUF2	EEF2	PPFIBP2	CKS1B	CENPA	CEACAM7	HOXA11	RTP4	PRAC2	HMGB2	HOXA1	HS2ST1	NUDT1	KIF18B	HOXB9	CDC6	BTBD10	CDC25C	MCC	BUB1	COX5A
	CLEC5A	C5orf22	CCDC51	MYDGF	MEA1	KLHL29	BORA	HERPUD1	CHCHD6	FAM169A	CYB5R1	MOAP1	JPT1	CLNS1A	EPHA8	EEF1A1	FABP5	PLK1	SCNN1B	COX6C	MMP1	DAB2	CCDC74A	PXYLP1	NACA	PARD6B	BTBD10	DSCC1	PSD3	EIF3F	PREX1	CMTM4	CENPN	CENPA	IGFBP5	SCML1	PRR11	HOXA1	HOXB4	LDB1	OIP5	MTIF3	HTR2C	CDCA2	C11orf1	CDC45	MCUB	BUB1B	CWF19L2
	COX4I1	CALU	CCDC82	OBSCN	MFF	LDOC1	BRI3BP	HTT	CIT	FCRLA	DBN1	MRGPRX3	KIF23	COMMD6	FABP7	EEF1B2	FAM3B	POLE	SCNN1G	CPNE7	MMP10	DMD	CD96	RLN1	NGRN	PCNA	BUB1	ERMAP	PYGL	EIF3K	PRXL2A	CNBD2	CEP55	CENPN	IRX2	SIX3	PRXL2A	HOXB1	HOXB6	LPL	PGPEP1	NGRN	IGSF22	CDK1	CA4	CDC6	NETO1	C16orf74	CYLD
	CRTAC1	CCNA2	CCNT2	OR56A5	MIA2	MUC3A	BUB1	HUWE1	CKMT1B	FOLR1	DGKH	NIFK	KIF2C	COMMD8	GINS2	EFNA2	FAM81A	POLH	SMIM3	CYCS	NDRG1	DOCK11	CPSF2	RNF212B	PGC	PKIB	BUB1B	EXO1	RAB2B	EIF4EBP3	PSMB11	CTSC	CLEC12A	CEP55	LGALS4	SLC25A40	RACK1	HOXB3	INSIG1	MCUB	PLAC1	POLQ	LMNB1	CDKN3	CAPN5	CDCA5	NSG1	C18orf54	DDX23
	CXCL2	CCNB1	CENPC	PCNX2	MYDGF	NDC1	BUB1B	KMT2C	CLCN2	GDPD2	DHFR2	NKX2-4	KIF4A	COPS4	HES7	EIF3H	FOXD2	RAD54L	SYNDIG1	DBI	NDUFA4L2	DPP4	CREBL2	SERPINB6	PPFIBP2	PPP1R14C	C15orf65	FEN1	RFC3	ESF1	RNF157	ECI1	CLIC2	CLEC2A	LHFPL2	SPIN4	RBL1	HOXB8	KCNQ1	MKX	PRKAR2A	PSCA	LRRC58	CEP55	CAPS	CDCA8	NSUN6	C1GALT1	DNAJB11
	CXCL3	CCNB2	CENPX	PHB	N6AMT1	NUDCD1	C8orf76	LDHB	COL7A1	GPNMB	DOLPP1	NRXN2	KLHL9	COQ10B	HOXC12	EIF4B	GCHFR	RNF168	TGFBI	DCAF13	NKX2-8	DSTN	CYP27A1	SLC19A2	RACK1	PRR15L	C18orf54	GGCT	RRM2	FASTKD5	SERPINB8	ELL2	CLIC4	CLSPN	LRAT	SPINK1	RNF157	IL4R	LPA	MOB3C	RACGAP1	RAD54L	MAGEA9B	CLCA4	CARD14	CDK1	NT5M	C1orf112	DYNC1LI1
	CYB5R1	CCNE1	CEP162	PHF21A	NEK9	NUDT22	CCNA2	MARK2	CSPG4	GPR27	DPM3	NT5DC4	LRAT	COX7A2L	IGBP1	FAAP24	GPR19	RPL11	TOMM7	DEPTOR	NWD2	ECM2	DCUN1D4	SLC45A4	RASD2	PTPRH	C19orf33	GINS1	RTKN2	FIGNL1	SH2D4A	EML4	COL5A2	CPA4	MAGED4B	SST	SALL4	KIF15	LRRC59	NADSYN1	RHEX	SERPINB1	NEUROD4	CSTF2	CARD9	CDK2	PAX6	C21orf91	EEF1A2
	DCAF4	CCNE2	CEP290	PLCG2	ORMDL1	PARP3	CCNB1	MGAT3	CYC1	GPR78	DSCC1	OR4F21	MAGEA9B	CREBL2	IZUMO1R	FABP4	GPR3	RPL23		DMTN	OARD1	EGF	DHRS7	SPOCD1	RGS8	RHOV	C1QTNF7	GSTZ1	RXRA	GPAM	SLCO4A1	ENTPD6	CPA3	CRABP2	MEIS3	VEGFC	SHOX2	KIF23	MOGAT2	NRAS	RPN2	SND1	PDE4C	DDAH2	CBLN3	CEBPA	PCSK9	C4orf46	EEF2
	DELE1	CCSAP	CERS2	POP4	PCBD2	PEX13	CCNB2	MRM3	DAPP1	HABP2	EFNA5	OTOL1	MCM10	CSDE1	KIF18B	FADS1	HOXB13	RPL34		DUSP15	PHACTR2	ENAH	DHX29	STAG2	RPL12	SELENBP1	C21orf58	GTF2IRD2	SKA3	GTF2E1	SLITRK6	EPOP	CTHRC1	CRY1	MFSD6L	WFDC3	SKA1	KIF2C	MYDGF	RIPK4	SAMD12	TICRR	PEG10	DDIAS	CCDC188	CEP55	RAET1L	C5orf22	EIF2B1
	DERL1	CDC6	CFLAR	PRDM11	PDIA4	PPM1M	CCNE1	MRPS36	DEDD	HCLS1	ENTPD3	OTX1	MTAP	CSNK1A1	LMBRD1	FAM50B	IBSP	RPL37A		ENO1	POSTN	ENDOD1	ELF1	STEAP1	RPL17	SGMS2	C5orf34	HDGF	ST3GAL5	HIGD2A	SPATA7	EXOSC5	DEGS1	CXCL1	MOGAT2	ZNF740	SLC20A2	KIF4A	NAMPT	SEC11C	SKAP1	TMEM98	PTH2R	DEPDC1	CDR2L	CERS2	RNASET2	C5orf34	EIF3I
	DGLUCY	CDC7	CHCHD2	PRDX1	PHB	RAD1	CCNE2	NCOA6	DHX30	HS6ST3	EPCAM	REC114	NUSAP1	CTSO	MIXL1	FANCE	IGFBP2	RPS10		ETNK2	PPP1R3B	EPHA7	EMX2	TBC1D2	RPL26	SMAD6	C8orf48	HOXB3	STAT6	IGBP1	SYNE3	FAM136A	DELE1	CXCL10	NUDT4		SLC46A1	KRT20	NIPAL3	SF3B6	SPATA7	TROAP	PTTG1	DEPDC1B	CDRT1	CLYBL	RPL10A	CCDC115	ERCC4
	DNAJC4	CDK1	CHD2	PSMB3	PHOSPHO2	RHEX	CCSAP	NDUFA12	DNAJC18	IER5	FBXO38	RWDD1	OR2W3	DBF4B	NACA	FANCG	INHBA	RPS12		EXD3	SAMD4A	ESRRA	ERBB4	TMEM97	RPL31	SPTSSA	CARD6	KPNA2	STON2	ISY1	TMPRSS4	FAM178B	DEPDC1	CXCL11	ONECUT2		STN1	MAGEA6	OSGIN2	SPOCD1	TPST1	ULBP3	SOX2	DHRS3	CEBPA	CPZ	RPL13A	CCDC77	EXOSC9
	DNM1L	CDKN1A	CHD9	RPN1	PJVK	SCN5A	CDC20	NDUFB1	DOT1L	IL22RA1	FEN1	SERPIND1	PRC1	DENND1A	NPHS1	FSD1	ITPKA	RPS27		FAM160B2	SLC10A6	FABP5	FAM169A	TMPRSS4	RPS17	SRD5A3	CASP1	LRRC59	TDRKH	MALL	TRIM35	FANCG	DGLUCY	CXCL5	PCSK1N		STRIP2	NCAPG	PCNA	SSH3		ZC2HC1C	SSX2	DLGAP5	CGN	CTNNBL1	RPL4	CCNA2	FAM118B
	DUOX1	CDKN3	CIR1	RUNX1	PKD2L2	SEZ6L2	CDC25A	NDUFS4	ECE2	IP6K3	FGFR3	TBC1D28	RRM2	DHRS11	ODF3L1	GINS2	KHK	RPS27A		FBXO44	SOX21	FBP2	FAM177A1	ZNHIT6	STN1	ST6GAL2	CASP4	MAD2L1	TESC	MCM8	TUBB4A	FBL	DPM1	CXCL8	PDE3B		TRIP13	NDC80	PLCD3	TPSB2			TRIM5	DSCC1	CLDN4	DDIAS	SLC38A3	CCNB1	FBXW7
	EEF1G	CENPA	CKS1B	SLC26A2	PMS1	SH2D3A	CDC25C	NFU1	EFS	IRF5	FSTL4	TIMM10B	SHCBP1	DHRS7	OR7G1	GOPC	KIAA0319	RTTN		FH	SPTLC3	FILIP1	FAR1		STRADB	TDRKH	CAT	MIS18A	TEX30	NANP		FEZ1	DSCC1	DDIAS	PDE7A		TSPYL1	NEK2	PRDX4	UBE2V2			TTK	EFNB1	CLN3	DEPDC1B	SLC6A3	CCNB2	FXYD3
	EEF2	CEP55	CLASP1	SLC26A5	POLI	SLC24A1	CDC45	PDHB	EPHA1	KCTD1	GNE	UEVLD	SKA3	DIMT1	PIMREG	HHIP	KLHDC8A	SARAF		GABBR1	SYTL3	GALM	GMPR2		TNFAIP8L1	TMEM165	CCDC150	MTHFD2	TNNI2	NDUFS3		FMC1	DSG4	DEK	PPP3CA			NUF2	PTPRS	VAMP7			TYRO3	ESCO2	COPS2	DNAH5	SPANXN4	CCNE2	GAPDH
	EFNB1	CHCHD4	CLPTM1L	TNFRSF12A	PRDX1	SLC2A9	CDC6	RAB5B	ESPL1	MAGED4	GOLM1	WFIKKN1	SMIM31	DNAJA2	PKMYT1	HIBCH	MCAM	SMC4		GAMT	TBC1D1	GATM	GPR153		TOR3A	TRABD2B	CCNDBP1	NEK2	TP63	NGDN		FUT8	DUOXA1	DEPDC1	PRR15			NUSAP1	RSPH3					EXO1	CRIP2	DSCC1	SPOCD1	CCSAP	GOLT1A
	EIF3D	CHEK1	COX6A1	TNNC1	PRIMPOL	SLC37A2	CDC7	RPL11	ETV4	MAP3K8	HTR7	WNK4	TCERG1L	DTX2	RECQL4	HSD11B2	MEX3B	SPIN4		GGCT	TMCO5A	GJB1	GPR65			TSHZ2	CCPG1	NT5C	UNC5B	NOA1		GJD4	ECT2	DHCR24	PRSS23			ORAI3	S100A12					FAM83D	CRYBG2	DTL	TMEM169	CDC27	HACL1
	ELOVL7	CHP2	COX6B1	TNRC6B	PSMB5	SLC7A8	CDCA2	RPL21	FARSA	MCEMP1	IFT22		THSD7B	E2F8	RPS24	IGBP1	MMP3	TICRR		GNAI3	TMEM144	GJB4	GRB7			TTC39A	CD59	PBK	ZFAND2A	NOP53		GLRX	ELOC	DHRS9	RTN4			PAGE2	SAMD12					FEN1	CSRNP1	DYRK4	TMEM74	CDC6	HPS3
	FABP6	CKAP2L	COX8A	TSHZ2	PSMD8	SSH3	CDCA3	RPL22	FASN	MYEOV	IGF1R		TICRR	EAPP	SARAF	IL37	MYBL1	TMEM9B		H6PD	TP53AIP1	GPNMB	GREM2			UQCC2	CDC25A	PCNA		NUP58		GMFG	F5	DLGAP5	SH3TC1			PAPPA2	SLBP					FREM2	CXXC5	EIF4EBP1	TPBGL	CDC7	HTATSF1
	FAM83C	COPB2	CRB3	TUBA1B	PTGR2	STAT6	CDCA5	RPL23	FBXL6	NEFM	IRS1		TK1	EEF1A1	SLC22A11	IQCA1	MYBL2	TYMS		HMMR	TRIB2	HDAC9	HMGN3			UROS	CDC37L1	PRDX1		PDLIM1		GRTP1	FAM72B	DPEP2	SIX2			PARPBP	TAF5					FSTL4	DIMT1	EXO1	ZNF367	CDCA2	IMPDH2
	FAM83F	COX6C	CTAGE8	TUBA1C	PUS10	STK25	CDCA8	RPL26	FLAD1	NKAIN2	KLHL29		TOP2A	EEF1B2	SLC38A3	ITGA6	NEURL1B	UBXN1		HR	TRIM6	HDC	IER5L			WDR76	CDCA2	PRKN		PET117		GTF3C5	FAM83D	DSCC1	SLC46A2			PRC1	TRIM10					GCLM	DSC3	FAM83D		CDCA7	INPP5B
	FAT2	CSE1L	CWC27	YIPF2	RPN1	TAF10	CDK1	RPL34	FOSL1	NT5DC4	KRTAP5-9		TPX2	EID1	STN1	KLRG2	NPHS2	VSIG2		HSPA9		HMGCS1	IFIH1				CDCA3	PSMB5		PGLS		HAUS4	FAP	ECT2	SRD5A2			PTN	TUBA1B					GDPD3	EEF1A1	FANCI		CDIP1	IQCG
	FGFR3	CTSL	DAD1	ZFP3	RSRP1	TFEB	CDKL1	RPL35A	FOXM1	OGDHL	MAD2L2		TRAM1L1	EIF3E	TEDC2	KRT13	NRCAM	WDR62		IARS2		HOXA13	ITGB5				CDCA4	PTTG1		PLCD3		HRCT1	FCN3	EIF2B3	STPG4			RAD51AP1	TXNDC5					GINS1	EEF1B2	FCRLB		CDK1	ISY1
	FGGY	CYP24A1	DDOST	ZMAT1	SEPSECS	TNFRSF14	CDKN2C	RPL37A	GABARAPL1	PDE10A	MAML3		TRIM58	EIF3M	THG1L	L3MBTL3	PAQR4	ZGRF1		IFNLR1		HSD17B6	MAN1A1				CDCA8	RHOA		POLR3F		IGSF11	GGH	ENY2	SYCE1L			SKA1	ZNF334					HMGB2	EHD4	FEN1		CDKN3	JDP2
	GBP1	CYP2W1	DDX24	ZNF512	SH3RF2	TNS4	CDKN3	RPS12	GALNT14	PDZK1	MCC		UBE2C	EIF4B	TICRR	LEPR	PARP1			LACTB2		IFITM10	MPP6				CDT1	RRM2		RACK1		ILVBL	GNB4	EREG	TPST1			SKA3						HOXA1	EIF2S3	GALE		CENPE	LIN54
	GDPD2	DBI	DDX5		SPATA1	TRMT12	CENPF	RPS15A	GCN1	PNPLA1	MCUB		UHRF1	ERLIN2	TMBIM4	LNPEP	PIMREG			MEGF6		IGF1	MPP7				CELSR3	SHCBP1		RBSN		ITGA2	GOLT1B	FAM111B	TSPAN5			ST6GALNAC2						HOXD4	EIF3E	GDF15		CENPF	LRRFIP2
	GRIK3	DCK	DMTF1		SPATA6L	TUBG2	CENPI	RPS17	GIMAP2	PRR15	MFAP3L			ETF1	TMEM249	LPAR1	PNPLA4			MEIS3		IL1R1	MYEOV				CENPE	SIRT5		RPL10A		JAK1	GPX8	FEN1				TMPO						INHBB	EIF4B	HILPDA		CENPI	LSG1
	HK1	DDIAS	DNAL4		SPATA7	UBA2	CENPL	RPS23	GPI	PRXL2A	MMD			FAM174A	UBE2D3	LPAR6	PTGIR			MOSPD1		IQGAP2	NAP1L2				CENPF	SKA1		RPL12		KAZALD1	GUCY1B1	FMR1				TMPRSS4						INSIG1	ENGASE	HYAL2		CENPJ	MDM1
	HR	DDIT4	DNPH1		TIMM13	UBE2G1	CENPN	RPS27	GRHL1	PTCHD1	MSH6			FBXO8	WDR62	LRFN2	RFX8			MTHFS		ITGA4	NAP1L5				CENPI	SLC2A9		RPL13		KIF1A	HAS2	GCLM				TOP2A						KBTBD12	EPS8L3	IL12A		CENPK	MIF
	ICAM1	DEPDC1	DPM3		TPI1	XPOT	CENPW	RPS27A	GRIN2D	PYGB	MTHFD2			FUCA1	ZDHHC19	LRRC26	RNF157			NAE1		KITLG	NPHS2				CENPK	SLC39A7		RPL13A		KIF9	HMGB2	GCNT3				TP53I3						KIF2C	ERBB2	JPT1		CENPU	MORN3
	ICOS	DEPDC1B	ECE2		TTC12	ZNF146	CEP55	RPS3A	GTF2H1	RACK1	NANS			FUNDC1		LSP1	RPL27A			NAGS		KLHL6	PDCD4				CENPP	SLC50A1		RPL18A		KLHL1	HOXA3	GFPT1				TRIP13						KPNA2	F2RL1	KCTD5		CEP135	NASP
	IL23A	DHRS3	EDEM2		TUBA1B	ZNF436	CHEK1	SASH1	GTPBP3	RORC	NDUFA8			GGPS1		MCM2	RPS6KL1			NBN		LIFR	PLBD1				CFH	SNRPC		RPL27A		KRT80	HOXB4	HMGB2				UBE2C						LGR5	FAM102B	KDELR2		CEP152	NUB1
	IL2RA	DHX9	EI24		TUBA1C		CHRNA5	SDHB	GTSE1	RPL12	PGD			GHITM		MESP1	RTKN2			NPM2		LIN7A	PPP1R3B				CHMP3	SQLE		RPL28		LIMS1	HSPA13	HMOX1				VILL						LMNB1	FGD3	KIF20A		CEP55	OSBPL11
	IL32	DLGAP5	EID2		ZFP90		CIRBP	SEC24A	HCFC2	RPL32	PLCH2			GMPR2		MPP2	SAP30			NSMF		LINGO4	PXYLP1				CIP2A	TMEM106C		RPL29		LIN7B	IGSF1	HOMEZ				VRK1						LRRC59	FNDC11	KIF23		CHEK1	OSBPL9
	IL4I1	DOK4	EIF3I		ZNF33B		CKAP2L	SEC24D	HGS	RPL7A	PLD1			GNB1L		MYBL2	SERHL2			NSUN7		LMCD1	RAB3GAP1				CIT	TMEM225B		RPL3		LITAF	KIAA1191	HOXA13										MAD2L1	FRMPD2	KIF2C		CIP2A	OVOL1
	IMPDH2	DSCC1	EIF4A3		ZNF596		CKS1B	SEC31A	HIC2	S100A10	PLEKHA4			GUSB		NDFIP1	SHOX2			OSBPL5		LMO3	RAP1GDS1				CKAP2	TPM3		RPL35		LLGL2	KITLG	HOXA3										MELK	G3BP1	KIF4A		CIT	PARP14
	IRS1	DUSP2	ELOVL1				CLSPN	SLC22A23	HILPDA	S100A13	PPM1G			HINT3		NKAIN2	SIGLEC15			PCED1A		LPIN2	RHOQ				CKAP2L	TRIM61		RPL36		MACROD1	KRT23	HOXB2										MNS1	GDF7	KRT14		CKAP2L	PARP9
	IVL	EBF4	EXOSC4				CNTN3	SLC2A10	HMGA1	SALL4	PRPF4			HSD17B4		NR3C1	SLC1A4			PDE4A		LRFN4	RPL36AL				CLIP4	TRIP13		RPL7A		MAF	LDB1	HOXB3										MTHFD2	GDPD3	KRT18		CLSPN	PCBD1
	KLLN	ECT2	FBXO38				COL17A1	SLC35B4	HOXC6	SDR16C5	PSD3			HSPA4		NRG4	SLC51A			PELI1		LRRK2	SAR1B				CNTN1	TUBA1B		RPL8		MAL	LILRA6	HOXB4										NCAPG	GNAI1	LRRC59		CNPPD1	PET117
	LCN2	EPCAM	FER				COL9A2	SLC44A2	HPS5	SIGLEC14	PSMB7			IER2		NSG1	SPATA24			PIP5KL1		MME	SARAF				CPE	TUBA1C		RPLP2		MCM7	LMNB1	HOXD1										NCAPH	GPR35	MAGED4		COX4I1	POLD3
	LDB1	ERCC6L	GANC				COPA	SLIRP	IPO4	SIRPB2	PTTG1			IFNGR1		NT5DC1	SPC25			PKIB		MRPL43	SBSPON				CREBL2	UBE2C		RPS13		MPZL2	LNX1	IL36G										NCEH1	GRB7	MAGED4B		CPD	PPIF
	LIAS	EXO1	GCC2				CRH	SMG7	IQGAP3	SLC16A3	PYGL			ILF3		NTN3	STN1			PNPLA7		MRPL52	SCFD1				CRYZ	ZCWPW1		RPS14		MRPL14	LOX	INSIG1										NEK2	GSDMA	MAGEE1		CUL2	PRPF18
	LYN	FAM72B	GCNA				CRTAC1	SOGA1	ISG20L2	SLC23A1	RAB6B			IMP3		PIGB	STRIP2			PRDM11		MYLK	SEC14L2				CSDE1	ZNF394		RPS15		MYBPC1	LURAP1L	KCNJ2										NUSAP1	HDDC3	MALRD1		CYBA	PSIP1
	LYZ	FAM72C	GLRX5				CSAG1	SYF2	KCNQ4	SLC44A2	RASSF2			KMT2B		PJA2	SYT9			PRELID3B		NCS1	SEL1L3				CSNK1A1			RPS18		MYCL	LY96	KIAA1191										PARPBP	HID1	MAP2K1		DACT2	RFC1
	MAML3	FAM83D	GOLGB1				CSMD1	TMX1	KIF18B	SLC6A6	RFC4			KYAT3		PLD1	TAS1R3			PSMD14		NKIRAS1	SEMA4C				CSTF2T			RPS2		NELFB	MAGEA10	KIF14										PCNA	HS3ST6	MCM2		DALRD3	RIMKLB
	MAP3K8	FBXO45	GPX4				CT45A10	TRIM17	KLRB1	STPG4	RFK			LANCL2		PLPBP	TCEAL1			PSMD7		NRP2	SH3BGRL				CTR9			RPS3		NOC2L	MAML3	KIF15										PDIA5	HSD17B12	MYBL2		DBF4	RNF34
	MCC	FH	HNRNPA1L2				CTBP2	TRRAP	KPRP	TDRD5	RPA3			LDHB		POLD1	THY1			SEC61G		NT5C	SHOC2				CX3CR1			RPS5		NR2C2AP	MCC	KIF2C										POLQ	ISOC1	NCAPH		DEGS2	RPL10
	MMD	FRAT1	INO80D				CXCR2	TSC22D2	KRT14	TMEM163	SAMHD1			MAT2B		PSEN1	TNFAIP8L1			SHC2		NUCB2	SLC16A7				CYP20A1			RPS8		NTMT1	MCUB	LGMN										PSAPL1	ITGB7	NDRG1		DENND6A	RPL10A
	MYC	GCLM	IWS1				CYP27A1	UBR4	KRT16	TMPRSS12	SGMS2			MED21		REXO5	TNN			SHF		NUPR1	SLC26A2				DCLRE1B			SART3		NTS	MOSPD1	LIPG										PTTG1	KCNG1	NEK2		DEPDC1	RPL18
	NAAA	GDPD3	JAGN1				DEPDC1	UQCRC2	KRT6A	TSHZ2	SLC25A25			METTL9		RFC2	WDR76			SLC22A17		NWD1	SLC45A3				DIAPH3			SEC22B		NXT1	MTHFD2	LMNB1										RACGAP1	KCP	NINL		DEPDC1B	RPL18A
	NCEH1	GFPT1	JMJD1C				DEPDC1B	UXT	LETM1	XG	SLC9A7			MMADHC		RHBDD1				SLC25A41		OLFML3	SLC5A7				DMRTA1			SEC23B		OPLAH	MVB12B	MCL1										RAD51AP1	KCTD17	NOCT		DIAPH3	RPL27A
	NCK2	GGCT	JTB				DGLUCY	WDFY3	LRP8		SMAD3			MOAP1		RHPN2				SLC27A2		PARM1	SLC8A3				DONSON			SLC25A6		OVOL2	NADK2	MCUB										RFC3	KIFC3	NR3C2		DLGAP5	RPL29
	NCKAP5	GGH	KIAA0586				DLGAP5	WDR91	LSR		SMAD6			MORC2		RIPPLY3				SLC49A3		PDK4	SMAD9				DTL			SLC33A1		PACSIN3	NADSYN1	MS4A7										RFC4	KTN1	OIP5		DMRTC1	RPL3
	NDUFA10	GINS1	KIAA1109				DMC1		LYPD3		SMS			MRPS36		RNF217				SMARCD3		PITX2	SMARCA5				E2F7			SMARCE1		PAFAH1B3	NCAPG	MTHFD2										RFC5	LLGL2	PAFAH1B3		DMRTC1B	RPL36
	NFE2L3	GK	KIDINS220				DSCC1		MAPK15		SORL1			MSH5		RPL12				SMIM10L2B		PLCD3	SNRPN				EAPP			SNIP1		PHLDA1	NDC80	MYH15										SHCBP1	LNPEP	PCLAF		DNA2	RPL39
	NOP53	GMPS	KMT5B				DTL		MEX3A		ST3GAL5			MSL1		RPL3				SNRPE		PLEKHG5	SNX2				EEF1A1			SNRPB2		PIMREG	NES	MYO18B										SKA1	LPAR5	PDE6B		DOK7	RPL8
	NRIP1	GTPBP4	LAGE3				ECT2		MRM1		STON2			MTOR		RPL6				SNX4		PMP22	SOCS2				EEF1B2			SNX4		PKM	NPY5R	NAA20										SKA3	LRRC73	PDIA4		DONSON	RPS14
	NSG1	HMGCS1	LSM4				ENTPD3		MRPL4		STRBP			MYH9		RPLP2				SPIN2B		PPT1	SPAG1				EIF3D			STK3		PLAC8L1	NUF2	NADK2										SPC24	LRTOMT	PFKFB4		DSCC1	RPS18
	NSUN6	HMMR	LUC7L				EPHX2		MS4A15		SURF4			MYL12A		RPS4X				STK17B		PRLR	SPINK1				EIF3E			TFIP11		PLEKHJ1	NUSAP1	NANOS1										SYTL5	LYZL4	PKIA		DTL	RPS2
	OBSCN	HR	MAF1				ERCC6L		NCLN		TCTEX1D2			MYO19		SDR9C7				SYCE1L		PZP	SRGN				EIF3M			TNPO3		PMPCA	OIP5	NCAPG										TMPO	MAGIX	POC1A		DUSP4	RPS21
	OLR1	ID1	MANF				ESCO2		NDRG1		TLCD1			NACA		SH3BGRL				TCEA1		RAB23	ST13				EIF4B			TRIM37		PNMT	OSTC	NDC80										TOP2A	MCRIP1	PRC1		ECT2	RPS28
	OSER1	ID3	MAP3K4				EVC2		NDUFA3		TMEM38B			NAPG		SIAE				TNFRSF14		RECK	SYNJ2BP				EME1			TRMT6		POMT1	OTUD1	NEK2										TSHZ2	MRPL42	PRDM5		EEF1G	RPS3
	PDE7B	IDI1	MAPK10				EXO1		NDUFA4L2		TNS4			NCAPD2		SLC27A6				TOMM70		RELL1	TINAGL1				EPHA5			TSHZ2		PPFIA3	OXA1L	NEURL3										TTK	MUC20	PRKCQ		EEF2	RSBN1L
	PFKM	INSIG1	MBD5				FAM111B		NECTIN4		TOR1B			NCOA4		SLC45A2				TSPOAP1		RGL1	TM2D2				ERVMER34-1			TXN2		PPP1R1B	PACRG	NUCB2										UBE2T	MVK	PRR11		EFNB1	RSRC1
	PLCD3	INSYN1	MIF				FAM72B		NELFCD		TRIB3			NDUFA12		SLC46A1				UBE2T		RGS9	TMEM64				ESD			ZMPSTE24		PRKD3	PARP3	NUF2										UHRF1BP1L	MYH14	PRSS8		ELMO3	SAT1
	PLCH2	IRS1	MIPOL1				FAM72D		NOC2L		TUBA1B			NDUFB5		SLC5A7				VAMP7		RNF157	TRIM22				ESPL1					PROSER2	PARPBP	NUSAP1										ZNF367	MYO5B	PSMD3		EML2	SETD3
	PLEKHH3	KCNH4	MRPL11				FAM83D		NOL3		TXNRD1			NDUFS4		SMAD9				VBP1		RORC	UBALD2				EZH2					PTGS2	PCDH18	OXGR1										ZNF726	NAGK	RAD51		ERCC6L	SLC25A6
	PLXNB3	KHDRBS3	MRPL14				FAR2		NOP56		UBAC1			NFKB2		SNAPC1				VDAC1		SAMHD1	VGF				FAM114A2					RABL6	PCNA	PADI1										ZWINT	NCF4	RAI14		ESCO2	SLC4A1AP
	PPP1R37	KIAA0513	MRPL36				FEN1		NOTCH3		UBE2T			NFU1		SPINK7				VRK1		SCPEP1	ZCWPW2				FAM72A					RAP1B	PDE1A	PCNA											NDRG2	RAI2		ESPNL	SMC6
	PPP4R1	KIF11	MRPS17				GGH		NPIPA8		VWA8			NSMCE1		SPOCK1				VWA5B2		SELENBP1	ZHX1				FAM72C					RASEF	PDIA6	PDZK1IP1											NDUFAF2	RANBP1		ETNK2	SOWAHC
	PRDM11	KIF14	MRPS7				GINS1		NT5DC2		VWC2L			PAFAH1B2		SWAP70				XPOT		SGMS2	ZNF511				FAM83D					RASSF6	PET100	PGM3											NEPRO	RNASEH2A		EXO1	SPOP
	RACK1	KIF15	MTFP1				GPSM2		NTN4		WDR34			PARP2		TCF19				ZNF516		SLC12A3	ZNF540				FANCA					RB1	PGM3	PI3											NFATC4	RNF180		EXOSC9	SSX2IP
	RAD1	KIF18A	MTR				HASPIN		NXPH4		YWHAH			PATL1		TCP11						SLC1A3					FANCB					RCE1	PI15	PIP											NLRX1	RPN2		EZH2	STK4
	RASA4	KIF20A	MYDGF				HJURP		OR1J1		ZNF367			PEX7		TEDC2						SLC2A12					FANCD2					RHOBTB3	PPBP	PIWIL3											NMD3	RRM2		FAM111B	TESC
	RASGRP1	KIF23	N4BP2				HMGB2		PAFAH1B3					PFDN5		TIGD3						SLC30A4					FANCI					SCNN1G	PRDX1	PLCD3											NPC1L1	SAE1		FAM72A	THEM6
	RASSF3	KIF2C	N4BP2L2				HMGN1		PCYOX1					PMM1		TMEM145						SLC40A1					FBXO2					SIX3	PSMA2	PRAME											NPM1	SAPCD2		FANCB	THUMPD3
	RGS10	KIF4A	NAXE				HMMR		PLEKHG4					POFUT2		TP63						SLC8A1					FBXO43					SLC24A2	PTGFR	PRC1											NSG1	SGSM1		FANCD2	TLK2
	RMC1	KLHL29	NBEAL1				HOMEZ		PLK1					POLE		UHRF1						SLFN11					FGF20					SLC27A4	PTTG1	PRSS1											NYAP2	SKA1		FANCI	TOPBP1
	RPL10A	KNSTRN	NDUFA2				HOXA1		PLXNA1					POLR2M								SLIT2					FKBP1B					SLC9A9	RACGAP1	PTTG1											OLA1	SKA3		FAU	TRIM37
	RPL13	KPNA2	NDUFB7				HOXB8		POTEF					PPA2								SMPX					GALNT11					SMAGP	RAD51AP1	RAD51AP1											OTOF	SLC1A6		FBLIM1	TSPO
	RPL13A	LACTB2	NDUFB9				HR		POTEG					PRAG1								SOD3					GALNT4					SNAPC1	RAP2A	RASGEF1B											PALM3	SPATA5L1		FBXO5	UBA52
	RPL19	LDLRAD4	NDUFC2				HS6ST3		POTEI					PRDM15								STEAP4					GALNTL6					SND1	RDH12	RELL1											PAM	SPC24		FIGNL1	WDR53
	RPL29	LMNB1	NEK1				HSD17B2		PPFIA3					PRKAR1A								STON2					GINS3					SPIRE2	RFC3	RFC4											PARD6A	TAGLN2		FIS1	WDR5B
	RPL3	LRRC59	NIN				HTR7		PPFIA4					RBM15								STX2					GJC1					SPTBN1	RFC4	RHCG											PCSK6	TIMM17B		FRS2	WIPI1
	RPL36	MAD2L1	NKTR				HYLS1		PPP1R16A					RNF14								SYNE3					GMPR2					SSNA1	S100A10	RHOV											PDZD3	TK1		GAMT	ZFAND2A
	RPL4	MELK	NUDT4B				IFT140		PRCC					RPL11								TCF4					GPRASP2					STKLD1	SHCBP1	RTKN2											PHLDB3	TLE4		GAN	ZNF101
	RPL6	MGAT4A	NXT1				IFT46		PRKD3					RPL17								TENT5A					GTSE1					STPG3	SKA1	S100A7											PJA2	TOP2A		GHDC	ZNF131
	RPS2	MIS18A	OGA				IGFBPL1		PRR9					RPL22								THEMIS2					HASPIN					TEDC2	SLAMF9	S100A8											PKD1L1	TPPP		GINS1	ZNF829
	RPS3	MRPL3	ORC2				IL18		PRRG4					RPL23								TIMP2					HAUS8					TEX29	SLC15A5	S100A9											PKN1	TPX2		GJB4
	RPS5	MSH6	PARP8				IMPA2		PSEN1					RPL31								TLR5					HJURP					TINCR	SLC16A1	SCEL											PLEKHF1	TRIP13		GPC1
	RPS8	MTHFD2	PDE4D				IQGAP3		PSRC1					RPL34								TMCC3					HOXB7					TJP3	SLC2A13	SHCBP1											PLEKHG6	TUBA1B		GPR180
	SAA1	NCAPG	PELO				KCNE3		PUSL1					RPL35A								TMEM200A					HRH1					TLX3	SLC2A9	SKA1											PPP3CA	TUFT1		HACD2
	SAA2	NCEH1	PGAM5				KIF11		PYY					RPL36AL								TMEM74B					IGBP1					TMEM186	SSH3	SKAP2											PRSS22	UBE2C		HELLS
	SAMHD1	NDC1	PHB				KIF13B		RCOR2					RPL37A								TMOD1					IL17RB					TONSL	STAT6	SLC11A2											PRSS27	UBE2S		HES5
	SERPINB9	NDC80	PHF3				KIF14		RECQL4					RPL41								TMPRSS4					IMPACT					UCK2	STOM	SLC37A2											PRXL2A	UBE2T		HMGB2
	SH3PXD2A	NEK2	PHKB				KIF15		REEP3					RPL7								TRAF3IP2					INTS10					UNC79	TEX30	SLC39A8											PSMG3	UHRF1		HMMR
	SLC24A1	NSUN2	PIK3C3				KIF18A		REPS2					RPS11								TRIL					IQGAP3					URM1	TIMM9	SLC6A14											RAP1GAP	WSB2		HSD17B8
	SLC2A9	NUF2	PKP4				KIF20A		RNF126					RPS12								TSPAN9					ISCU					WDR34	TMEM70	SLCO4C1											RBBP8NL	ZIC2		IL9R
	SLC31A2	NUSAP1	PNISR				KIF23		RSPO4					RPS15A								TTLL7					ITGB6					WDR5	TNFAIP6	SMCO4											RHBG	ZNF510		ITGA1
	SLC7A8	PACSIN2	POLDIP2				KIF2C		RUNDC3A					RPS17								UHRF1BP1L					KBTBD11					WFDC3	TNFRSF19	SNX10											RNF224	ZWINT		ITM2C
	SMCO2	PARPBP	POLR2C				KIF4A		RUSC1					RPS20								VTCN1					KIF14					ZBTB42	TNFSF18	SPRR1A											RP1L1			JMJD7
	SSH3	PCNA	POP4				KLHDC1		SBSN					RPS23								ZYG11A					KIF15					ZDHHC12	TNNC2	STK3											RPL11			KCNF1
	ST3GAL5	PDE3B	POP7				KNSTRN		SEPSECS					RPS25													KIF18B					ZMYND19	TTK	STON2											RPL15			KIF11
	STAT1	PKIB	PRADC1				KPNA2		SERPINE1					RPS27A													KIF20A						UAP1	TCTEX1D2											RPL17			KIF14
	SULT1A1	POLD3	PRDX1				LBR		SHC1					RPS3A													KIF22						UBE2V2	TEX30											RPL22L1			KIF15
	SYT8	PRC1	PRDX2				LIPC		SLC13A4					RPS4X													KIF23						VAMP7	TMEM52B											RPL23			KIF18A
	SYTL1	PROC	PRDX4				LMNB1		SLC39A4					RRN3													KIF24						XPOT	TMEM65											RPL24			KIF20A
	THAP4	PSMA3	PSMB3				LMNB2		SLC5A6					RRP1B													KIF4A							TREM1											RPL31			KIF20B
	TMC7	PTPRS	PSMB4				LRRC49		SLC6A8					RSL24D1													KIFC1							TSHZ2											RPL34			KIF23
	TNFAIP3	PTTG1	PSMD8				MACROD2		SLCO6A1					RTEL1													KLHDC2							TTC9											RPL37A			KIF2C
	TNS4	PYROXD2	PTPN2				MAD2L1		SMARCA4					RWDD2B													KLHL2							TTK											RPL5			KIF4A
	TSHZ2	RAB30	RAB5IF				MBP		SMTN					SAR1A													KLK11							TXNDC16											RPL6			KNL1
	TUBG2	RAB34	REV1				MCC		SNX32					SARAF													KNL1							UAP1											RPL7			KNTC1
	UNC5B	RACGAP1	RGPD6				MCM10		SOAT1					SCAMP1													KNTC1							WDR76											RPS11			LCORL
	VOPP1	RAD51AP1	RNF181				MCTP2		SOCS4					SEC11A													LARP6							ZBED2											RPS17			LMNB1
	VWA8	RAET1E	ROCK1				MELK		SPRR2A					SELENOT													LDLR							ZNHIT6											RPS23			LNPK
	WNT10A	RARRES1	RPN1				MIS18A		SPRY4					SERINC1													LIMA1							ZWINT											RPS24			LRRC58
	WNT7B	RASA4	RSF1				MND1		STC2					SERINC3													LINGO1																		RPS3A			LRRFIP2
	WNT9A	RASA4B	SCAF8				MTCL1		SYNPO2L					SIM2													LTA4H																		RPS4X			MAD2L1
	YBEY	RDH10	SCAPER				MTHFD2		TBRG4					SLC25A46													LY75																		SERPINB5			MASTL
	ZNF485	RHOBTB2	SDHAF1				MTURN		TFR2					SLC9A6													MAT2B																		SH3TC2			MBD4
		RILPL2	SDHB				MYBL2		TICRR					SMARCA4													MCM4																		SLC16A5			MCM10
		SEC11C	SEC23B				MYO3B		TMEM132A					SMIM20													MCM8																		SLC25A21			MCM4
		SEC23B	SF3B1				NAP1L4		TMEM91					SMIM30													MFSD6L																		SLC35F2			MCM6
		SELENOI	SLC35A2				NCAPG		TONSL					SMPD4													MITF																		SLC37A1			MCM8
		SH2D3A	SLC50A1				NCAPH		TRIM28					SNAPC5													MKI67																		SLC39A14			MCUR1
		SHCBP1	SLTM				NDC80		TROAP					SNRPA1													MNS1																		SLC46A1			MEGF6
		SKA1	SMIM26				NEK2		TSG101					SNX6													MOAP1																		SLC7A11			MELK
		SKA3	SNRPB				NME5		TSTA3					SNX7													MRFAP1L1																		SLITRK6			MFSD11
		SLC16A10	SNU13				NMRK1		UBE2S					SPPL2B													MRPS15																		SMARCA1			MFSD4A
		SLC27A2	SOS2				NTF4		UCKL1					SRP9													MSANTD4																		SMG5			MGAT4A
		SMAD6	SPR				NUDT5		UCN2					SRRT													MTFMT																		SMIM5			MKI67
		SMAD9	SRBD1				NUF2		VEGFA					SS18L1													MTFR2																		SNAPC1			MND1
		SMS	SREK1				NUSAP1		WDR48					ST13													MYB																		SOCS4			MOGAT2
		SNRPB2	SRXN1				OIP5		WDR62					SUCLG2													MYBL2																		SPINT1			MPG
		SNX10	SS18L2				OR51E1		ZP1					SYF2													MYLK2																		SUN2			MPHOSPH9
		SNX4	SSR2				ORC1							TBCD													NACA																		TCAF2			MSH2
		SPCS1	STK39				PARPBP							TCEAL8													NAP1L2																		TJP3			MTBP
		SSH3	TLK1				PBK							TET3													NBR1																		TLL2			NADSYN1
		SSTR5	TM9SF1				PHLDB2							TMEM126A													NCAPD2																		TMC6			NCAPG
		STAT6	TMED4				PHYHIP							TMEM19													NCAPG2																		TMCO4			NCAPG2
		TFEB	TMEM147				PIGW							TMEM192													NDN																		TMEM184A			NCAPH
		THUMPD3	TMEM251				PIMREG							TMEM201													NEIL2																		TMPRSS2			NCEH1
		TLCD1	TMEM54				PLA2G3							TMEM35B													NGRN																		TNPO1			NDC80
		TMEM45B	TSGA10				POLE2							TMEM50B													NID2																		TTC39A			NEMP1
		TMPO	TSPYL2				POLQ							TMEM59													NMNAT1																		UFSP2			NSD2
		TOMM70	TUBA1B				PPP2R2B							TMEM9B													NRM																		ULK3			NSG1
		TOP2A	TUBA1C				PRC1							TMSB4X													NSA2																		UNC13D			NUDT18
		TPM3	TUSC1				PRR11							TMX1													NSD2																		UPK3B			NUDT22
		TPX2	UBE2M				PSD3							TOMM7													NUDT12																		VGLL1			NUF2
		TRMT10A	UBL4A				PTPRN2							TPT1													NUDT7																		VPS37C			NUP107
		TTK	UBXN4				PTTG1							TTC21A													NUF2																		VWA1			NUP155
		UBA2	UNG				RACGAP1							TTC30B													OAT																		YBX1			NUP58
		UBE2T	UQCR10				RAI2							TVP23B													OR2B6																		ZFYVE19			NUSAP1
		UGT2B17	VPS25				RASSF6							TWF1													ORC1																		ZNF710			ORC1
		UNC5B	YIF1A				RGS20							TYW3													OSBPL1A																		ZNRF1			OSBPL11
		UPK3BL1	YIPF2				RPL13							UBB													OTX1																					PARPBP
		VDAC1	ZC2HC1A				RRM2							UBXN11													PAICS																					PCLAF
		VILL	ZC3H6				S1PR3							UFD1													PDX1																					PEX16
		VRK1	ZNF564				SEL1L3							UFSP2													PFDN5																					PEX6
		VSIR	ZNF638				SERGEF							UPP1													PIF1																					PHF23
		XPOT	ZSCAN30				SGO1							UQCRB													PJA1																					PHTF2
		XPR1	ZSWIM6				SH2D4A							UQCRC2													PLA2G10																					PIK3CA
		YWHAQ					SHCBP1							UXT													PLK1																					PLK4
		ZDHHC7					SHH							WASHC3													PLK4																					POLD3
		ZWINT					SKA1							WDFY1													PLPPR5																					POLE2
							SKA3							XRCC5													POC1A																					POLQ
							SKAP2							XYLB													POLQ																					PRC1
							SLC20A2							YEATS2													PPP1R36																					PRDX5
							SLC26A5							YIPF5													PPP1R7																					PRIM1
							SNAI3							ZMAT2													PRKAR1A																					PRR11
							SPAG5							ZNF212													PRR11																					PTPN11
							SPC24							ZNF277													PSMB2																					RAB5A
							SPHK1							ZNRF1													PSMC3IP																					RACK1
							SQLE																				PSRC1																					RAD18
							ST3GAL5																				RAB38																					RAD21
							STARD4																				RAB3GAP1																					RAD51AP1
							STN1																				RAD18																					RANBP9
							STON2																				RAD51																					RBL1
							SUSD1																				RAD54L																					RFC1
							SYT8																				RAI14																					RFC3
							TENM2																				RDM1																					RPL10
							TESC																				RECQL4																					RPL10A
							TEX30																				RETREG1																					RPL11
							THSD4																				RFWD3																					RPL12
							TK1																				RHNO1																					RPL13
							TMEM52																				RIBC2																					RPL13A
							TMPO																				RNF14																					RPL15
							TOP2A																				RNF145																					RPL18
							TPX2																				RNLS																					RPL23
							TRIM35																				RPL10A																					RPL27A
							TRIP13																				RPL11																					RPL3
							TRMT9B																				RPL17																					RPL35A
							TTK																				RPL23																					RPL37A
							TTPA																				RPL26																					RPL41
							TUBA1B																				RPL31																					RPL7A
							UBE2C																				RPL34																					RPS10
							UBE2T																				RPL36AL																					RPS12
							UHRF1																				RPL37A																					RPS13
							USP40																				RPL5																					RPS14
							UST																				RPL7																					RPS17
							WDR45B																				RPS12																					RPS18
							WDR76																				RPS17																					RPS2
							WNT9A																				RPS23																					RPS23
							ZFP2																				RPS24																					RPS29
							ZKSCAN7																				RPS3A																					RPS3
							ZNF287																				RWDD1																					RPS7
							ZNF33B																				SARAF																					RPS8
							ZNF367																				SERINC1																					RRAGC
							ZNF671																				SGO1																					RRM2
							ZWINT																				SGO2																					RTKN2
																											SHCBP1																					RXRA
																											SKA3																					SASS6
																											SLC12A8																					SCML1
																											SLC25A46																					SELENOW
																											SLC35A1																					SENP1
																											SLU7																					SGO1
																											SMIM20																					SGO2
																											SNAP23																					SHCBP1
																											SNAPC5																					SKA2
																											SNRPN																					SKA3
																											SPAG5																					SLF1
																											SRD5A1																					SMC4
																											ST13																					SMC6
																											STIL																					SPAG5
																											STN1																					SPATA20
																											SUV39H1																					SPATA5
																											SYF2																					SPINK4
																											TACR3																					SRGAP2C
																											TERF2IP																					SRP72
																											TERT																					SRSF10
																											TFDP1																					STAG2
																											THG1L																					STIL
																											TICRR																					STK16
																											TIMM10B																					STK3
																											TLR3																					SUMF2
																											TLR4																					SUV39H2
																											TLX1																					SUZ12
																											TM2D2																					SVBP
																											TM2D3																					THAP4
																											TMBIM4																					TIFA
																											TMEM132C																					TMEM219
																											TMEM242																					TMEM221
																											TMEM9B																					TMPO
																											TOP2A																					TOP2A
																											TPX2																					TOPBP1
																											TRAIP																					TPX2
																											TRIB1																					TRAFD1
																											TRIM24																					TRIM37
																											TRIM68																					TRIP6
																											TRIP13																					TTK
																											TROAP																					TXNDC16
																											TSPYL1																					TYSND1
																											TTLL1																					UBR7
																											TUBB																					UBXN1
																											TXNDC15																					UHRF1BP1L
																											TYMS																					USP1
																											TYW3																					USP12
																											UBE2Q2																					VAMP7
																											UBXN1																					VWA5B2
																											UFSP2																					WDHD1
																											VSNL1																					WDR76
																											VWA5A																					XRCC2
																											XRCC2																					ZGRF1
																											XRCC5																					ZNF281
																											YIPF5																					ZNF367
																											ZDHHC2																					ZYG11B
																											ZFYVE21
																											ZGRF1
																											ZNF277
																											ZNF658
																											ZNF695
[truncated: 72 more columns]
