# Supplementary material for: A transcriptional network of cell cycle dysregulation in noninvasive papillary urothelial carcinoma
Source: Sci Rep. 2022 Oct 3;12:16538. doi: 10.1038/s41598-022-20927-9 (PMC9529892; doi:10.1038/s41598-022-20927-9)
Supplement: Supplementary file 11 — Supplementary Table S3. [file 41598_2022_20927_MOESM11_ESM.xlsx]

## Sheet: Cohort.3.cc.differences
Table S3: Differential TF regulon activity by early/late cell cycle group
TF.regulon	direction.in.late.cell.cycle	p.value	median.early	median.late	q.value
ARNTL2	0.12265	0.00242131	-0.86615	-0.9888	0.0031165
ATOH8	-1.3035	4.33305e-07	0.1313	1.4348	1.79741e-06
BAZ2B	-0.2501	2.87175e-05	0.5166	0.7667	5.95622e-05
BCL11A	-0.12265	0.00242131	0.86615	0.9888	0.0031165
CARF	-0.26585	0.00183752	0.43645	0.7023	0.00260509
CEBPG	0.1554	0.000517875	-0.5348	-0.6902	0.000865701
CENPA	1.11205	2.15043e-11	-0.47085	-1.5829	2.40849e-10
CREB3L2	1.34115	0.0363178	0.62975	-0.7114	0.0415061
CREBL2	-0.38175	4.68232e-09	0.40435	0.7861	2.91344e-08
CXXC5	0.7491	0.00338209	-0.8046	-1.5537	0.00425611
DACH2	-0.23775	6.10733e-07	0.63215	0.8699	2.20652e-06
DLX2	0.0128	0.537586	-0.6736	-0.6864	0.557497
DMRTA1	-1.568	1.44798e-15	-0.583	0.985	2.70289e-14
DOT1L	1.08135	0.000262901	-0.18535	-1.2667	0.000460077
DPF1	0.20315	2.71761e-06	-0.61535	-0.8185	8.22628e-06
E2F1	0.9891	0.000144115	-0.4139	-1.403	0.000264604
E2F2	0.17825	0.000409351	-0.48425	-0.6625	0.000694656
E2F7	1.568	1.44798e-15	0.583	-0.985	2.70289e-14
E2F8	0.1651	0.00135379	-0.5898	-0.7549	0.00196915
EBF4	-1.24475	8.01369e-07	-0.46075	0.784	2.7198e-06
EN1	-0.0003	0.766699	-0.6227	-0.6224	0.766699
ESR1	1.78485	0.0213857	0.80345	-0.9814	0.0254808
ETV4	0.1864	0.010825	-0.4448	-0.6312	0.0131783
FOXC1	-0.13595	0.00239582	0.78555	0.9215	0.0031165
FOXD2	0.1742	0.000772244	-0.5638	-0.738	0.00123559
FOXF2	-0.12265	0.00242131	0.86615	0.9888	0.0031165
FOXM1	1.3052	1.39649e-09	-0.0561	-1.3613	9.77546e-09
GTF2IRD2B	-0.28035	0.00012609	0.56325	0.8436	0.000235368
GTF3A	0.11055	0.000819575	-0.70915	-0.8197	0.00129285
GZF1	0.12265	0.00242131	-0.86615	-0.9888	0.0031165
HOMEZ	-0.8511	3.68395e-06	0.7452	1.5963	1.05796e-05
HOXA1	-1.4022	5.69347e-05	0.0533	1.4555	0.000111872
HOXA13	1.25705	0.0102268	-0.20095	-1.458	0.0125869
HOXA9	0.07695	0.308366	-0.55785	-0.6348	0.328924
HOXB13	0.01285	0.642058	-0.62255	-0.6354	0.653731
HOXB2	-0.2223	0.000585172	0.6656	0.8879	0.000963813
HOXB3	-0.38395	5.41816e-07	0.40645	0.7904	2.16726e-06
HOXB6	-0.09965	0.00244868	0.80555	0.9052	0.0031165
HOXB7	-1.80205	4.18138e-10	0.14275	1.9448	3.60242e-09
HOXB8	-0.7348	1.69151e-05	0.9164	1.6512	3.64326e-05
HOXD1	-1.6146	7.04707e-08	0.0591	1.6737	3.94636e-07
IRF5	1.34115	0.0363178	0.62975	-0.7114	0.0415061
L3MBTL4	-1.85295	6.7733e-10	-0.05805	1.7949	5.0574e-09
LHX2	0.23775	6.10733e-07	-0.63215	-0.8699	2.20652e-06
LIN54	0.1689	5.08793e-05	-0.3875	-0.5564	0.000101759
MBD4	1.3429	1.41421e-05	0.5912	-0.7517	3.10572e-05
MESP1	0.2813	0.00179691	-0.389	-0.6703	0.00258018
MITF	-1.568	1.44798e-15	-0.583	0.985	2.70289e-14
MSANTD4	-1.568	1.44798e-15	-0.583	0.985	2.70289e-14
MTERF4	-0.24395	4.38604e-06	0.52735	0.7713	1.22809e-05
MYB	1.568	1.44798e-15	0.583	-0.985	2.70289e-14
MYBL1	0.71465	0.000219449	-0.00035	-0.715	0.000396424
MYBL2	1.293	3.68386e-10	-0.1587	-1.4517	3.43827e-09
NFE2L2	-0.3387	1.14494e-05	0.4531	0.7918	2.72837e-05
NFIL3	0.07355	0.269434	-1.45325	-1.5268	0.29016
NFKB2	0.1651	0.00135379	-0.5898	-0.7549	0.00196915
NHLH1	-0.11505	0.347456	-0.64115	-0.5261	0.367123
NRF1	0.1651	0.00135379	-0.5898	-0.7549	0.00196915
OTX1	1.25505	1.4305e-11	0.40665	-0.8484	1.78018e-10
PDX1	0.42735	3.14168e-09	-0.43745	-0.8648	2.06981e-08
POU2F3	-0.06205	0.423087	-0.56675	-0.5047	0.442857
POU4F1	0.2779	8.97329e-06	-0.5574	-0.8353	2.1848e-05
PRDM5	-1.78815	2.23098e-07	-0.86395	0.9242	9.99481e-07
RFX8	0.14895	0.146915	-0.45895	-0.6079	0.162916
RUNX2	0.1077	0.0323945	-1.4868	-1.5945	0.0377936
SALL4	0.45345	0.689974	-0.65955	-1.113	0.69619
SHOX2	0.1742	0.000772244	-0.5638	-0.738	0.00123559
SIX2	1.78485	0.0213857	0.80345	-0.9814	0.0254808
SMAD9	-1.4823	7.23369e-06	-0.0274	1.4549	1.8413e-05
SNAI3	-0.2582	1.15188e-07	0.5916	0.8498	5.60917e-07
SNAPC5	-0.40155	3.26661e-12	0.47285	0.8744	4.57326e-11
SOX11	0.20035	0.0075049	-0.49095	-0.6913	0.00933943
SOX15	-0.1208	0.000911682	0.8309	0.9517	0.00141817
SOX2	0.5372	0.195124	-0.8744	-1.4116	0.212173
SOX21	0.02135	0.110586	-0.74475	-0.7661	0.123856
SP6	0.2133	0.575187	-0.5633	-0.7766	0.591018
SREBF2	0.1022	0.0858811	-1.2831	-1.3853	0.0971585
STAT6	-1.0472	2.27384e-05	0.2111	1.2583	4.80509e-05
TEF	-1.4659	4.35805e-08	0.1179	1.5838	2.56895e-07
TET3	0.1651	0.00135379	-0.5898	-0.7549	0.00196915
TFDP1	1.568	1.44798e-15	0.583	-0.985	2.70289e-14
TFDP2	-0.2983	7.01285e-06	0.5676	0.8659	1.8266e-05
TFEB	-1.4364	2.46655e-06	0.0109	1.4473	7.89296e-06
THYN1	-0.1867	0.00219455	0.5762	0.7629	0.00307238
TIGD3	0.20315	2.71761e-06	-0.61535	-0.8185	8.22628e-06
TLX1	1.67075	5.90235e-07	-0.10365	-1.7744	2.20652e-06
TP63	-1.5223	1.08426e-06	0.0324	1.5547	3.57169e-06
TRAFD1	1.3429	1.41421e-05	0.5912	-0.7517	3.10572e-05
TSHZ2	-1.1219	3.41529e-05	0.1468	1.2687	6.95478e-05
ZBED2	0.4747	0.000256234	-0.4151	-0.8898	0.000455528
ZBTB4	-0.34595	1.30686e-07	0.52435	0.8703	6.09867e-07
ZNF114	0.85135	8.62736e-05	-0.01745	-0.8688	0.000166597
ZNF165	0.2779	8.97329e-06	-0.5574	-0.8353	2.1848e-05
ZNF212	0.1651	0.00135379	-0.5898	-0.7549	0.00196915
ZNF277	-0.3784	5.38247e-10	0.3899	0.7683	4.30598e-09
ZNF281	1.3429	1.41421e-05	0.5912	-0.7517	3.10572e-05
ZNF287	-0.2582	1.15188e-07	0.5916	0.8498	5.60917e-07
ZNF334	-0.13595	0.00239582	0.78555	0.9215	0.0031165
ZNF33B	-0.38325	3.19096e-06	1.31715	1.7004	9.40492e-06
ZNF367	1.0487	2.66075e-07	-0.1704	-1.2191	1.14617e-06
ZNF396	-0.3075	4.02546e-11	0.6445	0.952	4.09865e-10
ZNF488	0.12265	0.00242131	-0.86615	-0.9888	0.0031165
ZNF516	-0.37595	0.00011949	0.32775	0.7037	0.000226829
ZNF540	-0.3384	6.42691e-07	0.499	0.8374	2.24942e-06
ZNF552	-0.1316	0.0298202	0.5391	0.6707	0.0351565
ZNF658	-0.93205	5.02744e-15	-0.03015	0.9019	8.04391e-14
ZNF671	-0.2582	1.15188e-07	0.5916	0.8498	5.60917e-07
ZNF695	1.14775	1.2538e-05	-0.14265	-1.2904	2.92554e-05
ZNF726	0.062	0.157289	-0.6456	-0.7076	0.17271
ZNF816	-0.8394	0.000384566	0.7636	1.603	0.000662636
ZNF846	-0.2983	7.01285e-06	0.5676	0.8659	1.8266e-05
ZSCAN30	-1.22095	6.1939e-06	-0.49665	0.7243	1.69199e-05
