# Supplementary material for: A transcriptional network of cell cycle dysregulation in noninvasive papillary urothelial carcinoma
Source: Sci Rep. 2022 Oct 3;12:16538. doi: 10.1038/s41598-022-20927-9 (PMC9529892; doi:10.1038/s41598-022-20927-9)
Supplement: Supplementary file 12 — Supplementary Table S4. [file 41598_2022_20927_MOESM12_ESM.xlsx]

## Sheet: Sheet1
Table S4: GSEA between High and Low Cell Cycle tumors, using reactome gene lists and expression data from Cohort 2.
type	pathway	size	es	nes	p.value	q.value.fdr	p.value.fwer	rank.at.max	leading.edge
cell.cycle	REACTOME_SEPARATION_OF_SISTER_CHROMATIDS	190	0.707991	2.59476	0	0	0	605	tags=22%,	list=3%,	signal=23%
cell.cycle	REACTOME_CELL_CYCLE_MITOTIC	497	0.676781	2.51865	0	0.0019078	0.001	1475	tags=28%,	list=8%,	signal=29%
cell.cycle	REACTOME_CELL_CYCLE_CHECKPOINTS	258	0.751129	2.5133	0	0.00127187	0.001	1084	tags=31%,	list=6%,	signal=32%
cell.cycle	REACTOME_M_PHASE	353	0.621779	2.47735	0	0.00306165	0.003	1475	tags=22%,	list=8%,	signal=23%
cell.cycle	REACTOME_G2_M_CHECKPOINTS	134	0.724434	2.47516	0	0.00244932	0.003	1280	tags=29%,	list=7%,	signal=31%
cell.cycle	REACTOME_MITOTIC_METAPHASE_AND_ANAPHASE	235	0.657881	2.47453	0	0.0020411	0.003	605	tags=20%,	list=3%,	signal=20%
rho	REACTOME_RHO_GTPASE_EFFECTORS	263	0.629169	2.46084	0	0.00174951	0.003	1279	tags=21%,	list=7%,	signal=22%
cell.cycle	REACTOME_MITOTIC_G2_G2_M_PHASES	198	0.567686	2.45303	0	0.0017693	0.003	3140	tags=26%,	list=17%,	signal=31%
rho	REACTOME_RHO_GTPASES_ACTIVATE_FORMINS	139	0.751987	2.4442	0	0.00199667	0.003	605	tags=29%,	list=3%,	signal=30%
cell.cycle	REACTOME_MITOTIC_G1_PHASE_AND_G1_S_TRANSITION	149	0.677895	2.41626	0	0.00231362	0.004	1444	tags=28%,	list=8%,	signal=30%
cell.cycle	REACTOME_MITOTIC_PROMETAPHASE	201	0.716096	2.40963	0	0.00210329	0.004	605	tags=26%,	list=3%,	signal=26%
apoptosis	REACTOME_DISEASES_OF_PROGRAMMED_CELL_DEATH	41	0.678967	2.40716	0	0.002087	0.004	787	tags=27%,	list=4%,	signal=28%
cell.cycle	REACTOME_S_PHASE	162	0.639544	2.39288	0	0.00354488	0.006	1444	tags=25%,	list=8%,	signal=27%
other	REACTOME_DEREGULATED_CDK5_TRIGGERS_MULTIPLE_NEURODEGENERATIVE_PATHWAYS_IN_ALZHEIMER_S_DISEASE_MODELS	21	0.75576	2.39053	0	0.00329167	0.006	239	tags=24%,	list=1%,	signal=24%
cell.cycle	REACTOME_RESOLUTION_OF_SISTER_CHROMATID_COHESION	125	0.783444	2.37131	0	0.00419483	0.01	605	tags=33%,	list=3%,	signal=34%
cell.cycle	REACTOME_DNA_REPLICATION_PRE_INITIATION	85	0.685059	2.35167	0	0.00539766	0.017	1427	tags=26%,	list=8%,	signal=28%
cell.cycle	REACTOME_MITOTIC_SPINDLE_CHECKPOINT	111	0.806267	2.34677	0	0.00508015	0.017	605	tags=35%,	list=3%,	signal=36%
gene.expression	REACTOME_GOLGI_TO_ER_RETROGRADE_TRANSPORT	133	0.52351	2.34666	0	0.00479792	0.017	843	tags=12%,	list=5%,	signal=13%
cell.cycle	REACTOME_REGULATION_OF_TP53_ACTIVITY_THROUGH_PHOSPHORYLATION	92	0.639557	2.32106	0	0.00598444	0.024	2021	tags=30%,	list=11%,	signal=34%
apc	REACTOME_APC_C_MEDIATED_DEGRADATION_OF_CELL_CYCLE_PROTEINS	88	0.644726	2.31486	0	0.00586891	0.025	810	tags=17%,	list=4%,	signal=18%
cell.cycle	REACTOME_DNA_REPLICATION	128	0.694702	2.30161	0	0.00644328	0.028	1427	tags=30%,	list=8%,	signal=33%
cell.cycle	REACTOME_CHROMOSOME_MAINTENANCE	92	0.735886	2.28854	0	0.00708187	0.033	551	tags=33%,	list=3%,	signal=33%
cell.cycle	REACTOME_DNA_DOUBLE_STRAND_BREAK_REPAIR	133	0.649412	2.27193	0	0.00789172	0.036	1175	tags=29%,	list=6%,	signal=31%
cell.cycle	REACTOME_SWITCHING_OF_ORIGINS_TO_A_POST_REPLICATIVE_STATE	91	0.589458	2.27013	0	0.00764239	0.036	2869	tags=25%,	list=15%,	signal=30%
cell.cycle	REACTOME_PROCESSING_OF_DNA_DOUBLE_STRAND_BREAK_ENDS	64	0.714501	2.26998	0	0.0073367	0.036	1175	tags=34%,	list=6%,	signal=37%
gene.expression	REACTOME_INTRA_GOLGI_AND_RETROGRADE_GOLGI_TO_ER_TRAFFIC	202	0.440544	2.26925	0	0.0071722	0.036	843	tags=9%,	list=5%,	signal=9%
gene.expression	REACTOME_COPI_DEPENDENT_GOLGI_TO_ER_RETROGRADE_TRAFFIC	99	0.593926	2.26585	0	0.00718649	0.038	843	tags=15%,	list=5%,	signal=16%
p53	REACTOME_REGULATION_OF_TP53_ACTIVITY	160	0.543002	2.25704	0	0.00764683	0.041	2134	tags=23%,	list=11%,	signal=26%
cell.cycle	REACTOME_DNA_REPAIR	285	0.54993	2.25098	0	0.00811283	0.046	2562	tags=26%,	list=14%,	signal=30%
aurka	REACTOME_AURKA_ACTIVATION_BY_TPX2	71	0.653167	2.24444	0	0.00816815	0.046	503	tags=21%,	list=3%,	signal=22%
cell.cycle	REACTOME_ASSEMBLY_OF_THE_PRE_REPLICATIVE_COMPLEX	68	0.615628	2.23976	0.00380952	0.00825948	0.047	1280	tags=18%,	list=7%,	signal=19%
telomere	REACTOME_TELOMERE_MAINTENANCE	65	0.655723	2.2363	0	0.00824473	0.05	1175	tags=28%,	list=6%,	signal=29%
cell.cycle	REACTOME_MITOTIC_PROPHASE	81	0.579276	2.23619	0	0.00799489	0.05	4837	tags=43%,	list=26%,	signal=58%
cell.cycle	REACTOME_REGULATION_OF_PLK1_ACTIVITY_AT_G2_M_TRANSITION	86	0.582254	2.23298	0	0.0078835	0.052	503	tags=17%,	list=3%,	signal=18%
cell.cycle	REACTOME_HOMOLOGY_DIRECTED_REPAIR	104	0.708156	2.22553	0	0.00808835	0.054	1175	tags=36%,	list=6%,	signal=38%
p53	REACTOME_TRANSCRIPTIONAL_REGULATION_BY_TP53	359	0.458575	2.21643	0	0.00840899	0.057	3298	tags=23%,	list=18%,	signal=27%
p53	REACTOME_TP53_REGULATES_TRANSCRIPTION_OF_CELL_CYCLE_GENES	49	0.694434	2.21572	0	0.00818172	0.057	551	tags=31%,	list=3%,	signal=31%
cell.cycle	REACTOME_CYCLIN_A_B1_B2_ASSOCIATED_EVENTS_DURING_G2_M_TRANSITION	25	0.861859	2.20987	0	0.00851863	0.059	1043	tags=48%,	list=6%,	signal=51%
cell.cycle	REACTOME_CYCLIN_D_ASSOCIATED_EVENTS_IN_G1	47	0.60511	2.19526	0.00193798	0.00978748	0.065	1065	tags=23%,	list=6%,	signal=25%
gene.expression	REACTOME_GENE_SILENCING_BY_RNA	78	0.51576	2.18973	0.00203252	0.0100888	0.07	6348	tags=47%,	list=34%,	signal=71%
cell.cycle	REACTOME_HDR_THROUGH_HOMOLOGOUS_RECOMBINATION_HRR	67	0.755616	2.18583	0	0.0105097	0.073	1175	tags=43%,	list=6%,	signal=46%
gene.expression	REACTOME_TRANSCRIPTIONAL_REGULATION_BY_E2F6	34	0.720467	2.17198	0	0.0112816	0.076	148	tags=21%,	list=1%,	signal=21%
cell.cycle	REACTOME_G2_M_DNA_DAMAGE_CHECKPOINT	61	0.712878	2.16461	0	0.011918	0.079	1175	tags=33%,	list=6%,	signal=35%
telomere	REACTOME_EXTENSION_OF_TELOMERES	51	0.691412	2.15716	0	0.0121842	0.084	1175	tags=35%,	list=6%,	signal=38%
cell.cycle	REACTOME_ORC1_REMOVAL_FROM_CHROMATIN	71	0.587598	2.13396	0.00591716	0.0146667	0.094	1280	tags=17%,	list=7%,	signal=18%
cell.cycle	REACTOME_NUCLEAR_ENVELOPE_BREAKDOWN	52	0.623135	2.11834	0	0.0160137	0.102	4837	tags=52%,	list=26%,	signal=70%
rho	REACTOME_RHOB_GTPASE_CYCLE	70	0.626879	2.11681	0	0.0158208	0.104	2044	tags=26%,	list=11%,	signal=29%
cell.cycle	REACTOME_HDR_THROUGH_SINGLE_STRAND_ANNEALING_SSA	37	0.773827	2.11652	0	0.0155339	0.104	1175	tags=43%,	list=6%,	signal=46%
rho	REACTOME_RHOC_GTPASE_CYCLE	74	0.589401	2.11536	0	0.0152632	0.104	2242	tags=24%,	list=12%,	signal=28%
cell.cycle	REACTOME_NUCLEAR_ENVELOPE_NE_REASSEMBLY	75	0.5014	2.10923	0	0.0159095	0.109	6495	tags=53%,	list=35%,	signal=81%
cell.cycle	REACTOME_HOMOLOGOUS_DNA_PAIRING_AND_STRAND_EXCHANGE	42	0.821811	2.10697	0	0.0159728	0.112	1175	tags=52%,	list=6%,	signal=56%
cell.cycle	REACTOME_SUMOYLATION_OF_DNA_REPLICATION_PROTEINS	45	0.659932	2.10191	0	0.016363	0.116	2548	tags=36%,	list=14%,	signal=41%
apc	REACTOME_APC_CDC20_MEDIATED_DEGRADATION_OF_NEK2A	26	0.708986	2.09824	0	0.016573	0.12	259	tags=23%,	list=1%,	signal=23%
cell.cycle	REACTOME_INHIBITION_OF_THE_PROTEOLYTIC_ACTIVITY_OF_APC_C_REQUIRED_FOR_THE_ONSET_OF_ANAPHASE_BY_MITOTIC_SPINDLE_CHECKPOINT_COMPONENTS	21	0.715034	2.07828	0	0.0197126	0.145	259	tags=24%,	list=1%,	signal=24%
cell.cycle	REACTOME_MEIOTIC_RECOMBINATION	26	0.783968	2.0775	0	0.019563	0.147	1008	tags=38%,	list=5%,	signal=41%
other	REACTOME_RESOLUTION_OF_D_LOOP_STRUCTURES	34	0.851043	2.07529	0	0.0194979	0.147	1046	tags=56%,	list=6%,	signal=59%
cell.cycle	REACTOME_APC_C_CDH1_MEDIATED_DEGRADATION_OF_CDC20_AND_OTHER_APC_C_CDH1_TARGETED_PROTEINS_IN_LATE_MITOSIS_EARLY_G1	74	0.544695	2.07082	0.00603622	0.0199609	0.154	259	tags=9%,	list=1%,	signal=10%
apc	REACTOME_PHOSPHORYLATION_OF_THE_APC_C	20	0.70912	2.0665	0	0.0204072	0.162	259	tags=25%,	list=1%,	signal=25%
cell.cycle	REACTOME_G0_AND_EARLY_G1	27	0.813033	2.0589	0	0.0211662	0.167	551	tags=41%,	list=3%,	signal=42%
cell.cycle	REACTOME_DISEASES_OF_MITOTIC_CELL_CYCLE	38	0.582689	2.05257	0	0.0219367	0.173	2681	tags=32%,	list=14%,	signal=37%
cell.cycle	REACTOME_E2F_MEDIATED_REGULATION_OF_DNA_REPLICATION	22	0.769363	2.0511	0	0.0217996	0.174	1043	tags=41%,	list=6%,	signal=43%
rho	REACTOME_RHOF_GTPASE_CYCLE	42	0.592126	2.04988	0	0.0217072	0.175	1836	tags=29%,	list=10%,	signal=32%
other	REACTOME_RESOLUTION_OF_D_LOOP_STRUCTURES_THROUGH_SYNTHESIS_DEPENDENT_STRAND_ANNEALING_SDSA	26	0.886848	2.04588	0	0.0221726	0.186	1046	tags=62%,	list=6%,	signal=65%
rho	REACTOME_RHO_GTPASES_ACTIVATE_CIT	19	0.73314	2.03899	0	0.0229064	0.194	58	tags=16%,	list=0%,	signal=16%
other	REACTOME_SUMOYLATION	172	0.469328	2.03451	0	0.0234452	0.2	5243	tags=40%,	list=28%,	signal=54%
cell.cycle	REACTOME_ACTIVATION_OF_ATR_IN_RESPONSE_TO_REPLICATION_STRESS	37	0.865791	2.02938	0	0.0242786	0.206	1280	tags=65%,	list=7%,	signal=69%
apc	REACTOME_APC_C_CDC20_MEDIATED_DEGRADATION_OF_CYCLIN_B	24	0.659571	2.0224	0	0.0254746	0.215	259	tags=21%,	list=1%,	signal=21%
gene.expression	REACTOME_TRANSCRIPTIONAL_REGULATION_BY_SMALL_RNAS	46	0.522122	2.01778	0.0102881	0.0261025	0.221	6348	tags=48%,	list=34%,	signal=72%
rho	REACTOME_RND2_GTPASE_CYCLE	43	0.550019	2.01729	0	0.0259263	0.222	1480	tags=19%,	list=8%,	signal=20%
cell.cycle	REACTOME_MEIOSIS	58	0.62272	2.01718	0	0.0256474	0.222	1144	tags=26%,	list=6%,	signal=27%
cell.cycle	REACTOME_ACTIVATION_OF_THE_PRE_REPLICATIVE_COMPLEX	33	0.835319	2.00595	0	0.0276154	0.232	1427	tags=61%,	list=8%,	signal=65%
cell.cycle	REACTOME_RECRUITMENT_OF_MITOTIC_CENTROSOME_PROTEINS_AND_COMPLEXES	80	0.539675	2.00167	0	0.0282029	0.24	2201	tags=23%,	list=12%,	signal=25%
telomere	REACTOME_DNA_DAMAGE_TELOMERE_STRESS_INDUCED_SENESCENCE	28	0.572191	2.00147	0.00205339	0.0278166	0.24	1190	tags=21%,	list=6%,	signal=23%
cell.cycle	REACTOME_SUMOYLATION_OF_DNA_DAMAGE_RESPONSE_AND_REPAIR_PROTEINS	76	0.507668	1.99927	0.00407332	0.0280956	0.243	4994	tags=39%,	list=27%,	signal=54%
other	REACTOME_KINESINS	60	0.670392	1.9926	0	0.0286677	0.252	843	tags=23%,	list=5%,	signal=24%
other	REACTOME_HCMV_EARLY_EVENTS	74	0.467256	1.98588	0	0.0297541	0.259	4945	tags=36%,	list=26%,	signal=49%
cell.cycle	REACTOME_RECRUITMENT_OF_NUMA_TO_MITOTIC_CENTROSOMES	93	0.50725	1.98557	0	0.0294413	0.259	3476	tags=28%,	list=19%,	signal=34%
other	REACTOME_NS1_MEDIATED_EFFECTS_ON_HOST_PATHWAYS	40	0.551453	1.97631	0.00803213	0.0313029	0.279	4733	tags=43%,	list=25%,	signal=57%
telomere	REACTOME_TELOMERE_C_STRAND_LAGGING_STRAND_SYNTHESIS	34	0.70346	1.97215	0.00196078	0.0317575	0.286	1175	tags=38%,	list=6%,	signal=41%
cell.cycle	REACTOME_ABERRANT_REGULATION_OF_MITOTIC_G1_S_TRANSITION_IN_CANCER_DUE_TO_RB1_DEFECTS	17	0.687647	1.96675	0.00189394	0.032657	0.291	551	tags=29%,	list=3%,	signal=30%
other	REACTOME_VIRAL_MESSENGER_RNA_SYNTHESIS	43	0.501777	1.96354	0.0121212	0.0328727	0.294	6348	tags=44%,	list=34%,	signal=67%
rho	REACTOME_RHOD_GTPASE_CYCLE	51	0.536315	1.95855	0	0.0337643	0.304	1941	tags=20%,	list=10%,	signal=22%
cell.cycle	REACTOME_CELLULAR_SENESCENCE	129	0.452027	1.95552	0	0.0340913	0.311	3177	tags=24%,	list=17%,	signal=29%
cell.cycle	REACTOME_NUCLEAR_PORE_COMPLEX_NPC_DISASSEMBLY	35	0.605636	1.95462	0.00625	0.0338253	0.312	2345	tags=29%,	list=13%,	signal=33%
rho	REACTOME_RHOQ_GTPASE_CYCLE	59	0.574325	1.95264	0	0.034064	0.316	1699	tags=24%,	list=9%,	signal=26%
apc	REACTOME_CONVERSION_FROM_APC_C_CDC20_TO_APC_C_CDH1_IN_LATE_ANAPHASE	20	0.607912	1.9476	0.00199601	0.0348722	0.323	2584	tags=30%,	list=14%,	signal=35%
gene.expression	REACTOME_EPIGENETIC_REGULATION_OF_GENE_EXPRESSION	88	0.471412	1.94746	0.00801603	0.0344834	0.323	4096	tags=28%,	list=22%,	signal=36%
p53	REACTOME_TP53_REGULATES_TRANSCRIPTION_OF_DNA_REPAIR_GENES	62	0.452751	1.9461	0.00591716	0.0344381	0.325	4159	tags=24%,	list=22%,	signal=31%
telomere	REACTOME_TELOMERE_EXTENSION_BY_TELOMERASE	23	0.612695	1.94579	0.00598802	0.034106	0.326	551	tags=22%,	list=3%,	signal=22%
cell.cycle	REACTOME_TRANSCRIPTION_OF_E2F_TARGETS_UNDER_NEGATIVE_CONTROL_BY_DREAM_COMPLEX	19	0.733781	1.94078	0.00198413	0.0351181	0.331	192	tags=26%,	list=1%,	signal=27%
cell.cycle	REACTOME_DNA_DAMAGE_BYPASS	48	0.567558	1.93747	0.0118577	0.0354621	0.336	3738	tags=38%,	list=20%,	signal=47%
other	REACTOME_POLYMERASE_SWITCHING_ON_THE_C_STRAND_OF_THE_TELOMERE	26	0.6896	1.93397	0.00595238	0.0359958	0.34	3612	tags=58%,	list=19%,	signal=71%
other	REACTOME_SYNTHESIS_OF_ACTIVE_UBIQUITIN_ROLES_OF_E1_AND_E2_ENZYMES	30	0.533603	1.93052	0.00767754	0.036463	0.346	259	tags=10%,	list=1%,	signal=10%
cell.cycle	REACTOME_RECOGNITION_OF_DNA_DAMAGE_BY_PCNA_CONTAINING_REPLICATION_COMPLEX	30	0.665366	1.92919	0.00982318	0.0365394	0.348	1175	tags=30%,	list=6%,	signal=32%
cell.cycle	REACTOME_DEPOSITION_OF_NEW_CENPA_CONTAINING_NUCLEOSOMES_AT_THE_CENTROMERE	28	0.843742	1.92371	0	0.0378052	0.367	443	tags=50%,	list=2%,	signal=51%
cell.cycle	REACTOME_CYCLIN_A_CDK2_ASSOCIATED_EVENTS_AT_S_PHASE_ENTRY	85	0.470195	1.9217	0.0160966	0.0378742	0.369	2869	tags=19%,	list=15%,	signal=22%
other	REACTOME_VXPX_CARGO_TARGETING_TO_CILIUM	21	0.583048	1.91142	0.00198413	0.0402559	0.386	1394	tags=24%,	list=7%,	signal=26%
rho	REACTOME_RHOJ_GTPASE_CYCLE	55	0.546212	1.90573	0.00613497	0.0414828	0.394	2458	tags=25%,	list=13%,	signal=29%
other	REACTOME_SUMOYLATION_OF_RNA_BINDING_PROTEINS	46	0.510195	1.89751	0.0120724	0.0442364	0.422	6348	tags=46%,	list=34%,	signal=69%
cell.cycle	REACTOME_G1_S_DNA_DAMAGE_CHECKPOINTS	68	0.469719	1.8954	0.0239044	0.0443969	0.425	551	tags=9%,	list=3%,	signal=9%
cell.cycle	REACTOME_G1_S_SPECIFIC_TRANSCRIPTION	29	0.803649	1.89409	0	0.04434	0.426	192	tags=41%,	list=1%,	signal=42%
cell.cycle	REACTOME_FACTORS_INVOLVED_IN_MEGAKARYOCYTE_DEVELOPMENT_AND_PLATELET_PRODUCTION	154	0.518489	1.89034	0	0.0451744	0.435	3121	tags=23%,	list=17%,	signal=28%
cell.cycle	REACTOME_FANCONI_ANEMIA_PATHWAY	39	0.653325	1.88396	0.010101	0.0468236	0.446	3244	tags=51%,	list=17%,	signal=62%
gene.expression	REACTOME_TRANSPORT_OF_MATURE_TRANSCRIPT_TO_CYTOPLASM	83	0.43249	1.88043	0.026	0.0476211	0.455	6569	tags=45%,	list=35%,	signal=68%
cell.cycle	REACTOME_BASE_EXCISION_REPAIR	44	0.603643	1.88	0.012	0.0472883	0.456	3612	tags=45%,	list=19%,	signal=56%
cell.cycle	REACTOME_TRANSCRIPTION_COUPLED_NUCLEOTIDE_EXCISION_REPAIR_TC_NER	78	0.411403	1.87676	0.0245902	0.0479005	0.459	4204	tags=26%,	list=22%,	signal=33%
cell.cycle	REACTOME_DUAL_INCISION_IN_TC_NER	65	0.431017	1.8755	0.0141988	0.0479037	0.462	4066	tags=25%,	list=22%,	signal=31%
cell.cycle	REACTOME_PCNA_DEPENDENT_LONG_PATCH_BASE_EXCISION_REPAIR	21	0.742706	1.87203	0.00389105	0.0487681	0.468	1175	tags=43%,	list=6%,	signal=46%
cell.cycle	REACTOME_TP53_REGULATES_TRANSCRIPTION_OF_GENES_INVOLVED_IN_G2_CELL_CYCLE_ARREST	18	0.70842	1.87098	0.00400802	0.0487837	0.47	2782	tags=50%,	list=15%,	signal=59%
cell.cycle	REACTOME_TRANSCRIPTION_OF_E2F_TARGETS_UNDER_NEGATIVE_CONTROL_BY_P107_RBL1_AND_P130_RBL2_IN_COMPLEX_WITH_HDAC1	16	0.773617	1.87032	0.0019685	0.0486217	0.471	192	tags=31%,	list=1%,	signal=32%
other	REACTOME_SUMOYLATION_OF_CHROMATIN_ORGANIZATION_PROTEINS	56	0.498599	1.86803	0.0102881	0.0489328	0.477	6348	tags=43%,	list=34%,	signal=65%
other	REACTOME_REGULATION_OF_GLUCOKINASE_BY_GLUCOKINASE_REGULATORY_PROTEIN	31	0.55419	1.86678	0.00816326	0.0490156	0.48	6348	tags=55%,	list=34%,	signal=83%
other	REACTOME_SIGNALING_BY_BRAF_AND_RAF_FUSIONS	65	0.463402	1.86677	0.00421053	0.0485818	0.48	5683	tags=43%,	list=30%,	signal=62%
other	REACTOME_TRANSLESION_SYNTHESIS_BY_Y_FAMILY_DNA_POLYMERASES_BYPASSES_LESIONS_ON_DNA_TEMPLATE	39	0.562044	1.86425	0.0217822	0.0489899	0.488	3738	tags=41%,	list=20%,	signal=51%
cell.cycle	REACTOME_INITIATION_OF_NUCLEAR_ENVELOPE_NE_REFORMATION	19	0.696697	1.86281	0.00576923	0.0489866	0.492	4674	tags=63%,	list=25%,	signal=84%
stress	REACTOME_CELLULAR_RESPONSE_TO_HEAT_STRESS	99	0.371696	1.86001	0.0102459	0.0495129	0.498	6770	tags=41%,	list=36%,	signal=65%
cell.cycle	REACTOME_MEIOTIC_SYNAPSIS	33	0.590791	1.8523	0	0.051642	0.509	4524	tags=48%,	list=24%,	signal=64%
REACTOME_POLO_LIKE_KINASE_MEDIATED_EVENTS	REACTOME_POLO_LIKE_KINASE_MEDIATED_EVENTS	16	0.889708	1.85208	0	0.0512912	0.511	216	tags=56%,	list=1%,	signal=57%
REACTOME_DNA_STRAND_ELONGATION	REACTOME_DNA_STRAND_ELONGATION	32	0.8207	1.85126	0.00203666	0.0511475	0.512	1366	tags=66%,	list=7%,	signal=71%
REACTOME_TRANSPORT_OF_MATURE_MRNAS_DERIVED_FROM_INTRONLESS_TRANSCRIPTS	REACTOME_TRANSPORT_OF_MATURE_MRNAS_DERIVED_FROM_INTRONLESS_TRANSCRIPTS	42	0.516122	1.84944	0.0121951	0.0512137	0.514	6348	tags=50%,	list=34%,	signal=75%
REACTOME_RHOA_GTPASE_CYCLE	REACTOME_RHOA_GTPASE_CYCLE	148	0.492586	1.84732	0.00423729	0.0515843	0.52	2272	tags=22%,	list=12%,	signal=24%
REACTOME_RAC2_GTPASE_CYCLE	REACTOME_RAC2_GTPASE_CYCLE	87	0.465037	1.84709	0.0102881	0.051204	0.52	5077	tags=34%,	list=27%,	signal=47%
REACTOME_ABERRANT_REGULATION_OF_MITOTIC_EXIT_IN_CANCER_DUE_TO_RB1_DEFECTS	REACTOME_ABERRANT_REGULATION_OF_MITOTIC_EXIT_IN_CANCER_DUE_TO_RB1_DEFECTS	20	0.546175	1.84593	0.015873	0.0512648	0.525	2584	tags=30%,	list=14%,	signal=35%
REACTOME_MHC_CLASS_II_ANTIGEN_PRESENTATION	REACTOME_MHC_CLASS_II_ANTIGEN_PRESENTATION	123	0.464988	1.83799	0.00389864	0.0535755	0.545	2607	tags=18%,	list=14%,	signal=21%
REACTOME_INTERACTIONS_OF_VPR_WITH_HOST_CELLULAR_PROTEINS	REACTOME_INTERACTIONS_OF_VPR_WITH_HOST_CELLULAR_PROTEINS	36	0.514366	1.82657	0.0162272	0.0579026	0.577	6686	tags=53%,	list=36%,	signal=82%
REACTOME_LDL_CLEARANCE	REACTOME_LDL_CLEARANCE	19	0.63112	1.82626	0.00574713	0.0575926	0.577	1926	tags=42%,	list=10%,	signal=47%
REACTOME_VEGFR2_MEDIATED_CELL_PROLIFERATION	REACTOME_VEGFR2_MEDIATED_CELL_PROLIFERATION	19	0.594419	1.82399	0.00847458	0.057992	0.584	3172	tags=42%,	list=17%,	signal=51%
REACTOME_RESOLUTION_OF_ABASIC_SITES_AP_SITES	REACTOME_RESOLUTION_OF_ABASIC_SITES_AP_SITES	37	0.612869	1.82024	0.0140281	0.0589186	0.591	3612	tags=49%,	list=19%,	signal=60%
REACTOME_RESOLUTION_OF_AP_SITES_VIA_THE_MULTIPLE_NUCLEOTIDE_PATCH_REPLACEMENT_PATHWAY	REACTOME_RESOLUTION_OF_AP_SITES_VIA_THE_MULTIPLE_NUCLEOTIDE_PATCH_REPLACEMENT_PATHWAY	24	0.698805	1.81976	0.0140562	0.0586516	0.593	1175	tags=38%,	list=6%,	signal=40%
REACTOME_RHOG_GTPASE_CYCLE	REACTOME_RHOG_GTPASE_CYCLE	73	0.448411	1.8192	0.00613497	0.0585036	0.594	1480	tags=16%,	list=8%,	signal=18%
REACTOME_MISMATCH_REPAIR	REACTOME_MISMATCH_REPAIR	15	0.69204	1.81872	0.00806452	0.058254	0.594	3612	tags=53%,	list=19%,	signal=66%
REACTOME_ANCHORING_OF_THE_BASAL_BODY_TO_THE_PLASMA_MEMBRANE	REACTOME_ANCHORING_OF_THE_BASAL_BODY_TO_THE_PLASMA_MEMBRANE	95	0.521016	1.81513	0.00845666	0.0589184	0.604	3269	tags=26%,	list=17%,	signal=32%
REACTOME_INTERACTIONS_OF_REV_WITH_HOST_CELLULAR_PROTEINS	REACTOME_INTERACTIONS_OF_REV_WITH_HOST_CELLULAR_PROTEINS	36	0.520172	1.8104	0.0208768	0.0605791	0.617	6625	tags=56%,	list=35%,	signal=86%
REACTOME_RAC3_GTPASE_CYCLE	REACTOME_RAC3_GTPASE_CYCLE	93	0.456053	1.80966	0.00420168	0.0605127	0.618	3983	tags=30%,	list=21%,	signal=38%
REACTOME_HYALURONAN_METABOLISM	REACTOME_HYALURONAN_METABOLISM	17	0.666513	1.80733	0.00397614	0.0609514	0.622	2074	tags=35%,	list=11%,	signal=40%
REACTOME_ONCOGENIC_MAPK_SIGNALING	REACTOME_ONCOGENIC_MAPK_SIGNALING	82	0.415999	1.80473	0.00414079	0.0616124	0.628	4951	tags=35%,	list=26%,	signal=48%
REACTOME_SUMOYLATION_OF_SUMOYLATION_PROTEINS	REACTOME_SUMOYLATION_OF_SUMOYLATION_PROTEINS	34	0.516842	1.8034	0.0221774	0.0617282	0.63	6348	tags=53%,	list=34%,	signal=80%
REACTOME_REGULATION_OF_PTEN_GENE_TRANSCRIPTION	REACTOME_REGULATION_OF_PTEN_GENE_TRANSCRIPTION	61	0.455776	1.80206	0.0101215	0.0618121	0.634	1610	tags=16%,	list=9%,	signal=18%
REACTOME_REGULATION_OF_HSF1_MEDIATED_HEAT_SHOCK_RESPONSE	REACTOME_REGULATION_OF_HSF1_MEDIATED_HEAT_SHOCK_RESPONSE	80	0.373412	1.79784	0.0122699	0.0632074	0.645	6483	tags=39%,	list=35%,	signal=59%
REACTOME_TRANSPORT_OF_THE_SLBP_DEPENDANT_MATURE_MRNA	REACTOME_TRANSPORT_OF_THE_SLBP_DEPENDANT_MATURE_MRNA	35	0.516487	1.79332	0.0204082	0.0644419	0.656	6348	tags=51%,	list=34%,	signal=78%
REACTOME_NUCLEOTIDE_EXCISION_REPAIR	REACTOME_NUCLEOTIDE_EXCISION_REPAIR	110	0.379972	1.79324	0.0306122	0.0640178	0.656	4204	tags=24%,	list=22%,	signal=30%
REACTOME_NUCLEAR_IMPORT_OF_REV_PROTEIN	REACTOME_NUCLEAR_IMPORT_OF_REV_PROTEIN	33	0.523792	1.79056	0.0184049	0.0647205	0.665	6348	tags=52%,	list=34%,	signal=78%
REACTOME_HCMV_INFECTION	REACTOME_HCMV_INFECTION	98	0.38414	1.78852	0.0167015	0.0652577	0.668	6903	tags=44%,	list=37%,	signal=69%
REACTOME_EXPORT_OF_VIRAL_RIBONUCLEOPROTEINS_FROM_NUCLEUS	REACTOME_EXPORT_OF_VIRAL_RIBONUCLEOPROTEINS_FROM_NUCLEUS	32	0.530615	1.78629	0.0201207	0.0658981	0.676	6625	tags=53%,	list=35%,	signal=82%
REACTOME_REPRODUCTION	REACTOME_REPRODUCTION	84	0.553899	1.78582	0	0.0656208	0.676	3307	tags=33%,	list=18%,	signal=40%
REACTOME_SUMOYLATION_OF_UBIQUITINYLATION_PROTEINS	REACTOME_SUMOYLATION_OF_UBIQUITINYLATION_PROTEINS	38	0.510986	1.78565	0.0163599	0.065241	0.677	6348	tags=50%,	list=34%,	signal=75%
REACTOME_GLYCOLYSIS	REACTOME_GLYCOLYSIS	71	0.433762	1.78423	0.00992064	0.0653718	0.677	4974	tags=35%,	list=27%,	signal=48%
REACTOME_NEGATIVE_EPIGENETIC_REGULATION_OF_RRNA_EXPRESSION	REACTOME_NEGATIVE_EPIGENETIC_REGULATION_OF_RRNA_EXPRESSION	49	0.432314	1.78332	0.020284	0.0653491	0.679	2156	tags=18%,	list=12%,	signal=21%
REACTOME_DUAL_INCISION_IN_GG_NER	REACTOME_DUAL_INCISION_IN_GG_NER	41	0.492304	1.78031	0.030426	0.0662879	0.688	3798	tags=34%,	list=20%,	signal=43%
REACTOME_SIGNALING_BY_HIPPO	REACTOME_SIGNALING_BY_HIPPO	20	0.570638	1.77571	0.0160643	0.0678184	0.7	2734	tags=30%,	list=15%,	signal=35%
REACTOME_PROCESSIVE_SYNTHESIS_ON_THE_C_STRAND_OF_THE_TELOMERE	REACTOME_PROCESSIVE_SYNTHESIS_ON_THE_C_STRAND_OF_THE_TELOMERE	19	0.662535	1.77127	0.018	0.0696849	0.711	3612	tags=47%,	list=19%,	signal=59%
REACTOME_NUCLEOTIDE_SALVAGE	REACTOME_NUCLEOTIDE_SALVAGE	23	0.574055	1.77064	0.0102249	0.0695211	0.712	3137	tags=35%,	list=17%,	signal=42%
REACTOME_MAP2K_AND_MAPK_ACTIVATION	REACTOME_MAP2K_AND_MAPK_ACTIVATION	40	0.502429	1.76171	0.00823045	0.0734531	0.725	4467	tags=38%,	list=24%,	signal=49%
REACTOME_LAGGING_STRAND_SYNTHESIS	REACTOME_LAGGING_STRAND_SYNTHESIS	20	0.75136	1.75932	0.00803213	0.0744342	0.73	3612	tags=75%,	list=19%,	signal=93%
REACTOME_ESTROGEN_DEPENDENT_GENE_EXPRESSION	REACTOME_ESTROGEN_DEPENDENT_GENE_EXPRESSION	90	0.392333	1.7583	0.022541	0.0744406	0.732	6455	tags=37%,	list=34%,	signal=56%
REACTOME_GLOBAL_GENOME_NUCLEOTIDE_EXCISION_REPAIR_GG_NER	REACTOME_GLOBAL_GENOME_NUCLEOTIDE_EXCISION_REPAIR_GG_NER	84	0.401085	1.75555	0.0334029	0.0753112	0.732	3801	tags=24%,	list=20%,	signal=30%
REACTOME_POSTMITOTIC_NUCLEAR_PORE_COMPLEX_NPC_REFORMATION	REACTOME_POSTMITOTIC_NUCLEAR_PORE_COMPLEX_NPC_REFORMATION	27	0.504848	1.75134	0.0286885	0.0770021	0.739	6459	tags=56%,	list=34%,	signal=85%
REACTOME_SUMOYLATION_OF_DNA_METHYLATION_PROTEINS	REACTOME_SUMOYLATION_OF_DNA_METHYLATION_PROTEINS	16	0.660757	1.7506	0.016129	0.0767463	0.741	3471	tags=44%,	list=19%,	signal=54%
REACTOME_GLUCOSE_METABOLISM	REACTOME_GLUCOSE_METABOLISM	91	0.415499	1.74882	0.00589391	0.077179	0.747	4733	tags=35%,	list=25%,	signal=47%
REACTOME_TERMINATION_OF_TRANSLESION_DNA_SYNTHESIS	REACTOME_TERMINATION_OF_TRANSLESION_DNA_SYNTHESIS	32	0.568102	1.74617	0.035503	0.0781602	0.752	1175	tags=25%,	list=6%,	signal=27%
REACTOME_GAP_FILLING_DNA_REPAIR_SYNTHESIS_AND_LIGATION_IN_GG_NER	REACTOME_GAP_FILLING_DNA_REPAIR_SYNTHESIS_AND_LIGATION_IN_GG_NER	25	0.603375	1.74156	0.03125	0.0801825	0.766	1175	tags=32%,	list=6%,	signal=34%
REACTOME_RND1_GTPASE_CYCLE	REACTOME_RND1_GTPASE_CYCLE	42	0.467946	1.73986	0.0142566	0.0806124	0.768	1480	tags=14%,	list=8%,	signal=15%
REACTOME_RAC1_GTPASE_CYCLE	REACTOME_RAC1_GTPASE_CYCLE	182	0.479965	1.73863	0.014862	0.0807341	0.77	4366	tags=32%,	list=23%,	signal=42%
REACTOME_RHO_GTPASE_CYCLE	REACTOME_RHO_GTPASE_CYCLE	441	0.39319	1.73446	0.0184426	0.0825127	0.78	4986	tags=31%,	list=27%,	signal=41%
REACTOME_REGULATION_OF_CHOLESTEROL_BIOSYNTHESIS_BY_SREBP_SREBF	REACTOME_REGULATION_OF_CHOLESTEROL_BIOSYNTHESIS_BY_SREBP_SREBF	55	0.546797	1.73205	0.0389344	0.0833252	0.785	3970	tags=44%,	list=21%,	signal=55%
REACTOME_TRNA_PROCESSING_IN_THE_NUCLEUS	REACTOME_TRNA_PROCESSING_IN_THE_NUCLEUS	57	0.440184	1.73189	0.0525253	0.0828887	0.786	4733	tags=33%,	list=25%,	signal=44%
REACTOME_PROCESSIVE_SYNTHESIS_ON_THE_LAGGING_STRAND	REACTOME_PROCESSIVE_SYNTHESIS_ON_THE_LAGGING_STRAND	15	0.738519	1.73067	0.0101626	0.0830077	0.786	3612	tags=73%,	list=19%,	signal=91%
REACTOME_RHOU_GTPASE_CYCLE	REACTOME_RHOU_GTPASE_CYCLE	34	0.483945	1.72941	0.0205761	0.0831535	0.793	2328	tags=18%,	list=12%,	signal=20%
REACTOME_PKMTS_METHYLATE_HISTONE_LYSINES	REACTOME_PKMTS_METHYLATE_HISTONE_LYSINES	44	0.549203	1.71234	0.0305499	0.0925387	0.835	2599	tags=27%,	list=14%,	signal=32%
REACTOME_ACTIVATION_OF_GENE_EXPRESSION_BY_SREBF_SREBP	REACTOME_ACTIVATION_OF_GENE_EXPRESSION_BY_SREBF_SREBP	42	0.570176	1.70684	0.0404858	0.0949263	0.841	3970	tags=50%,	list=21%,	signal=63%
REACTOME_PLASMA_LIPOPROTEIN_CLEARANCE	REACTOME_PLASMA_LIPOPROTEIN_CLEARANCE	33	0.538765	1.70337	0.0100402	0.0965161	0.845	1926	tags=30%,	list=10%,	signal=34%
REACTOME_TP53_REGULATES_TRANSCRIPTION_OF_ADDITIONAL_CELL_CYCLE_GENES_WHOSE_EXACT_ROLE_IN_THE_P53_PATHWAY_REMAIN_UNCERTAIN	REACTOME_TP53_REGULATES_TRANSCRIPTION_OF_ADDITIONAL_CELL_CYCLE_GENES_WHOSE_EXACT_ROLE_IN_THE_P53_PATHWAY_REMAIN_UNCERTAIN	21	0.527069	1.70018	0.0182556	0.0979535	0.853	2587	tags=24%,	list=14%,	signal=28%
REACTOME_TRANSCRIPTIONAL_REGULATION_OF_WHITE_ADIPOCYTE_DIFFERENTIATION	REACTOME_TRANSCRIPTIONAL_REGULATION_OF_WHITE_ADIPOCYTE_DIFFERENTIATION	84	0.446572	1.6957	0.0161943	0.100308	0.863	4658	tags=37%,	list=25%,	signal=49%
REACTOME_TRANSFERRIN_ENDOCYTOSIS_AND_RECYCLING	REACTOME_TRANSFERRIN_ENDOCYTOSIS_AND_RECYCLING	31	0.518882	1.6944	0.0122449	0.100589	0.865	1514	tags=23%,	list=8%,	signal=25%
REACTOME_SIGNALING_BY_MODERATE_KINASE_ACTIVITY_BRAF_MUTANTS	REACTOME_SIGNALING_BY_MODERATE_KINASE_ACTIVITY_BRAF_MUTANTS	45	0.472712	1.68693	0.012766	0.10468	0.875	4467	tags=36%,	list=24%,	signal=47%
REACTOME_MICRORNA_MIRNA_BIOGENESIS	REACTOME_MICRORNA_MIRNA_BIOGENESIS	24	0.466163	1.6863	0.0209205	0.104549	0.877	6255	tags=42%,	list=33%,	signal=62%
REACTOME_SENESCENCE_ASSOCIATED_SECRETORY_PHENOTYPE_SASP	REACTOME_SENESCENCE_ASSOCIATED_SECRETORY_PHENOTYPE_SASP	52	0.447012	1.68198	0.0321932	0.106644	0.886	2584	tags=21%,	list=14%,	signal=24%
REACTOME_ASSOCIATION_OF_TRIC_CCT_WITH_TARGET_PROTEINS_DURING_BIOSYNTHESIS	REACTOME_ASSOCIATION_OF_TRIC_CCT_WITH_TARGET_PROTEINS_DURING_BIOSYNTHESIS	39	0.41512	1.67893	0.02079	0.108294	0.888	4384	tags=23%,	list=23%,	signal=30%
REACTOME_THE_ROLE_OF_GTSE1_IN_G2_M_PROGRESSION_AFTER_G2_CHECKPOINT	REACTOME_THE_ROLE_OF_GTSE1_IN_G2_M_PROGRESSION_AFTER_G2_CHECKPOINT	78	0.439584	1.6785	0.0423892	0.108047	0.888	216	tags=6%,	list=1%,	signal=6%
REACTOME_GLUTAMATE_NEUROTRANSMITTER_RELEASE_CYCLE	REACTOME_GLUTAMATE_NEUROTRANSMITTER_RELEASE_CYCLE	24	0.599607	1.67276	0	0.111218	0.895	4460	tags=50%,	list=24%,	signal=66%
REACTOME_NOTCH3_ACTIVATION_AND_TRANSMISSION_OF_SIGNAL_TO_THE_NUCLEUS	REACTOME_NOTCH3_ACTIVATION_AND_TRANSMISSION_OF_SIGNAL_TO_THE_NUCLEUS	25	0.516258	1.65994	0.0222672	0.119685	0.909	988	tags=20%,	list=5%,	signal=21%
REACTOME_DEPOLYMERISATION_OF_THE_NUCLEAR_LAMINA	REACTOME_DEPOLYMERISATION_OF_THE_NUCLEAR_LAMINA	15	0.666262	1.6591	0.0183299	0.119737	0.909	4837	tags=73%,	list=26%,	signal=99%
REACTOME_REGULATION_OF_MECP2_EXPRESSION_AND_ACTIVITY	REACTOME_REGULATION_OF_MECP2_EXPRESSION_AND_ACTIVITY	31	0.513417	1.6569	0.031185	0.120627	0.912	6211	tags=45%,	list=33%,	signal=67%
REACTOME_CHROMATIN_MODIFYING_ENZYMES	REACTOME_CHROMATIN_MODIFYING_ENZYMES	205	0.398437	1.65071	0.0693878	0.124393	0.918	4575	tags=29%,	list=24%,	signal=38%
REACTOME_APOPTOTIC_EXECUTION_PHASE	REACTOME_APOPTOTIC_EXECUTION_PHASE	46	0.386317	1.64846	0.0304878	0.125413	0.921	2503	tags=13%,	list=13%,	signal=15%
REACTOME_METABOLISM_OF_STEROIDS	REACTOME_METABOLISM_OF_STEROIDS	151	0.411908	1.6478	0.0117878	0.125181	0.922	3844	tags=36%,	list=21%,	signal=45%
REACTOME_OXIDATIVE_STRESS_INDUCED_SENESCENCE	REACTOME_OXIDATIVE_STRESS_INDUCED_SENESCENCE	64	0.432885	1.64563	0.0273109	0.126265	0.924	5177	tags=38%,	list=28%,	signal=52%
REACTOME_PTEN_REGULATION	REACTOME_PTEN_REGULATION	139	0.295829	1.64306	0.0434783	0.127499	0.926	6211	tags=27%,	list=33%,	signal=40%
REACTOME_METABOLISM_OF_FOLATE_AND_PTERINES	REACTOME_METABOLISM_OF_FOLATE_AND_PTERINES	17	0.608958	1.64171	0.0192308	0.12784	0.927	4136	tags=59%,	list=22%,	signal=75%
REACTOME_PROCESSING_OF_CAPPED_INTRON_CONTAINING_PRE_MRNA	REACTOME_PROCESSING_OF_CAPPED_INTRON_CONTAINING_PRE_MRNA	241	0.315218	1.64069	0.0946502	0.127912	0.928	6569	tags=33%,	list=35%,	signal=50%
REACTOME_DAG_AND_IP3_SIGNALING	REACTOME_DAG_AND_IP3_SIGNALING	41	0.533573	1.63718	0.0184049	0.129819	0.931	3819	tags=41%,	list=20%,	signal=52%
REACTOME_UNFOLDED_PROTEIN_RESPONSE_UPR	REACTOME_UNFOLDED_PROTEIN_RESPONSE_UPR	92	0.35084	1.63424	0.0555556	0.131211	0.933	8328	tags=54%,	list=44%,	signal=97%
REACTOME_INTERCONVERSION_OF_NUCLEOTIDE_DI_AND_TRIPHOSPHATES	REACTOME_INTERCONVERSION_OF_NUCLEOTIDE_DI_AND_TRIPHOSPHATES	29	0.506184	1.63188	0.0215264	0.132481	0.935	839	tags=14%,	list=4%,	signal=14%
REACTOME_PROTEIN_UBIQUITINATION	REACTOME_PROTEIN_UBIQUITINATION	64	0.370285	1.62983	0.0764706	0.133547	0.936	318	tags=6%,	list=2%,	signal=6%
REACTOME_REGULATION_OF_TP53_EXPRESSION_AND_DEGRADATION	REACTOME_REGULATION_OF_TP53_EXPRESSION_AND_DEGRADATION	37	0.40284	1.61837	0.0359408	0.142535	0.946	3370	tags=22%,	list=18%,	signal=26%
REACTOME_RND3_GTPASE_CYCLE	REACTOME_RND3_GTPASE_CYCLE	42	0.429119	1.61669	0.0365854	0.143411	0.946	5549	tags=31%,	list=30%,	signal=44%
REACTOME_SNRNP_ASSEMBLY	REACTOME_SNRNP_ASSEMBLY	53	0.403887	1.61047	0.0665281	0.147601	0.949	4733	tags=26%,	list=25%,	signal=35%
REACTOME_CDC42_GTPASE_CYCLE	REACTOME_CDC42_GTPASE_CYCLE	157	0.469646	1.60483	0.0263158	0.151646	0.951	4300	tags=34%,	list=23%,	signal=43%
REACTOME_SIGNALING_BY_EGFR	REACTOME_SIGNALING_BY_EGFR	50	0.43005	1.60084	0.0365112	0.154659	0.954	5989	tags=50%,	list=32%,	signal=73%
REACTOME_DEUBIQUITINATION	REACTOME_DEUBIQUITINATION	262	0.295868	1.592	0.012024	0.161715	0.961	3801	tags=16%,	list=20%,	signal=20%
REACTOME_CLATHRIN_MEDIATED_ENDOCYTOSIS	REACTOME_CLATHRIN_MEDIATED_ENDOCYTOSIS	145	0.356644	1.58612	0.0225873	0.166322	0.964	5811	tags=38%,	list=31%,	signal=55%
REACTOME_DNA_DOUBLE_STRAND_BREAK_RESPONSE	REACTOME_DNA_DOUBLE_STRAND_BREAK_RESPONSE	44	0.382221	1.58423	0.0442656	0.167376	0.966	2864	tags=18%,	list=15%,	signal=21%
REACTOME_CHOLESTEROL_BIOSYNTHESIS	REACTOME_CHOLESTEROL_BIOSYNTHESIS	25	0.648634	1.58296	0.0752033	0.167705	0.967	3844	tags=64%,	list=21%,	signal=80%
REACTOME_ONCOGENE_INDUCED_SENESCENCE	REACTOME_ONCOGENE_INDUCED_SENESCENCE	33	0.446836	1.58285	0.0511727	0.166987	0.968	6211	tags=45%,	list=33%,	signal=68%
REACTOME_REGULATION_OF_KIT_SIGNALING	REACTOME_REGULATION_OF_KIT_SIGNALING	16	0.638259	1.57921	0.0490405	0.16951	0.969	3883	tags=50%,	list=21%,	signal=63%
REACTOME_SUMOYLATION_OF_TRANSCRIPTION_COFACTORS	REACTOME_SUMOYLATION_OF_TRANSCRIPTION_COFACTORS	43	0.453866	1.57586	0.0607966	0.17187	0.972	5229	tags=35%,	list=28%,	signal=48%
REACTOME_SIGNALING_BY_NOTCH3	REACTOME_SIGNALING_BY_NOTCH3	49	0.485911	1.57348	0.0376569	0.173661	0.972	1160	tags=18%,	list=6%,	signal=20%
REACTOME_IRE1ALPHA_ACTIVATES_CHAPERONES	REACTOME_IRE1ALPHA_ACTIVATES_CHAPERONES	50	0.420423	1.5699	0.085595	0.17626	0.975	6643	tags=46%,	list=35%,	signal=71%
REACTOME_TRANSCRIPTIONAL_REGULATION_BY_RUNX2	REACTOME_TRANSCRIPTIONAL_REGULATION_BY_RUNX2	120	0.336604	1.56908	0.0357895	0.176251	0.975	3376	tags=21%,	list=18%,	signal=25%
REACTOME_APOPTOTIC_CLEAVAGE_OF_CELLULAR_PROTEINS	REACTOME_APOPTOTIC_CLEAVAGE_OF_CELLULAR_PROTEINS	38	0.383848	1.56397	0.05	0.180398	0.979	3711	tags=18%,	list=20%,	signal=23%
REACTOME_SIGNALING_BY_NOTCH	REACTOME_SIGNALING_BY_NOTCH	176	0.344868	1.56288	0.0515464	0.180577	0.98	5158	tags=27%,	list=28%,	signal=37%
REACTOME_NOTCH3_INTRACELLULAR_DOMAIN_REGULATES_TRANSCRIPTION	REACTOME_NOTCH3_INTRACELLULAR_DOMAIN_REGULATES_TRANSCRIPTION	25	0.571972	1.562	0.0292276	0.180554	0.981	4373	tags=44%,	list=23%,	signal=57%
REACTOME_TRANSLESION_SYNTHESIS_BY_POLK	REACTOME_TRANSLESION_SYNTHESIS_BY_POLK	17	0.564534	1.5614	0.0826613	0.1803	0.981	2548	tags=35%,	list=14%,	signal=41%
REACTOME_HIV_LIFE_CYCLE	REACTOME_HIV_LIFE_CYCLE	148	0.295066	1.56122	0.0549683	0.179631	0.981	4733	tags=23%,	list=25%,	signal=31%
REACTOME_SIGNALING_BY_NUCLEAR_RECEPTORS	REACTOME_SIGNALING_BY_NUCLEAR_RECEPTORS	236	0.335958	1.55894	0.0188285	0.180873	0.981	5083	tags=31%,	list=27%,	signal=42%
REACTOME_DOWNSTREAM_SIGNAL_TRANSDUCTION	REACTOME_DOWNSTREAM_SIGNAL_TRANSDUCTION	29	0.432493	1.55755	0.0617021	0.181397	0.982	3766	tags=24%,	list=20%,	signal=30%
REACTOME_ORGANELLE_BIOGENESIS_AND_MAINTENANCE	REACTOME_ORGANELLE_BIOGENESIS_AND_MAINTENANCE	287	0.352981	1.5561	0.0572034	0.181995	0.984	3476	tags=21%,	list=19%,	signal=25%
REACTOME_TRANSCRIPTIONAL_REGULATION_BY_THE_AP_2_TFAP2_FAMILY_OF_TRANSCRIPTION_FACTORS	REACTOME_TRANSCRIPTIONAL_REGULATION_BY_THE_AP_2_TFAP2_FAMILY_OF_TRANSCRIPTION_FACTORS	38	0.458636	1.55481	0.0240481	0.182323	0.984	7540	tags=63%,	list=40%,	signal=106%
REACTOME_SYNTHESIS_OF_PIPS_AT_THE_GOLGI_MEMBRANE	REACTOME_SYNTHESIS_OF_PIPS_AT_THE_GOLGI_MEMBRANE	18	0.488483	1.55369	0.0503145	0.182545	0.985	1933	tags=22%,	list=10%,	signal=25%
REACTOME_SIGNALING_BY_ERBB2_ECD_MUTANTS	REACTOME_SIGNALING_BY_ERBB2_ECD_MUTANTS	16	0.46632	1.55202	0.0507099	0.183369	0.986	2812	tags=25%,	list=15%,	signal=29%
REACTOME_TRANSLESION_SYNTHESIS_BY_POLH	REACTOME_TRANSLESION_SYNTHESIS_BY_POLH	19	0.530012	1.55005	0.0877193	0.184435	0.987	3738	tags=42%,	list=20%,	signal=53%
REACTOME_SEMA3A_PAK_DEPENDENT_AXON_REPULSION	REACTOME_SEMA3A_PAK_DEPENDENT_AXON_REPULSION	16	0.581054	1.54473	0.037037	0.18878	0.987	2788	tags=38%,	list=15%,	signal=44%
REACTOME_TRANSCRIPTIONAL_ACTIVATION_OF_MITOCHONDRIAL_BIOGENESIS	REACTOME_TRANSCRIPTIONAL_ACTIVATION_OF_MITOCHONDRIAL_BIOGENESIS	54	0.428812	1.54182	0.0758197	0.190853	0.988	3970	tags=30%,	list=21%,	signal=37%
REACTOME_METAL_ION_SLC_TRANSPORTERS	REACTOME_METAL_ION_SLC_TRANSPORTERS	26	0.534052	1.53573	0.0445344	0.196271	0.992	5998	tags=58%,	list=32%,	signal=85%
REACTOME_RNA_POLYMERASE_II_TRANSCRIPTION_TERMINATION	REACTOME_RNA_POLYMERASE_II_TRANSCRIPTION_TERMINATION	66	0.342362	1.52696	0.109705	0.204504	0.993	7332	tags=41%,	list=39%,	signal=67%
REACTOME_PROCESSING_OF_CAPPED_INTRONLESS_PRE_MRNA	REACTOME_PROCESSING_OF_CAPPED_INTRONLESS_PRE_MRNA	28	0.399989	1.52394	0.0871369	0.206795	0.993	4927	tags=29%,	list=26%,	signal=39%
REACTOME_RHO_GTPASES_ACTIVATE_PKNS	REACTOME_RHO_GTPASES_ACTIVATE_PKNS	34	0.423638	1.52387	0.0629771	0.206002	0.993	6557	tags=41%,	list=35%,	signal=63%
REACTOME_EPHA_MEDIATED_GROWTH_CONE_COLLAPSE	REACTOME_EPHA_MEDIATED_GROWTH_CONE_COLLAPSE	29	0.490151	1.51948	0.0476191	0.210129	0.993	6596	tags=59%,	list=35%,	signal=90%
REACTOME_SEMAPHORIN_INTERACTIONS	REACTOME_SEMAPHORIN_INTERACTIONS	64	0.460033	1.51442	0.0584416	0.214719	0.993	3762	tags=33%,	list=20%,	signal=41%
REACTOME_REGULATION_OF_LIPID_METABOLISM_BY_PPARALPHA	REACTOME_REGULATION_OF_LIPID_METABOLISM_BY_PPARALPHA	118	0.377875	1.51428	0.0372671	0.213899	0.993	5428	tags=35%,	list=29%,	signal=49%
REACTOME_ACTIVATION_OF_NMDA_RECEPTORS_AND_POSTSYNAPTIC_EVENTS	REACTOME_ACTIVATION_OF_NMDA_RECEPTORS_AND_POSTSYNAPTIC_EVENTS	93	0.430133	1.50527	0.0343434	0.223293	0.993	4985	tags=39%,	list=27%,	signal=52%
REACTOME_EPH_EPHRIN_MEDIATED_REPULSION_OF_CELLS	REACTOME_EPH_EPHRIN_MEDIATED_REPULSION_OF_CELLS	51	0.429162	1.50421	0.0536779	0.223624	0.993	4812	tags=39%,	list=26%,	signal=53%
REACTOME_ESR_MEDIATED_SIGNALING	REACTOME_ESR_MEDIATED_SIGNALING	161	0.324311	1.50343	0.0532787	0.223645	0.993	5083	tags=29%,	list=27%,	signal=39%
REACTOME_SIGNALING_BY_ERBB2	REACTOME_SIGNALING_BY_ERBB2	50	0.370195	1.50029	0.0696721	0.22603	0.993	3245	tags=26%,	list=17%,	signal=31%
REACTOME_CILIUM_ASSEMBLY	REACTOME_CILIUM_ASSEMBLY	199	0.367751	1.49485	0.0833333	0.232004	0.994	3476	tags=21%,	list=19%,	signal=25%
REACTOME_CRMPS_IN_SEMA3A_SIGNALING	REACTOME_CRMPS_IN_SEMA3A_SIGNALING	16	0.618687	1.49357	0.0506329	0.23268	0.994	2788	tags=44%,	list=15%,	signal=51%
REACTOME_FORMATION_OF_THE_BETA_CATENIN_TCF_TRANSACTIVATING_COMPLEX	REACTOME_FORMATION_OF_THE_BETA_CATENIN_TCF_TRANSACTIVATING_COMPLEX	31	0.558653	1.49352	0.10148	0.231721	0.994	4324	tags=48%,	list=23%,	signal=63%
REACTOME_TRANSCRIPTIONAL_REGULATION_BY_MECP2	REACTOME_TRANSCRIPTIONAL_REGULATION_BY_MECP2	61	0.424992	1.48972	0.0436508	0.235253	0.995	4884	tags=31%,	list=26%,	signal=42%
REACTOME_REGULATION_OF_TP53_ACTIVITY_THROUGH_ACETYLATION	REACTOME_REGULATION_OF_TP53_ACTIVITY_THROUGH_ACETYLATION	30	0.446007	1.48948	0.108607	0.234595	0.995	4096	tags=27%,	list=22%,	signal=34%
REACTOME_DOPAMINE_NEUROTRANSMITTER_RELEASE_CYCLE	REACTOME_DOPAMINE_NEUROTRANSMITTER_RELEASE_CYCLE	23	0.553204	1.48574	0.0386965	0.237785	0.995	4025	tags=48%,	list=21%,	signal=61%
REACTOME_RESPONSE_OF_EIF2AK1_HRI_TO_HEME_DEFICIENCY	REACTOME_RESPONSE_OF_EIF2AK1_HRI_TO_HEME_DEFICIENCY	15	0.524398	1.48527	0.0851927	0.237359	0.995	1986	tags=27%,	list=11%,	signal=30%
REACTOME_HCMV_LATE_EVENTS	REACTOME_HCMV_LATE_EVENTS	53	0.367439	1.48496	0.104294	0.236664	0.995	6903	tags=45%,	list=37%,	signal=72%
REACTOME_TIE2_SIGNALING	REACTOME_TIE2_SIGNALING	18	0.478577	1.48305	0.0674847	0.23792	0.995	3766	tags=33%,	list=20%,	signal=42%
REACTOME_METABOLISM_OF_NUCLEOTIDES	REACTOME_METABOLISM_OF_NUCLEOTIDES	96	0.358202	1.48101	0.0345528	0.239304	0.995	2893	tags=21%,	list=15%,	signal=25%
REACTOME_PI_METABOLISM	REACTOME_PI_METABOLISM	84	0.382892	1.48034	0.0977131	0.239167	0.995	4975	tags=31%,	list=27%,	signal=42%
REACTOME_TFAP2_AP_2_FAMILY_REGULATES_TRANSCRIPTION_OF_GROWTH_FACTORS_AND_THEIR_RECEPTORS	REACTOME_TFAP2_AP_2_FAMILY_REGULATES_TRANSCRIPTION_OF_GROWTH_FACTORS_AND_THEIR_RECEPTORS	15	0.570945	1.47923	0.0512821	0.239336	0.995	3651	tags=47%,	list=20%,	signal=58%
REACTOME_RHOV_GTPASE_CYCLE	REACTOME_RHOV_GTPASE_CYCLE	33	0.415333	1.47824	0.111801	0.239579	0.995	3140	tags=18%,	list=17%,	signal=22%
REACTOME_HDACS_DEACETYLATE_HISTONES	REACTOME_HDACS_DEACETYLATE_HISTONES	32	0.446857	1.47621	0.123173	0.241082	0.995	4474	tags=25%,	list=24%,	signal=33%
REACTOME_INTEGRIN_SIGNALING	REACTOME_INTEGRIN_SIGNALING	27	0.47947	1.47208	0.0864979	0.245164	0.995	4099	tags=37%,	list=22%,	signal=47%
REACTOME_SCF_SKP2_MEDIATED_DEGRADATION_OF_P27_P21	REACTOME_SCF_SKP2_MEDIATED_DEGRADATION_OF_P27_P21	60	0.42236	1.47086	0.16	0.245639	0.995	551	tags=8%,	list=3%,	signal=9%
REACTOME_PIWI_INTERACTING_RNA_PIRNA_BIOGENESIS	REACTOME_PIWI_INTERACTING_RNA_PIRNA_BIOGENESIS	29	0.495643	1.46759	0.0571992	0.248579	0.995	6255	tags=41%,	list=33%,	signal=62%
REACTOME_SIGNALING_BY_VEGF	REACTOME_SIGNALING_BY_VEGF	106	0.394015	1.46589	0.104255	0.249563	0.995	5953	tags=40%,	list=32%,	signal=58%
REACTOME_DEACTIVATION_OF_THE_BETA_CATENIN_TRANSACTIVATING_COMPLEX	REACTOME_DEACTIVATION_OF_THE_BETA_CATENIN_TRANSACTIVATING_COMPLEX	42	0.437949	1.46494	0.100213	0.249812	0.995	4569	tags=38%,	list=24%,	signal=50%
REACTOME_METABOLISM_OF_CARBOHYDRATES	REACTOME_METABOLISM_OF_CARBOHYDRATES	292	0.34363	1.45107	0.0246914	0.266666	0.996	4464	tags=28%,	list=24%,	signal=37%
REACTOME_RECYCLING_PATHWAY_OF_L1	REACTOME_RECYCLING_PATHWAY_OF_L1	48	0.421544	1.45101	0.0709939	0.265673	0.996	6798	tags=48%,	list=36%,	signal=75%
REACTOME_RNA_POLYMERASE_II_TRANSCRIBES_SNRNA_GENES	REACTOME_RNA_POLYMERASE_II_TRANSCRIBES_SNRNA_GENES	74	0.310082	1.44924	0.114919	0.26695	0.996	6391	tags=35%,	list=34%,	signal=53%
REACTOME_MRNA_SPLICING	REACTOME_MRNA_SPLICING	188	0.277567	1.44178	0.172	0.275644	0.997	6569	tags=30%,	list=35%,	signal=46%
REACTOME_HDMS_DEMETHYLATE_HISTONES	REACTOME_HDMS_DEMETHYLATE_HISTONES	23	0.479749	1.44118	0.12605	0.275327	0.997	6649	tags=48%,	list=36%,	signal=74%
REACTOME_EGFR_DOWNREGULATION	REACTOME_EGFR_DOWNREGULATION	31	0.446712	1.44078	0.0934959	0.274919	0.997	3792	tags=39%,	list=20%,	signal=48%
REACTOME_METABOLISM_OF_VITAMINS_AND_COFACTORS	REACTOME_METABOLISM_OF_VITAMINS_AND_COFACTORS	187	0.352861	1.43847	0.027027	0.276686	0.997	3782	tags=27%,	list=20%,	signal=34%
REACTOME_NOREPINEPHRINE_NEUROTRANSMITTER_RELEASE_CYCLE	REACTOME_NOREPINEPHRINE_NEUROTRANSMITTER_RELEASE_CYCLE	18	0.560123	1.43841	0.0567951	0.275711	0.997	4025	tags=44%,	list=21%,	signal=57%
REACTOME_TRNA_PROCESSING	REACTOME_TRNA_PROCESSING	105	0.353365	1.43285	0.145791	0.282091	0.998	4733	tags=30%,	list=25%,	signal=41%
REACTOME_RHO_GTPASES_ACTIVATE_IQGAPS	REACTOME_RHO_GTPASES_ACTIVATE_IQGAPS	31	0.461883	1.4313	0.0707071	0.282966	0.998	5735	tags=42%,	list=31%,	signal=60%
REACTOME_CARGO_RECOGNITION_FOR_CLATHRIN_MEDIATED_ENDOCYTOSIS	REACTOME_CARGO_RECOGNITION_FOR_CLATHRIN_MEDIATED_ENDOCYTOSIS	105	0.349924	1.43003	0.0647773	0.283606	0.998	6051	tags=42%,	list=32%,	signal=62%
REACTOME_METABOLISM_OF_WATER_SOLUBLE_VITAMINS_AND_COFACTORS	REACTOME_METABOLISM_OF_WATER_SOLUBLE_VITAMINS_AND_COFACTORS	121	0.363682	1.42986	0.0526316	0.282764	0.998	3782	tags=31%,	list=20%,	signal=38%
REACTOME_INTRACELLULAR_SIGNALING_BY_SECOND_MESSENGERS	REACTOME_INTRACELLULAR_SIGNALING_BY_SECOND_MESSENGERS	307	0.310071	1.42936	0.0824742	0.282367	0.998	6211	tags=34%,	list=33%,	signal=50%
REACTOME_P130CAS_LINKAGE_TO_MAPK_SIGNALING_FOR_INTEGRINS	REACTOME_P130CAS_LINKAGE_TO_MAPK_SIGNALING_FOR_INTEGRINS	15	0.559821	1.42861	0.0777538	0.282191	0.998	4021	tags=40%,	list=21%,	signal=51%
REACTOME_PROCESSING_OF_INTRONLESS_PRE_MRNAS	REACTOME_PROCESSING_OF_INTRONLESS_PRE_MRNAS	19	0.432628	1.42816	0.111579	0.281757	0.998	4050	tags=26%,	list=22%,	signal=34%
REACTOME_IRON_UPTAKE_AND_TRANSPORT	REACTOME_IRON_UPTAKE_AND_TRANSPORT	58	0.368962	1.42513	0.0845361	0.284681	0.998	3449	tags=22%,	list=18%,	signal=27%
REACTOME_NGF_STIMULATED_TRANSCRIPTION	REACTOME_NGF_STIMULATED_TRANSCRIPTION	39	0.470847	1.41889	0.126033	0.29191	0.998	6223	tags=54%,	list=33%,	signal=80%
REACTOME_DEFECTIVE_B4GALT7_CAUSES_EDS_PROGEROID_TYPE	REACTOME_DEFECTIVE_B4GALT7_CAUSES_EDS_PROGEROID_TYPE	20	0.581141	1.41857	0.0632911	0.291193	0.998	4910	tags=55%,	list=26%,	signal=74%
REACTOME_SUMOYLATION_OF_TRANSCRIPTION_FACTORS	REACTOME_SUMOYLATION_OF_TRANSCRIPTION_FACTORS	20	0.451691	1.41852	0.0912863	0.290232	0.998	4994	tags=45%,	list=27%,	signal=61%
REACTOME_AMINO_ACIDS_REGULATE_MTORC1	REACTOME_AMINO_ACIDS_REGULATE_MTORC1	55	0.387097	1.41417	0.122407	0.295265	0.998	3198	tags=24%,	list=17%,	signal=28%
REACTOME_EPH_EPHRIN_SIGNALING	REACTOME_EPH_EPHRIN_SIGNALING	92	0.330282	1.41172	0.086	0.297472	0.998	6596	tags=39%,	list=35%,	signal=60%
REACTOME_SEROTONIN_NEUROTRANSMITTER_RELEASE_CYCLE	REACTOME_SEROTONIN_NEUROTRANSMITTER_RELEASE_CYCLE	18	0.571102	1.40807	0.0743802	0.301389	0.998	4025	tags=44%,	list=21%,	signal=57%
REACTOME_GLUCONEOGENESIS	REACTOME_GLUCONEOGENESIS	34	0.452719	1.40472	0.0969697	0.304902	0.998	4444	tags=41%,	list=24%,	signal=54%
REACTOME_NUCLEAR_EVENTS_KINASE_AND_TRANSCRIPTION_FACTOR_ACTIVATION	REACTOME_NUCLEAR_EVENTS_KINASE_AND_TRANSCRIPTION_FACTOR_ACTIVATION	61	0.419842	1.40413	0.116525	0.304576	0.998	2615	tags=26%,	list=14%,	signal=30%
REACTOME_SIGNALING_BY_SCF_KIT	REACTOME_SIGNALING_BY_SCF_KIT	43	0.436827	1.40318	0.135135	0.304774	0.998	4224	tags=33%,	list=23%,	signal=42%
REACTOME_NONHOMOLOGOUS_END_JOINING_NHEJ	REACTOME_NONHOMOLOGOUS_END_JOINING_NHEJ	35	0.395187	1.39714	0.151277	0.311847	0.998	2355	tags=14%,	list=13%,	signal=16%
REACTOME_SIGNALLING_TO_ERKS	REACTOME_SIGNALLING_TO_ERKS	34	0.344288	1.39328	0.118609	0.315846	0.998	5855	tags=35%,	list=31%,	signal=51%
REACTOME_FATTY_ACYL_COA_BIOSYNTHESIS	REACTOME_FATTY_ACYL_COA_BIOSYNTHESIS	37	0.417524	1.39144	0.0643154	0.317291	0.998	3909	tags=35%,	list=21%,	signal=44%
REACTOME_TRANSCRIPTIONAL_REGULATION_BY_RUNX1	REACTOME_TRANSCRIPTIONAL_REGULATION_BY_RUNX1	178	0.306117	1.38751	0.121649	0.321883	0.998	4122	tags=22%,	list=22%,	signal=28%
REACTOME_OTHER_SEMAPHORIN_INTERACTIONS	REACTOME_OTHER_SEMAPHORIN_INTERACTIONS	19	0.567781	1.38583	0.100213	0.32313	0.998	3610	tags=42%,	list=19%,	signal=52%
REACTOME_LAMININ_INTERACTIONS	REACTOME_LAMININ_INTERACTIONS	30	0.568608	1.38566	0.150628	0.32225	0.998	1616	tags=37%,	list=9%,	signal=40%
REACTOME_PHASE_4_RESTING_MEMBRANE_POTENTIAL	REACTOME_PHASE_4_RESTING_MEMBRANE_POTENTIAL	19	0.577081	1.38463	0.0994152	0.322672	0.998	5097	tags=63%,	list=27%,	signal=87%
REACTOME_TRANSCRIPTIONAL_REGULATION_OF_GRANULOPOIESIS	REACTOME_TRANSCRIPTIONAL_REGULATION_OF_GRANULOPOIESIS	30	0.474797	1.38348	0.127389	0.323431	0.998	5576	tags=50%,	list=30%,	signal=71%
REACTOME_HS_GAG_DEGRADATION	REACTOME_HS_GAG_DEGRADATION	22	0.519046	1.38332	0.121339	0.322533	0.998	4910	tags=45%,	list=26%,	signal=62%
REACTOME_PLASMA_LIPOPROTEIN_ASSEMBLY_REMODELING_AND_CLEARANCE	REACTOME_PLASMA_LIPOPROTEIN_ASSEMBLY_REMODELING_AND_CLEARANCE	71	0.418262	1.38291	0.0631164	0.322012	0.998	2645	tags=25%,	list=14%,	signal=29%
REACTOME_ANTIVIRAL_MECHANISM_BY_IFN_STIMULATED_GENES	REACTOME_ANTIVIRAL_MECHANISM_BY_IFN_STIMULATED_GENES	81	0.327376	1.38272	0.185714	0.321152	0.998	4733	tags=27%,	list=25%,	signal=36%
REACTOME_ERCC6_CSB_AND_EHMT2_G9A_POSITIVELY_REGULATE_RRNA_EXPRESSION	REACTOME_ERCC6_CSB_AND_EHMT2_G9A_POSITIVELY_REGULATE_RRNA_EXPRESSION	16	0.466965	1.38246	0.168932	0.320414	0.998	4096	tags=25%,	list=22%,	signal=32%
REACTOME_TRANSPORT_OF_VITAMINS_NUCLEOSIDES_AND_RELATED_MOLECULES	REACTOME_TRANSPORT_OF_VITAMINS_NUCLEOSIDES_AND_RELATED_MOLECULES	44	0.419157	1.38219	0.0638723	0.319727	0.998	6116	tags=50%,	list=33%,	signal=74%
REACTOME_ZINC_TRANSPORTERS	REACTOME_ZINC_TRANSPORTERS	17	0.495204	1.38113	0.111546	0.320265	0.998	5998	tags=53%,	list=32%,	signal=78%
REACTOME_SHC1_EVENTS_IN_ERBB2_SIGNALING	REACTOME_SHC1_EVENTS_IN_ERBB2_SIGNALING	22	0.461862	1.38085	0.0997963	0.31965	0.998	3245	tags=41%,	list=17%,	signal=49%
REACTOME_DISEASES_OF_SIGNAL_TRANSDUCTION_BY_GROWTH_FACTOR_RECEPTORS_AND_SECOND_MESSENGERS	REACTOME_DISEASES_OF_SIGNAL_TRANSDUCTION_BY_GROWTH_FACTOR_RECEPTORS_AND_SECOND_MESSENGERS	393	0.271582	1.37417	0.0978723	0.328289	0.998	6062	tags=32%,	list=32%,	signal=46%
REACTOME_UB_SPECIFIC_PROCESSING_PROTEASES	REACTOME_UB_SPECIFIC_PROCESSING_PROTEASES	185	0.271934	1.36809	0.104126	0.33593	1	3193	tags=12%,	list=17%,	signal=14%
REACTOME_PROTEIN_FOLDING	REACTOME_PROTEIN_FOLDING	97	0.330779	1.36362	0.0961924	0.3412	1	4945	tags=29%,	list=26%,	signal=39%
REACTOME_EPHB_MEDIATED_FORWARD_SIGNALING	REACTOME_EPHB_MEDIATED_FORWARD_SIGNALING	42	0.337149	1.35692	0.149688	0.350003	1	2623	tags=17%,	list=14%,	signal=19%
REACTOME_CONSTITUTIVE_SIGNALING_BY_EGFRVIII	REACTOME_CONSTITUTIVE_SIGNALING_BY_EGFRVIII	15	0.431305	1.35363	0.150206	0.354072	1	3652	tags=27%,	list=20%,	signal=33%
REACTOME_HIV_INFECTION	REACTOME_HIV_INFECTION	230	0.243121	1.35301	0.158996	0.353825	1	6395	tags=27%,	list=34%,	signal=41%
REACTOME_SEMA4D_INDUCED_CELL_MIGRATION_AND_GROWTH_CONE_COLLAPSE	REACTOME_SEMA4D_INDUCED_CELL_MIGRATION_AND_GROWTH_CONE_COLLAPSE	20	0.437023	1.35262	0.166998	0.353271	1	6504	tags=50%,	list=35%,	signal=77%
REACTOME_RORA_ACTIVATES_GENE_EXPRESSION	REACTOME_RORA_ACTIVATES_GENE_EXPRESSION	18	0.520905	1.35242	0.175476	0.352374	1	4066	tags=44%,	list=22%,	signal=57%
REACTOME_HSF1_DEPENDENT_TRANSACTIVATION	REACTOME_HSF1_DEPENDENT_TRANSACTIVATION	38	0.38348	1.35021	0.128	0.354397	1	6770	tags=42%,	list=36%,	signal=66%
REACTOME_ACETYLCHOLINE_NEUROTRANSMITTER_RELEASE_CYCLE	REACTOME_ACETYLCHOLINE_NEUROTRANSMITTER_RELEASE_CYCLE	17	0.537098	1.34875	0.0891089	0.355519	1	4025	tags=47%,	list=21%,	signal=60%
REACTOME_MITOCHONDRIAL_BIOGENESIS	REACTOME_MITOCHONDRIAL_BIOGENESIS	88	0.317411	1.34722	0.169851	0.356652	1	3970	tags=23%,	list=21%,	signal=29%
REACTOME_UPTAKE_AND_ACTIONS_OF_BACTERIAL_TOXINS	REACTOME_UPTAKE_AND_ACTIONS_OF_BACTERIAL_TOXINS	29	0.430548	1.34644	0.104331	0.356621	1	4706	tags=41%,	list=25%,	signal=55%
REACTOME_BASE_EXCISION_REPAIR_AP_SITE_FORMATION	REACTOME_BASE_EXCISION_REPAIR_AP_SITE_FORMATION	17	0.482013	1.34639	0.170385	0.355539	1	2477	tags=29%,	list=13%,	signal=34%
REACTOME_CD28_DEPENDENT_PI3K_AKT_SIGNALING	REACTOME_CD28_DEPENDENT_PI3K_AKT_SIGNALING	22	0.511852	1.34588	0.178495	0.355094	1	5953	tags=55%,	list=32%,	signal=80%
REACTOME_NOTCH4_INTRACELLULAR_DOMAIN_REGULATES_TRANSCRIPTION	REACTOME_NOTCH4_INTRACELLULAR_DOMAIN_REGULATES_TRANSCRIPTION	20	0.525989	1.34425	0.149284	0.356373	1	5015	tags=50%,	list=27%,	signal=68%
REACTOME_TRANSCRIPTION_OF_THE_HIV_GENOME	REACTOME_TRANSCRIPTION_OF_THE_HIV_GENOME	70	0.27511	1.34385	0.14557	0.355838	1	4252	tags=19%,	list=23%,	signal=24%
REACTOME_P75_NTR_RECEPTOR_MEDIATED_SIGNALLING	REACTOME_P75_NTR_RECEPTOR_MEDIATED_SIGNALLING	97	0.343511	1.34307	0.12311	0.355832	1	2242	tags=18%,	list=12%,	signal=20%
REACTOME_ASSEMBLY_AND_CELL_SURFACE_PRESENTATION_OF_NMDA_RECEPTORS	REACTOME_ASSEMBLY_AND_CELL_SURFACE_PRESENTATION_OF_NMDA_RECEPTORS	43	0.459382	1.3414	0.116935	0.35714	1	6960	tags=63%,	list=37%,	signal=100%
REACTOME_PRE_NOTCH_EXPRESSION_AND_PROCESSING	REACTOME_PRE_NOTCH_EXPRESSION_AND_PROCESSING	49	0.430862	1.34079	0.164583	0.356915	1	6211	tags=47%,	list=33%,	signal=70%
REACTOME_GRB2_SOS_PROVIDES_LINKAGE_TO_MAPK_SIGNALING_FOR_INTEGRINS	REACTOME_GRB2_SOS_PROVIDES_LINKAGE_TO_MAPK_SIGNALING_FOR_INTEGRINS	15	0.524144	1.34035	0.149123	0.356463	1	4021	tags=33%,	list=21%,	signal=42%
REACTOME_THE_CANONICAL_RETINOID_CYCLE_IN_RODS_TWILIGHT_VISION	REACTOME_THE_CANONICAL_RETINOID_CYCLE_IN_RODS_TWILIGHT_VISION	23	0.510644	1.33936	0.102	0.356758	1	2294	tags=30%,	list=12%,	signal=35%
REACTOME_CA_DEPENDENT_EVENTS	REACTOME_CA_DEPENDENT_EVENTS	37	0.437615	1.33802	0.141975	0.357582	1	3819	tags=35%,	list=20%,	signal=44%
REACTOME_TRANSCRIPTIONAL_REGULATION_OF_PLURIPOTENT_STEM_CELLS	REACTOME_TRANSCRIPTIONAL_REGULATION_OF_PLURIPOTENT_STEM_CELLS	31	0.477411	1.33713	0.138672	0.3576	1	4564	tags=35%,	list=24%,	signal=47%
REACTOME_FORMATION_OF_THE_CORNIFIED_ENVELOPE	REACTOME_FORMATION_OF_THE_CORNIFIED_ENVELOPE	127	0.487831	1.33471	0.163148	0.359894	1	5668	tags=50%,	list=30%,	signal=71%
REACTOME_INTERLEUKIN_17_SIGNALING	REACTOME_INTERLEUKIN_17_SIGNALING	71	0.325626	1.33273	0.15222	0.361887	1	4600	tags=27%,	list=25%,	signal=35%
REACTOME_ABC_TRANSPORTERS_IN_LIPID_HOMEOSTASIS	REACTOME_ABC_TRANSPORTERS_IN_LIPID_HOMEOSTASIS	18	0.498795	1.3318	0.132576	0.362036	1	2423	tags=33%,	list=13%,	signal=38%
REACTOME_DISEASES_OF_GLYCOSYLATION	REACTOME_DISEASES_OF_GLYCOSYLATION	142	0.394977	1.33089	0.111111	0.362358	1	5015	tags=42%,	list=27%,	signal=56%
REACTOME_METALLOPROTEASE_DUBS	REACTOME_METALLOPROTEASE_DUBS	20	0.397001	1.32882	0.171315	0.364259	1	716	tags=10%,	list=4%,	signal=10%
REACTOME_SLC_MEDIATED_TRANSMEMBRANE_TRANSPORT	REACTOME_SLC_MEDIATED_TRANSMEMBRANE_TRANSPORT	250	0.384064	1.32673	0.0835073	0.366112	1	6116	tags=45%,	list=33%,	signal=66%
REACTOME_COBALAMIN_CBL_VITAMIN_B12_TRANSPORT_AND_METABOLISM	REACTOME_COBALAMIN_CBL_VITAMIN_B12_TRANSPORT_AND_METABOLISM	19	0.434655	1.32606	0.126316	0.36603	1	2119	tags=21%,	list=11%,	signal=24%
REACTOME_NOTCH_HLH_TRANSCRIPTION_PATHWAY	REACTOME_NOTCH_HLH_TRANSCRIPTION_PATHWAY	28	0.489431	1.32435	0.206681	0.36729	1	7095	tags=54%,	list=38%,	signal=86%
REACTOME_CYTOSOLIC_SULFONATION_OF_SMALL_MOLECULES	REACTOME_CYTOSOLIC_SULFONATION_OF_SMALL_MOLECULES	23	0.450384	1.32256	0.134969	0.368846	1	3276	tags=30%,	list=17%,	signal=37%
REACTOME_NEUREXINS_AND_NEUROLIGINS	REACTOME_NEUREXINS_AND_NEUROLIGINS	56	0.443758	1.32136	0.10978	0.369447	1	6960	tags=59%,	list=37%,	signal=94%
REACTOME_SIGNALING_BY_NTRKS	REACTOME_SIGNALING_BY_NTRKS	134	0.330375	1.3208	0.157787	0.369148	1	5855	tags=36%,	list=31%,	signal=52%
REACTOME_TRANSPORT_OF_CONNEXONS_TO_THE_PLASMA_MEMBRANE	REACTOME_TRANSPORT_OF_CONNEXONS_TO_THE_PLASMA_MEMBRANE	20	0.513842	1.31588	0.130693	0.375465	1	6798	tags=70%,	list=36%,	signal=110%
REACTOME_GAP_JUNCTION_TRAFFICKING_AND_REGULATION	REACTOME_GAP_JUNCTION_TRAFFICKING_AND_REGULATION	50	0.413271	1.31115	0.119433	0.381452	1	5683	tags=46%,	list=30%,	signal=66%
REACTOME_EPHRIN_SIGNALING	REACTOME_EPHRIN_SIGNALING	19	0.450091	1.31082	0.171488	0.380828	1	2460	tags=32%,	list=13%,	signal=36%
REACTOME_TRANSPORT_OF_BILE_SALTS_AND_ORGANIC_ACIDS_METAL_IONS_AND_AMINE_COMPOUNDS	REACTOME_TRANSPORT_OF_BILE_SALTS_AND_ORGANIC_ACIDS_METAL_IONS_AND_AMINE_COMPOUNDS	86	0.413889	1.30803	0.142574	0.383862	1	5998	tags=49%,	list=32%,	signal=72%
REACTOME_O_GLYCOSYLATION_OF_TSR_DOMAIN_CONTAINING_PROTEINS	REACTOME_O_GLYCOSYLATION_OF_TSR_DOMAIN_CONTAINING_PROTEINS	38	0.526092	1.30699	0.197917	0.384153	1	2409	tags=42%,	list=13%,	signal=48%
REACTOME_HATS_ACETYLATE_HISTONES	REACTOME_HATS_ACETYLATE_HISTONES	78	0.323525	1.30602	0.216049	0.384517	1	6617	tags=38%,	list=35%,	signal=59%
REACTOME_CELL_CELL_JUNCTION_ORGANIZATION	REACTOME_CELL_CELL_JUNCTION_ORGANIZATION	65	0.387563	1.30423	0.12731	0.385938	1	2722	tags=22%,	list=15%,	signal=25%
REACTOME_SIGNALING_BY_MET	REACTOME_SIGNALING_BY_MET	79	0.33994	1.30039	0.193018	0.390978	1	4113	tags=29%,	list=22%,	signal=37%
REACTOME_PLATELET_AGGREGATION_PLUG_FORMATION	REACTOME_PLATELET_AGGREGATION_PLUG_FORMATION	39	0.430435	1.29927	0.164927	0.39146	1	6964	tags=51%,	list=37%,	signal=81%
REACTOME_SIGNALING_BY_NOTCH1	REACTOME_SIGNALING_BY_NOTCH1	74	0.355297	1.2991	0.197154	0.390589	1	5158	tags=32%,	list=28%,	signal=45%
REACTOME_GOLGI_ASSOCIATED_VESICLE_BIOGENESIS	REACTOME_GOLGI_ASSOCIATED_VESICLE_BIOGENESIS	56	0.27073	1.29864	0.182573	0.390215	1	6364	tags=29%,	list=34%,	signal=43%
REACTOME_HIV_TRANSCRIPTION_INITIATION	REACTOME_HIV_TRANSCRIPTION_INITIATION	47	0.289666	1.29842	0.176471	0.389378	1	4252	tags=19%,	list=23%,	signal=25%
REACTOME_TCF_DEPENDENT_SIGNALING_IN_RESPONSE_TO_WNT	REACTOME_TCF_DEPENDENT_SIGNALING_IN_RESPONSE_TO_WNT	173	0.268579	1.2965	0.142558	0.391383	1	4596	tags=24%,	list=25%,	signal=31%
REACTOME_SYNDECAN_INTERACTIONS	REACTOME_SYNDECAN_INTERACTIONS	27	0.528402	1.29608	0.246835	0.390877	1	3749	tags=48%,	list=20%,	signal=60%
REACTOME_TRANSCRIPTIONAL_REGULATION_BY_VENTX	REACTOME_TRANSCRIPTIONAL_REGULATION_BY_VENTX	39	0.357609	1.2927	0.199161	0.394833	1	6662	tags=44%,	list=36%,	signal=68%
REACTOME_ACTIVATION_OF_BH3_ONLY_PROTEINS	REACTOME_ACTIVATION_OF_BH3_ONLY_PROTEINS	30	0.379797	1.29077	0.195473	0.396545	1	7985	tags=60%,	list=43%,	signal=104%
REACTOME_OVARIAN_TUMOR_DOMAIN_PROTEASES	REACTOME_OVARIAN_TUMOR_DOMAIN_PROTEASES	38	0.312258	1.28865	0.179752	0.398581	1	4607	tags=24%,	list=25%,	signal=31%
REACTOME_POST_CHAPERONIN_TUBULIN_FOLDING_PATHWAY	REACTOME_POST_CHAPERONIN_TUBULIN_FOLDING_PATHWAY	22	0.480579	1.2885	0.179134	0.397686	1	5484	tags=50%,	list=29%,	signal=71%
REACTOME_CIRCADIAN_CLOCK	REACTOME_CIRCADIAN_CLOCK	70	0.354643	1.28801	0.214286	0.397328	1	4269	tags=30%,	list=23%,	signal=39%
REACTOME_METABOLISM_OF_FAT_SOLUBLE_VITAMINS	REACTOME_METABOLISM_OF_FAT_SOLUBLE_VITAMINS	48	0.416267	1.28611	0.117172	0.39923	1	5460	tags=40%,	list=29%,	signal=56%
REACTOME_PLATELET_ADHESION_TO_EXPOSED_COLLAGEN	REACTOME_PLATELET_ADHESION_TO_EXPOSED_COLLAGEN	15	0.561164	1.2858	0.17773	0.398566	1	3566	tags=47%,	list=19%,	signal=58%
REACTOME_CROSSLINKING_OF_COLLAGEN_FIBRILS	REACTOME_CROSSLINKING_OF_COLLAGEN_FIBRILS	18	0.587635	1.28567	0.231405	0.397592	1	1993	tags=39%,	list=11%,	signal=43%
REACTOME_DISEASES_ASSOCIATED_WITH_O_GLYCOSYLATION_OF_PROTEINS	REACTOME_DISEASES_ASSOCIATED_WITH_O_GLYCOSYLATION_OF_PROTEINS	67	0.444606	1.28465	0.160677	0.397823	1	5015	tags=52%,	list=27%,	signal=71%
REACTOME_A_TETRASACCHARIDE_LINKER_SEQUENCE_IS_REQUIRED_FOR_GAG_SYNTHESIS	REACTOME_A_TETRASACCHARIDE_LINKER_SEQUENCE_IS_REQUIRED_FOR_GAG_SYNTHESIS	26	0.485222	1.28245	0.184486	0.400079	1	4910	tags=46%,	list=26%,	signal=62%
REACTOME_SIGNALING_BY_NOTCH4	REACTOME_SIGNALING_BY_NOTCH4	82	0.269066	1.28118	0.196203	0.400708	1	2869	tags=13%,	list=15%,	signal=16%
REACTOME_DEATH_RECEPTOR_SIGNALLING	REACTOME_DEATH_RECEPTOR_SIGNALLING	141	0.3116	1.28046	0.159915	0.400704	1	2242	tags=16%,	list=12%,	signal=18%
REACTOME_ADHERENS_JUNCTIONS_INTERACTIONS	REACTOME_ADHERENS_JUNCTIONS_INTERACTIONS	33	0.420432	1.27904	0.157787	0.401778	1	2656	tags=21%,	list=14%,	signal=25%
REACTOME_DISEASES_OF_METABOLISM	REACTOME_DISEASES_OF_METABOLISM	240	0.342765	1.2787	0.118644	0.401157	1	4471	tags=32%,	list=24%,	signal=42%
REACTOME_NEUROTRANSMITTER_RELEASE_CYCLE	REACTOME_NEUROTRANSMITTER_RELEASE_CYCLE	51	0.402165	1.2785	0.128571	0.400265	1	4697	tags=37%,	list=25%,	signal=50%
REACTOME_ION_CHANNEL_TRANSPORT	REACTOME_ION_CHANNEL_TRANSPORT	183	0.357103	1.2757	0.131959	0.403426	1	3601	tags=26%,	list=19%,	signal=32%
REACTOME_RAF_ACTIVATION	REACTOME_RAF_ACTIVATION	34	0.293358	1.274	0.195473	0.404788	1	8710	tags=53%,	list=47%,	signal=99%
REACTOME_TRANSPORT_TO_THE_GOLGI_AND_SUBSEQUENT_MODIFICATION	REACTOME_TRANSPORT_TO_THE_GOLGI_AND_SUBSEQUENT_MODIFICATION	185	0.240957	1.26994	0.149798	0.409941	1	6885	tags=32%,	list=37%,	signal=50%
REACTOME_ACTIVATION_OF_BAD_AND_TRANSLOCATION_TO_MITOCHONDRIA	REACTOME_ACTIVATION_OF_BAD_AND_TRANSLOCATION_TO_MITOCHONDRIA	15	0.407605	1.26784	0.20078	0.412081	1	7985	tags=60%,	list=43%,	signal=105%
REACTOME_SIGNALING_BY_TGF_BETA_RECEPTOR_COMPLEX	REACTOME_SIGNALING_BY_TGF_BETA_RECEPTOR_COMPLEX	73	0.267402	1.26386	0.223849	0.416792	1	5230	tags=23%,	list=28%,	signal=32%
REACTOME_RNA_POLYMERASE_I_TRANSCRIPTION	REACTOME_RNA_POLYMERASE_I_TRANSCRIPTION	51	0.307298	1.262	0.227642	0.418653	1	4467	tags=24%,	list=24%,	signal=31%
REACTOME_EICOSANOID_LIGAND_BINDING_RECEPTORS	REACTOME_EICOSANOID_LIGAND_BINDING_RECEPTORS	15	0.568874	1.25965	0.206751	0.421047	1	4386	tags=47%,	list=23%,	signal=61%
REACTOME_SPHINGOLIPID_DE_NOVO_BIOSYNTHESIS	REACTOME_SPHINGOLIPID_DE_NOVO_BIOSYNTHESIS	44	0.368392	1.25946	0.210736	0.420178	1	1408	tags=16%,	list=8%,	signal=17%
REACTOME_SIGNALING_BY_RETINOIC_ACID	REACTOME_SIGNALING_BY_RETINOIC_ACID	43	0.363342	1.25487	0.165984	0.426119	1	5231	tags=37%,	list=28%,	signal=52%
REACTOME_TBC_RABGAPS	REACTOME_TBC_RABGAPS	44	0.359147	1.25142	0.241228	0.430098	1	3260	tags=23%,	list=17%,	signal=27%
REACTOME_SIGNALING_BY_PTK6	REACTOME_SIGNALING_BY_PTK6	54	0.313572	1.24904	0.185336	0.432437	1	4232	tags=30%,	list=23%,	signal=38%
REACTOME_ER_TO_GOLGI_ANTEROGRADE_TRANSPORT	REACTOME_ER_TO_GOLGI_ANTEROGRADE_TRANSPORT	154	0.230036	1.24887	0.175258	0.431568	1	6987	tags=32%,	list=37%,	signal=50%
REACTOME_COPII_MEDIATED_VESICLE_TRANSPORT	REACTOME_COPII_MEDIATED_VESICLE_TRANSPORT	68	0.260245	1.24875	0.194882	0.43059	1	5083	tags=25%,	list=27%,	signal=34%
REACTOME_BMAL1_CLOCK_NPAS2_ACTIVATES_CIRCADIAN_GENE_EXPRESSION	REACTOME_BMAL1_CLOCK_NPAS2_ACTIVATES_CIRCADIAN_GENE_EXPRESSION	27	0.410282	1.24676	0.1875	0.432629	1	5428	tags=44%,	list=29%,	signal=63%
REACTOME_O_LINKED_GLYCOSYLATION	REACTOME_O_LINKED_GLYCOSYLATION	110	0.382406	1.24665	0.176829	0.431619	1	4327	tags=39%,	list=23%,	signal=51%
REACTOME_TRP_CHANNELS	REACTOME_TRP_CHANNELS	28	0.46492	1.24261	0.217484	0.436789	1	2976	tags=32%,	list=16%,	signal=38%
REACTOME_HOST_INTERACTIONS_OF_HIV_FACTORS	REACTOME_HOST_INTERACTIONS_OF_HIV_FACTORS	130	0.266846	1.24241	0.248394	0.435948	1	6686	tags=31%,	list=36%,	signal=48%
REACTOME_CELL_SURFACE_INTERACTIONS_AT_THE_VASCULAR_WALL	REACTOME_CELL_SURFACE_INTERACTIONS_AT_THE_VASCULAR_WALL	137	0.398127	1.24208	0.223602	0.435322	1	5747	tags=39%,	list=31%,	signal=56%
REACTOME_ACTIVATED_NOTCH1_TRANSMITS_SIGNAL_TO_THE_NUCLEUS	REACTOME_ACTIVATED_NOTCH1_TRANSMITS_SIGNAL_TO_THE_NUCLEUS	31	0.373342	1.24202	0.2079	0.434276	1	1051	tags=16%,	list=6%,	signal=17%
REACTOME_ATF4_ACTIVATES_GENES_IN_RESPONSE_TO_ENDOPLASMIC_RETICULUM_STRESS	REACTOME_ATF4_ACTIVATES_GENES_IN_RESPONSE_TO_ENDOPLASMIC_RETICULUM_STRESS	27	0.349637	1.24091	0.227743	0.434966	1	8323	tags=56%,	list=44%,	signal=100%
REACTOME_ACTIVATED_TAK1_MEDIATES_P38_MAPK_ACTIVATION	REACTOME_ACTIVATED_TAK1_MEDIATES_P38_MAPK_ACTIVATION	23	0.364246	1.24008	0.216216	0.435166	1	6525	tags=52%,	list=35%,	signal=80%
REACTOME_G_PROTEIN_MEDIATED_EVENTS	REACTOME_G_PROTEIN_MEDIATED_EVENTS	54	0.373043	1.23844	0.19403	0.436422	1	3819	tags=31%,	list=20%,	signal=39%
REACTOME_NON_INTEGRIN_MEMBRANE_ECM_INTERACTIONS	REACTOME_NON_INTEGRIN_MEMBRANE_ECM_INTERACTIONS	59	0.458941	1.23517	0.267932	0.440463	1	3756	tags=41%,	list=20%,	signal=51%
REACTOME_TAK1_ACTIVATES_NFKB_BY_PHOSPHORYLATION_AND_ACTIVATION_OF_IKKS_COMPLEX	REACTOME_TAK1_ACTIVATES_NFKB_BY_PHOSPHORYLATION_AND_ACTIVATION_OF_IKKS_COMPLEX	32	0.344151	1.23397	0.235412	0.441082	1	6677	tags=50%,	list=36%,	signal=78%
REACTOME_ELEVATION_OF_CYTOSOLIC_CA2_LEVELS	REACTOME_ELEVATION_OF_CYTOSOLIC_CA2_LEVELS	16	0.516911	1.23034	0.233546	0.44604	1	3942	tags=56%,	list=21%,	signal=71%
REACTOME_SIGNALING_BY_NOTCH1_PEST_DOMAIN_MUTANTS_IN_CANCER	REACTOME_SIGNALING_BY_NOTCH1_PEST_DOMAIN_MUTANTS_IN_CANCER	58	0.351991	1.22964	0.265957	0.445963	1	6028	tags=36%,	list=32%,	signal=53%
REACTOME_SYNTHESIS_OF_PC	REACTOME_SYNTHESIS_OF_PC	28	0.385619	1.22954	0.185654	0.444963	1	5919	tags=43%,	list=32%,	signal=63%
REACTOME_TRANS_GOLGI_NETWORK_VESICLE_BUDDING	REACTOME_TRANS_GOLGI_NETWORK_VESICLE_BUDDING	72	0.231722	1.22876	0.231405	0.445013	1	6364	tags=26%,	list=34%,	signal=40%
REACTOME_SLC_TRANSPORTER_DISORDERS	REACTOME_SLC_TRANSPORTER_DISORDERS	98	0.330595	1.22876	0.174897	0.44387	1	7654	tags=51%,	list=41%,	signal=86%
REACTOME_SIGNALING_BY_NTRK2_TRKB	REACTOME_SIGNALING_BY_NTRK2_TRKB	25	0.359558	1.22784	0.215054	0.444083	1	2692	tags=20%,	list=14%,	signal=23%
REACTOME_INSULIN_RECEPTOR_RECYCLING	REACTOME_INSULIN_RECEPTOR_RECYCLING	26	0.378504	1.22766	0.216433	0.443245	1	4492	tags=27%,	list=24%,	signal=35%
REACTOME_PLATELET_CALCIUM_HOMEOSTASIS	REACTOME_PLATELET_CALCIUM_HOMEOSTASIS	28	0.443614	1.22707	0.200409	0.44298	1	4139	tags=43%,	list=22%,	signal=55%
REACTOME_POSITIVE_EPIGENETIC_REGULATION_OF_RRNA_EXPRESSION	REACTOME_POSITIVE_EPIGENETIC_REGULATION_OF_RRNA_EXPRESSION	46	0.308748	1.22689	0.259557	0.44215	1	6755	tags=33%,	list=36%,	signal=51%
REACTOME_ASPARAGINE_N_LINKED_GLYCOSYLATION	REACTOME_ASPARAGINE_N_LINKED_GLYCOSYLATION	302	0.2288	1.22485	0.196078	0.444019	1	6798	tags=32%,	list=36%,	signal=49%
REACTOME_RAF_INDEPENDENT_MAPK1_3_ACTIVATION	REACTOME_RAF_INDEPENDENT_MAPK1_3_ACTIVATION	23	0.419586	1.22348	0.226994	0.445104	1	4467	tags=43%,	list=24%,	signal=57%
REACTOME_G_ALPHA_12_13_SIGNALLING_EVENTS	REACTOME_G_ALPHA_12_13_SIGNALLING_EVENTS	80	0.355592	1.22086	0.200409	0.447843	1	4969	tags=33%,	list=27%,	signal=44%
REACTOME_SIGNALING_BY_PDGF	REACTOME_SIGNALING_BY_PDGF	58	0.388572	1.21986	0.277895	0.448151	1	3766	tags=26%,	list=20%,	signal=32%
REACTOME_RNA_POLYMERASE_I_TRANSCRIPTION_INITIATION	REACTOME_RNA_POLYMERASE_I_TRANSCRIPTION_INITIATION	47	0.311373	1.21917	0.27027	0.448179	1	4096	tags=21%,	list=22%,	signal=27%
REACTOME_PHOSPHOLIPID_METABOLISM	REACTOME_PHOSPHOLIPID_METABOLISM	206	0.279721	1.21746	0.195876	0.449866	1	4837	tags=28%,	list=26%,	signal=37%
REACTOME_VITAMIN_B5_PANTOTHENATE_METABOLISM	REACTOME_VITAMIN_B5_PANTOTHENATE_METABOLISM	17	0.423438	1.21628	0.2375	0.45061	1	3688	tags=29%,	list=20%,	signal=37%
REACTOME_NR1H2_AND_NR1H3_MEDIATED_SIGNALING	REACTOME_NR1H2_AND_NR1H3_MEDIATED_SIGNALING	46	0.357604	1.21607	0.215352	0.449804	1	4855	tags=37%,	list=26%,	signal=50%
REACTOME_NRAGE_SIGNALS_DEATH_THROUGH_JNK	REACTOME_NRAGE_SIGNALS_DEATH_THROUGH_JNK	59	0.382401	1.21399	0.226981	0.451945	1	2044	tags=20%,	list=11%,	signal=23%
REACTOME_TRANSPORT_OF_INORGANIC_CATIONS_ANIONS_AND_AMINO_ACIDS_OLIGOPEPTIDES	REACTOME_TRANSPORT_OF_INORGANIC_CATIONS_ANIONS_AND_AMINO_ACIDS_OLIGOPEPTIDES	106	0.378859	1.2139	0.193018	0.450948	1	5161	tags=36%,	list=28%,	signal=49%
REACTOME_METABOLISM_OF_COFACTORS	REACTOME_METABOLISM_OF_COFACTORS	19	0.383521	1.21086	0.215886	0.454595	1	2276	tags=21%,	list=12%,	signal=24%
REACTOME_CELL_DEATH_SIGNALLING_VIA_NRAGE_NRIF_AND_NADE	REACTOME_CELL_DEATH_SIGNALLING_VIA_NRAGE_NRIF_AND_NADE	76	0.331501	1.20885	0.224359	0.456634	1	2044	tags=17%,	list=11%,	signal=19%
REACTOME_CD209_DC_SIGN_SIGNALING	REACTOME_CD209_DC_SIGN_SIGNALING	21	0.425982	1.20803	0.242358	0.456762	1	6660	tags=62%,	list=36%,	signal=96%
REACTOME_GAB1_SIGNALOSOME	REACTOME_GAB1_SIGNALOSOME	17	0.449415	1.20768	0.260274	0.456144	1	7264	tags=71%,	list=39%,	signal=115%
REACTOME_STIMULI_SENSING_CHANNELS	REACTOME_STIMULI_SENSING_CHANNELS	106	0.372003	1.20577	0.200422	0.458157	1	4873	tags=37%,	list=26%,	signal=49%
REACTOME_EXTRACELLULAR_MATRIX_ORGANIZATION	REACTOME_EXTRACELLULAR_MATRIX_ORGANIZATION	301	0.405389	1.20425	0.277657	0.459711	1	4506	tags=37%,	list=24%,	signal=48%
REACTOME_NA_CL_DEPENDENT_NEUROTRANSMITTER_TRANSPORTERS	REACTOME_NA_CL_DEPENDENT_NEUROTRANSMITTER_TRANSPORTERS	19	0.509924	1.20405	0.26494	0.458874	1	6932	tags=63%,	list=37%,	signal=100%
REACTOME_INTRA_GOLGI_TRAFFIC	REACTOME_INTRA_GOLGI_TRAFFIC	44	0.309493	1.20385	0.246377	0.458057	1	8954	tags=52%,	list=48%,	signal=100%
REACTOME_RUNX1_REGULATES_GENES_INVOLVED_IN_MEGAKARYOCYTE_DIFFERENTIATION_AND_PLATELET_FUNCTION	REACTOME_RUNX1_REGULATES_GENES_INVOLVED_IN_MEGAKARYOCYTE_DIFFERENTIATION_AND_PLATELET_FUNCTION	37	0.409548	1.19816	0.294715	0.465945	1	6878	tags=51%,	list=37%,	signal=81%
REACTOME_FORMATION_OF_TUBULIN_FOLDING_INTERMEDIATES_BY_CCT_TRIC	REACTOME_FORMATION_OF_TUBULIN_FOLDING_INTERMEDIATES_BY_CCT_TRIC	26	0.421458	1.19536	0.251474	0.469224	1	5484	tags=38%,	list=29%,	signal=54%
REACTOME_POST_TRANSLATIONAL_MODIFICATION_SYNTHESIS_OF_GPI_ANCHORED_PROTEINS	REACTOME_POST_TRANSLATIONAL_MODIFICATION_SYNTHESIS_OF_GPI_ANCHORED_PROTEINS	94	0.368644	1.19504	0.193939	0.46855	1	4114	tags=32%,	list=22%,	signal=41%
REACTOME_TRANSCRIPTIONAL_REGULATION_BY_RUNX3	REACTOME_TRANSCRIPTIONAL_REGULATION_BY_RUNX3	95	0.261309	1.19461	0.233405	0.46823	1	6153	tags=29%,	list=33%,	signal=44%
REACTOME_INLB_MEDIATED_ENTRY_OF_LISTERIA_MONOCYTOGENES_INTO_HOST_CELL	REACTOME_INLB_MEDIATED_ENTRY_OF_LISTERIA_MONOCYTOGENES_INTO_HOST_CELL	15	0.372059	1.19418	0.229376	0.467738	1	3792	tags=33%,	list=20%,	signal=42%
REACTOME_GAP_JUNCTION_ASSEMBLY	REACTOME_GAP_JUNCTION_ASSEMBLY	37	0.424592	1.19391	0.231683	0.466984	1	4945	tags=46%,	list=26%,	signal=62%
REACTOME_RHOH_GTPASE_CYCLE	REACTOME_RHOH_GTPASE_CYCLE	37	0.310317	1.19369	0.252654	0.46619	1	7035	tags=38%,	list=38%,	signal=60%
REACTOME_THROMBIN_SIGNALLING_THROUGH_PROTEINASE_ACTIVATED_RECEPTORS_PARS	REACTOME_THROMBIN_SIGNALLING_THROUGH_PROTEINASE_ACTIVATED_RECEPTORS_PARS	32	0.420481	1.19305	0.252137	0.465988	1	4624	tags=41%,	list=25%,	signal=54%
REACTOME_AMINO_ACID_TRANSPORT_ACROSS_THE_PLASMA_MEMBRANE	REACTOME_AMINO_ACID_TRANSPORT_ACROSS_THE_PLASMA_MEMBRANE	33	0.41119	1.19218	0.227545	0.466248	1	6462	tags=52%,	list=35%,	signal=79%
REACTOME_PENTOSE_PHOSPHATE_PATHWAY	REACTOME_PENTOSE_PHOSPHATE_PATHWAY	15	0.400175	1.19178	0.237705	0.465684	1	4862	tags=27%,	list=26%,	signal=36%
REACTOME_RA_BIOSYNTHESIS_PATHWAY	REACTOME_RA_BIOSYNTHESIS_PATHWAY	22	0.424233	1.19162	0.233871	0.464799	1	2814	tags=32%,	list=15%,	signal=37%
REACTOME_DISEASES_ASSOCIATED_WITH_GLYCOSYLATION_PRECURSOR_BIOSYNTHESIS	REACTOME_DISEASES_ASSOCIATED_WITH_GLYCOSYLATION_PRECURSOR_BIOSYNTHESIS	18	0.438888	1.19087	0.293279	0.464896	1	3079	tags=33%,	list=16%,	signal=40%
REACTOME_HEME_SIGNALING	REACTOME_HEME_SIGNALING	48	0.355153	1.18635	0.289362	0.470904	1	4066	tags=33%,	list=22%,	signal=42%
REACTOME_SEALING_OF_THE_NUCLEAR_ENVELOPE_NE_BY_ESCRT_III	REACTOME_SEALING_OF_THE_NUCLEAR_ENVELOPE_NE_BY_ESCRT_III	31	0.369679	1.1863	0.247465	0.469884	1	5524	tags=42%,	list=30%,	signal=59%
REACTOME_ECM_PROTEOGLYCANS	REACTOME_ECM_PROTEOGLYCANS	76	0.447085	1.18463	0.303609	0.471383	1	4113	tags=42%,	list=22%,	signal=54%
REACTOME_PERK_REGULATES_GENE_EXPRESSION	REACTOME_PERK_REGULATES_GENE_EXPRESSION	32	0.314156	1.18351	0.272537	0.472255	1	8323	tags=50%,	list=44%,	signal=90%
REACTOME_ACTIVATION_OF_MATRIX_METALLOPROTEINASES	REACTOME_ACTIVATION_OF_MATRIX_METALLOPROTEINASES	33	0.445829	1.18237	0.259332	0.472896	1	6406	tags=55%,	list=34%,	signal=83%
REACTOME_VISUAL_PHOTOTRANSDUCTION	REACTOME_VISUAL_PHOTOTRANSDUCTION	100	0.357562	1.18104	0.221782	0.473858	1	1654	tags=17%,	list=9%,	signal=19%
REACTOME_COLLAGEN_BIOSYNTHESIS_AND_MODIFYING_ENZYMES	REACTOME_COLLAGEN_BIOSYNTHESIS_AND_MODIFYING_ENZYMES	67	0.457096	1.17816	0.321277	0.477344	1	3987	tags=39%,	list=21%,	signal=49%
REACTOME_COLLAGEN_FORMATION	REACTOME_COLLAGEN_FORMATION	90	0.429075	1.17812	0.320346	0.476264	1	3987	tags=38%,	list=21%,	signal=48%
REACTOME_REGULATION_OF_INSULIN_LIKE_GROWTH_FACTOR_IGF_TRANSPORT_AND_UPTAKE_BY_INSULIN_LIKE_GROWTH_FACTOR_BINDING_PROTEINS_IGFBPS	REACTOME_REGULATION_OF_INSULIN_LIKE_GROWTH_FACTOR_IGF_TRANSPORT_AND_UPTAKE_BY_INSULIN_LIKE_GROWTH_FACTOR_BINDING_PROTEINS_IGFBPS	122	0.368243	1.17794	0.275862	0.47543	1	5244	tags=37%,	list=28%,	signal=51%
REACTOME_NCAM_SIGNALING_FOR_NEURITE_OUT_GROWTH	REACTOME_NCAM_SIGNALING_FOR_NEURITE_OUT_GROWTH	63	0.397137	1.17544	0.273486	0.478254	1	4654	tags=35%,	list=25%,	signal=46%
REACTOME_CLASS_C_3_METABOTROPIC_GLUTAMATE_PHEROMONE_RECEPTORS	REACTOME_CLASS_C_3_METABOTROPIC_GLUTAMATE_PHEROMONE_RECEPTORS	39	0.481889	1.17466	0.310621	0.478356	1	7397	tags=72%,	list=40%,	signal=118%
REACTOME_ASSEMBLY_OF_ACTIVE_LPL_AND_LIPC_LIPASE_COMPLEXES	REACTOME_ASSEMBLY_OF_ACTIVE_LPL_AND_LIPC_LIPASE_COMPLEXES	19	0.461035	1.17173	0.246628	0.481966	1	4655	tags=37%,	list=25%,	signal=49%
REACTOME_INSERTION_OF_TAIL_ANCHORED_PROTEINS_INTO_THE_ENDOPLASMIC_RETICULUM_MEMBRANE	REACTOME_INSERTION_OF_TAIL_ANCHORED_PROTEINS_INTO_THE_ENDOPLASMIC_RETICULUM_MEMBRANE	20	0.392661	1.17098	0.280665	0.482157	1	4950	tags=40%,	list=26%,	signal=54%
REACTOME_CHONDROITIN_SULFATE_BIOSYNTHESIS	REACTOME_CHONDROITIN_SULFATE_BIOSYNTHESIS	20	0.491754	1.17017	0.302966	0.482346	1	4052	tags=35%,	list=22%,	signal=45%
REACTOME_RAB_REGULATION_OF_TRAFFICKING	REACTOME_RAB_REGULATION_OF_TRAFFICKING	121	0.267625	1.16466	0.278481	0.489859	1	4045	tags=21%,	list=22%,	signal=26%
REACTOME_NOTCH1_INTRACELLULAR_DOMAIN_REGULATES_TRANSCRIPTION	REACTOME_NOTCH1_INTRACELLULAR_DOMAIN_REGULATES_TRANSCRIPTION	48	0.346179	1.1627	0.302277	0.49191	1	4373	tags=27%,	list=23%,	signal=35%
REACTOME_MRNA_DECAY_BY_5_TO_3_EXORIBONUCLEASE	REACTOME_MRNA_DECAY_BY_5_TO_3_EXORIBONUCLEASE	15	0.383544	1.16066	0.289109	0.494104	1	6412	tags=40%,	list=34%,	signal=61%
REACTOME_DEFECTIVE_C1GALT1C1_CAUSES_TN_POLYAGGLUTINATION_SYNDROME_TNPS	REACTOME_DEFECTIVE_C1GALT1C1_CAUSES_TN_POLYAGGLUTINATION_SYNDROME_TNPS	17	0.517938	1.15952	0.330134	0.494562	1	8204	tags=88%,	list=44%,	signal=157%
REACTOME_CD28_CO_STIMULATION	REACTOME_CD28_CO_STIMULATION	33	0.393603	1.15923	0.308017	0.493883	1	5953	tags=45%,	list=32%,	signal=67%
REACTOME_DISEASES_OF_CARBOHYDRATE_METABOLISM	REACTOME_DISEASES_OF_CARBOHYDRATE_METABOLISM	34	0.36132	1.15843	0.266537	0.494055	1	4464	tags=29%,	list=24%,	signal=39%
REACTOME_AGGREPHAGY	REACTOME_AGGREPHAGY	43	0.318659	1.15821	0.25	0.493274	1	7350	tags=51%,	list=39%,	signal=84%
REACTOME_SMOOTH_MUSCLE_CONTRACTION	REACTOME_SMOOTH_MUSCLE_CONTRACTION	38	0.44797	1.1556	0.340381	0.496276	1	4426	tags=34%,	list=24%,	signal=45%
REACTOME_MAPK_FAMILY_SIGNALING_CASCADES	REACTOME_MAPK_FAMILY_SIGNALING_CASCADES	324	0.258549	1.15518	0.25261	0.495751	1	5170	tags=28%,	list=28%,	signal=38%
REACTOME_SYNTHESIS_OF_LEUKOTRIENES_LT_AND_EOXINS_EX	REACTOME_SYNTHESIS_OF_LEUKOTRIENES_LT_AND_EOXINS_EX	21	0.430756	1.15461	0.29697	0.495473	1	2941	tags=33%,	list=16%,	signal=40%
REACTOME_SIGNALING_BY_TGFB_FAMILY_MEMBERS	REACTOME_SIGNALING_BY_TGFB_FAMILY_MEMBERS	102	0.24353	1.15366	0.273684	0.495877	1	4987	tags=24%,	list=27%,	signal=32%
REACTOME_C_TYPE_LECTIN_RECEPTORS_CLRS	REACTOME_C_TYPE_LECTIN_RECEPTORS_CLRS	140	0.263402	1.15341	0.278	0.49515	1	6840	tags=36%,	list=37%,	signal=57%
REACTOME_SIGNALING_BY_ERBB2_IN_CANCER	REACTOME_SIGNALING_BY_ERBB2_IN_CANCER	26	0.337915	1.1519	0.281633	0.496615	1	3245	tags=27%,	list=17%,	signal=33%
REACTOME_SIGNAL_TRANSDUCTION_BY_L1	REACTOME_SIGNAL_TRANSDUCTION_BY_L1	21	0.408674	1.15103	0.326733	0.496878	1	4467	tags=33%,	list=24%,	signal=44%
REACTOME_PRE_NOTCH_PROCESSING_IN_GOLGI	REACTOME_PRE_NOTCH_PROCESSING_IN_GOLGI	18	0.435494	1.14917	0.327004	0.498912	1	3358	tags=33%,	list=18%,	signal=41%
REACTOME_TRANSMISSION_ACROSS_CHEMICAL_SYNAPSES	REACTOME_TRANSMISSION_ACROSS_CHEMICAL_SYNAPSES	268	0.339024	1.14578	0.296223	0.503087	1	5051	tags=32%,	list=27%,	signal=44%
REACTOME_RNA_POLYMERASE_III_TRANSCRIPTION_INITIATION_FROM_TYPE_1_PROMOTER	REACTOME_RNA_POLYMERASE_III_TRANSCRIPTION_INITIATION_FROM_TYPE_1_PROMOTER	28	0.300911	1.14492	0.306889	0.503291	1	6741	tags=43%,	list=36%,	signal=67%
REACTOME_SEMA4D_IN_SEMAPHORIN_SIGNALING	REACTOME_SEMA4D_IN_SEMAPHORIN_SIGNALING	24	0.354253	1.14474	0.335391	0.502516	1	6504	tags=46%,	list=35%,	signal=70%
REACTOME_ESTROGEN_DEPENDENT_NUCLEAR_EVENTS_DOWNSTREAM_OF_ESR_MEMBRANE_SIGNALING	REACTOME_ESTROGEN_DEPENDENT_NUCLEAR_EVENTS_DOWNSTREAM_OF_ESR_MEMBRANE_SIGNALING	24	0.381741	1.14466	0.324056	0.501543	1	7871	tags=63%,	list=42%,	signal=108%
REACTOME_L1CAM_INTERACTIONS	REACTOME_L1CAM_INTERACTIONS	120	0.336468	1.14321	0.293869	0.502756	1	5989	tags=37%,	list=32%,	signal=54%
REACTOME_TRANSCRIPTIONAL_ACTIVITY_OF_SMAD2_SMAD3_SMAD4_HETEROTRIMER	REACTOME_TRANSCRIPTIONAL_ACTIVITY_OF_SMAD2_SMAD3_SMAD4_HETEROTRIMER	44	0.275224	1.14247	0.304609	0.502833	1	1374	tags=9%,	list=7%,	signal=10%
REACTOME_CONSTITUTIVE_SIGNALING_BY_AKT1_E17K_IN_CANCER	REACTOME_CONSTITUTIVE_SIGNALING_BY_AKT1_E17K_IN_CANCER	26	0.379014	1.14213	0.347639	0.502207	1	6394	tags=50%,	list=34%,	signal=76%
REACTOME_METABOLISM_OF_PORPHYRINS	REACTOME_METABOLISM_OF_PORPHYRINS	25	0.37412	1.14125	0.279592	0.502374	1	3550	tags=32%,	list=19%,	signal=39%
REACTOME_PROTEIN_PROTEIN_INTERACTIONS_AT_SYNAPSES	REACTOME_PROTEIN_PROTEIN_INTERACTIONS_AT_SYNAPSES	87	0.362064	1.14052	0.289683	0.502446	1	5036	tags=36%,	list=27%,	signal=49%
REACTOME_N_GLYCAN_ANTENNAE_ELONGATION	REACTOME_N_GLYCAN_ANTENNAE_ELONGATION	15	0.413108	1.13982	0.3258	0.502449	1	9603	tags=67%,	list=51%,	signal=137%
REACTOME_DISASSEMBLY_OF_THE_DESTRUCTION_COMPLEX_AND_RECRUITMENT_OF_AXIN_TO_THE_MEMBRANE	REACTOME_DISASSEMBLY_OF_THE_DESTRUCTION_COMPLEX_AND_RECRUITMENT_OF_AXIN_TO_THE_MEMBRANE	31	0.32494	1.13856	0.297456	0.503468	1	8458	tags=55%,	list=45%,	signal=100%
REACTOME_REGULATION_OF_TNFR1_SIGNALING	REACTOME_REGULATION_OF_TNFR1_SIGNALING	35	0.317901	1.13684	0.303901	0.505141	1	2038	tags=14%,	list=11%,	signal=16%
REACTOME_DEFECTIVE_GALNT3_CAUSES_FAMILIAL_HYPERPHOSPHATEMIC_TUMORAL_CALCINOSIS_HFTC	REACTOME_DEFECTIVE_GALNT3_CAUSES_FAMILIAL_HYPERPHOSPHATEMIC_TUMORAL_CALCINOSIS_HFTC	16	0.52081	1.13444	0.348928	0.507894	1	8204	tags=88%,	list=44%,	signal=156%
REACTOME_METABOLISM_OF_ANGIOTENSINOGEN_TO_ANGIOTENSINS	REACTOME_METABOLISM_OF_ANGIOTENSINOGEN_TO_ANGIOTENSINS	17	0.481338	1.13394	0.35041	0.507565	1	2067	tags=24%,	list=11%,	signal=26%
REACTOME_POTENTIAL_THERAPEUTICS_FOR_SARS	REACTOME_POTENTIAL_THERAPEUTICS_FOR_SARS	81	0.271541	1.13337	0.298	0.50744	1	6719	tags=31%,	list=36%,	signal=48%
REACTOME_RUNX2_REGULATES_OSTEOBLAST_DIFFERENTIATION	REACTOME_RUNX2_REGULATES_OSTEOBLAST_DIFFERENTIATION	24	0.390022	1.13261	0.318565	0.507597	1	5684	tags=42%,	list=30%,	signal=60%
REACTOME_MUSCLE_CONTRACTION	REACTOME_MUSCLE_CONTRACTION	195	0.364809	1.13235	0.329341	0.506946	1	4481	tags=32%,	list=24%,	signal=42%
REACTOME_CTLA4_INHIBITORY_SIGNALING	REACTOME_CTLA4_INHIBITORY_SIGNALING	21	0.404041	1.13221	0.345703	0.506108	1	7871	tags=57%,	list=42%,	signal=98%
REACTOME_SIGNALING_BY_NOTCH1_HD_DOMAIN_MUTANTS_IN_CANCER	REACTOME_SIGNALING_BY_NOTCH1_HD_DOMAIN_MUTANTS_IN_CANCER	15	0.424529	1.13101	0.326087	0.506925	1	457	tags=13%,	list=2%,	signal=14%
REACTOME_REGULATION_OF_GENE_EXPRESSION_IN_LATE_STAGE_BRANCHING_MORPHOGENESIS_PANCREATIC_BUD_PRECURSOR_CELLS	REACTOME_REGULATION_OF_GENE_EXPRESSION_IN_LATE_STAGE_BRANCHING_MORPHOGENESIS_PANCREATIC_BUD_PRECURSOR_CELLS	16	0.450097	1.13078	0.328542	0.506219	1	4705	tags=38%,	list=25%,	signal=50%
REACTOME_SYNTHESIS_OF_IP3_AND_IP4_IN_THE_CYTOSOL	REACTOME_SYNTHESIS_OF_IP3_AND_IP4_IN_THE_CYTOSOL	26	0.395787	1.12686	0.321962	0.511362	1	2769	tags=31%,	list=15%,	signal=36%
REACTOME_TERMINATION_OF_O_GLYCAN_BIOSYNTHESIS	REACTOME_TERMINATION_OF_O_GLYCAN_BIOSYNTHESIS	23	0.452926	1.1262	0.320717	0.511291	1	4871	tags=48%,	list=26%,	signal=65%
REACTOME_DISORDERS_OF_TRANSMEMBRANE_TRANSPORTERS	REACTOME_DISORDERS_OF_TRANSMEMBRANE_TRANSPORTERS	175	0.249711	1.12536	0.27668	0.511563	1	6508	tags=32%,	list=35%,	signal=49%
REACTOME_INTERLEUKIN_RECEPTOR_SHC_SIGNALING	REACTOME_INTERLEUKIN_RECEPTOR_SHC_SIGNALING	27	0.419229	1.1236	0.369748	0.513275	1	5787	tags=44%,	list=31%,	signal=64%
REACTOME_INTEGRIN_CELL_SURFACE_INTERACTIONS	REACTOME_INTEGRIN_CELL_SURFACE_INTERACTIONS	85	0.43766	1.12218	0.389722	0.514435	1	3786	tags=36%,	list=20%,	signal=46%
REACTOME_ABC_FAMILY_PROTEINS_MEDIATED_TRANSPORT	REACTOME_ABC_FAMILY_PROTEINS_MEDIATED_TRANSPORT	103	0.238747	1.12116	0.293413	0.51491	1	3466	tags=17%,	list=19%,	signal=20%
REACTOME_METABOLISM_OF_STEROID_HORMONES	REACTOME_METABOLISM_OF_STEROID_HORMONES	35	0.384641	1.12075	0.310277	0.514432	1	3079	tags=29%,	list=16%,	signal=34%
REACTOME_DISEASES_ASSOCIATED_WITH_GLYCOSAMINOGLYCAN_METABOLISM	REACTOME_DISEASES_ASSOCIATED_WITH_GLYCOSAMINOGLYCAN_METABOLISM	41	0.410993	1.11975	0.347107	0.514798	1	4430	tags=34%,	list=24%,	signal=45%
REACTOME_HIV_ELONGATION_ARREST_AND_RECOVERY	REACTOME_HIV_ELONGATION_ARREST_AND_RECOVERY	33	0.283304	1.11924	0.333333	0.514562	1	6255	tags=27%,	list=33%,	signal=41%
REACTOME_B_WICH_COMPLEX_POSITIVELY_REGULATES_RRNA_EXPRESSION	REACTOME_B_WICH_COMPLEX_POSITIVELY_REGULATES_RRNA_EXPRESSION	31	0.296456	1.11901	0.336756	0.513896	1	6755	tags=35%,	list=36%,	signal=55%
REACTOME_ROS_AND_RNS_PRODUCTION_IN_PHAGOCYTES	REACTOME_ROS_AND_RNS_PRODUCTION_IN_PHAGOCYTES	36	0.378787	1.11889	0.343496	0.51303	1	1514	tags=17%,	list=8%,	signal=18%
REACTOME_GLYCOSAMINOGLYCAN_METABOLISM	REACTOME_GLYCOSAMINOGLYCAN_METABOLISM	124	0.337183	1.11653	0.308511	0.5157	1	2155	tags=19%,	list=12%,	signal=21%
REACTOME_ACTIVATION_OF_AMPK_DOWNSTREAM_OF_NMDARS	REACTOME_ACTIVATION_OF_AMPK_DOWNSTREAM_OF_NMDARS	28	0.373163	1.11508	0.321705	0.516907	1	5484	tags=43%,	list=29%,	signal=61%
REACTOME_LISTERIA_MONOCYTOGENES_ENTRY_INTO_HOST_CELLS	REACTOME_LISTERIA_MONOCYTOGENES_ENTRY_INTO_HOST_CELLS	20	0.303359	1.11252	0.327122	0.519526	1	3792	tags=25%,	list=20%,	signal=31%
REACTOME_PLATELET_ACTIVATION_SIGNALING_AND_AGGREGATION	REACTOME_PLATELET_ACTIVATION_SIGNALING_AND_AGGREGATION	259	0.307008	1.10676	0.361702	0.527723	1	5281	tags=34%,	list=28%,	signal=46%
REACTOME_ELASTIC_FIBRE_FORMATION	REACTOME_ELASTIC_FIBRE_FORMATION	45	0.441415	1.10604	0.364407	0.527797	1	3480	tags=33%,	list=19%,	signal=41%
REACTOME_CONSTITUTIVE_SIGNALING_BY_LIGAND_RESPONSIVE_EGFR_CANCER_VARIANTS	REACTOME_CONSTITUTIVE_SIGNALING_BY_LIGAND_RESPONSIVE_EGFR_CANCER_VARIANTS	19	0.293573	1.10193	0.332	0.533373	1	3652	tags=21%,	list=20%,	signal=26%
REACTOME_RHO_GTPASES_ACTIVATE_NADPH_OXIDASES	REACTOME_RHO_GTPASES_ACTIVATE_NADPH_OXIDASES	24	0.397988	1.09927	0.340862	0.536374	1	4641	tags=38%,	list=25%,	signal=50%
REACTOME_VEGFR2_MEDIATED_VASCULAR_PERMEABILITY	REACTOME_VEGFR2_MEDIATED_VASCULAR_PERMEABILITY	27	0.33808	1.09852	0.352201	0.536476	1	6964	tags=44%,	list=37%,	signal=71%
REACTOME_CYTOPROTECTION_BY_HMOX1	REACTOME_CYTOPROTECTION_BY_HMOX1	120	0.208905	1.09612	0.332657	0.539281	1	3970	tags=15%,	list=21%,	signal=19%
REACTOME_RUNX1_INTERACTS_WITH_CO_FACTORS_WHOSE_PRECISE_EFFECT_ON_RUNX1_TARGETS_IS_NOT_KNOWN	REACTOME_RUNX1_INTERACTS_WITH_CO_FACTORS_WHOSE_PRECISE_EFFECT_ON_RUNX1_TARGETS_IS_NOT_KNOWN	37	0.334661	1.09479	0.393305	0.540147	1	2036	tags=14%,	list=11%,	signal=15%
REACTOME_CARGO_CONCENTRATION_IN_THE_ER	REACTOME_CARGO_CONCENTRATION_IN_THE_ER	33	0.305821	1.0944	0.342799	0.539638	1	5608	tags=33%,	list=30%,	signal=48%
REACTOME_NEURONAL_SYSTEM	REACTOME_NEURONAL_SYSTEM	409	0.333859	1.09265	0.371032	0.541311	1	4697	tags=31%,	list=25%,	signal=41%
REACTOME_GABA_SYNTHESIS_RELEASE_REUPTAKE_AND_DEGRADATION	REACTOME_GABA_SYNTHESIS_RELEASE_REUPTAKE_AND_DEGRADATION	19	0.420272	1.0917	0.340164	0.541727	1	4443	tags=37%,	list=24%,	signal=48%
REACTOME_NEUROTRANSMITTER_RECEPTORS_AND_POSTSYNAPTIC_SIGNAL_TRANSMISSION	REACTOME_NEUROTRANSMITTER_RECEPTORS_AND_POSTSYNAPTIC_SIGNAL_TRANSMISSION	204	0.332872	1.08978	0.367347	0.543655	1	5051	tags=32%,	list=27%,	signal=44%
REACTOME_GASTRIN_CREB_SIGNALLING_PATHWAY_VIA_PKC_AND_MAPK	REACTOME_GASTRIN_CREB_SIGNALLING_PATHWAY_VIA_PKC_AND_MAPK	18	0.355738	1.08874	0.345029	0.544225	1	9112	tags=61%,	list=49%,	signal=119%
REACTOME_RESPONSE_TO_ELEVATED_PLATELET_CYTOSOLIC_CA2	REACTOME_RESPONSE_TO_ELEVATED_PLATELET_CYTOSOLIC_CA2	130	0.318153	1.08741	0.373717	0.54501	1	5184	tags=32%,	list=28%,	signal=44%
REACTOME_EFFECTS_OF_PIP2_HYDROLYSIS	REACTOME_EFFECTS_OF_PIP2_HYDROLYSIS	27	0.392853	1.08706	0.371663	0.544411	1	5281	tags=52%,	list=28%,	signal=72%
REACTOME_INTERLEUKIN_3_INTERLEUKIN_5_AND_GM_CSF_SIGNALING	REACTOME_INTERLEUKIN_3_INTERLEUKIN_5_AND_GM_CSF_SIGNALING	48	0.354862	1.08519	0.382353	0.546318	1	4415	tags=33%,	list=24%,	signal=44%
REACTOME_TRANSLOCATION_OF_SLC2A4_GLUT4_TO_THE_PLASMA_MEMBRANE	REACTOME_TRANSLOCATION_OF_SLC2A4_GLUT4_TO_THE_PLASMA_MEMBRANE	71	0.227911	1.08291	0.333333	0.548847	1	7663	tags=38%,	list=41%,	signal=64%
REACTOME_TNF_SIGNALING	REACTOME_TNF_SIGNALING	44	0.285108	1.07922	0.375	0.553763	1	4607	tags=23%,	list=25%,	signal=30%
REACTOME_KERATAN_SULFATE_BIOSYNTHESIS	REACTOME_KERATAN_SULFATE_BIOSYNTHESIS	28	0.379651	1.07583	0.385859	0.558037	1	3191	tags=29%,	list=17%,	signal=34%
REACTOME_FERTILIZATION	REACTOME_FERTILIZATION	26	0.432714	1.07143	0.384146	0.563803	1	8999	tags=77%,	list=48%,	signal=148%
REACTOME_INTEGRATION_OF_ENERGY_METABOLISM	REACTOME_INTEGRATION_OF_ENERGY_METABOLISM	108	0.30194	1.07119	0.347913	0.563023	1	7637	tags=48%,	list=41%,	signal=81%
REACTOME_SYNTHESIS_OF_SUBSTRATES_IN_N_GLYCAN_BIOSYTHESIS	REACTOME_SYNTHESIS_OF_SUBSTRATES_IN_N_GLYCAN_BIOSYTHESIS	62	0.305825	1.07069	0.342857	0.562693	1	6330	tags=39%,	list=34%,	signal=58%
REACTOME_BASIGIN_INTERACTIONS	REACTOME_BASIGIN_INTERACTIONS	25	0.367805	1.06981	0.370518	0.562893	1	5161	tags=40%,	list=28%,	signal=55%
REACTOME_NEGATIVE_REGULATION_OF_NMDA_RECEPTOR_MEDIATED_NEURONAL_TRANSMISSION	REACTOME_NEGATIVE_REGULATION_OF_NMDA_RECEPTOR_MEDIATED_NEURONAL_TRANSMISSION	21	0.421467	1.06971	0.40404	0.561932	1	4985	tags=38%,	list=27%,	signal=52%
REACTOME_MAPK6_MAPK4_SIGNALING	REACTOME_MAPK6_MAPK4_SIGNALING	90	0.208471	1.06927	0.359127	0.561562	1	1434	tags=7%,	list=8%,	signal=7%
REACTOME_RHO_GTPASES_ACTIVATE_PAKS	REACTOME_RHO_GTPASES_ACTIVATE_PAKS	21	0.351268	1.06922	0.39961	0.560537	1	6504	tags=43%,	list=35%,	signal=66%
REACTOME_DEGRADATION_OF_THE_EXTRACELLULAR_MATRIX	REACTOME_DEGRADATION_OF_THE_EXTRACELLULAR_MATRIX	140	0.360328	1.06735	0.412527	0.562327	1	3987	tags=31%,	list=21%,	signal=39%
REACTOME_TOLL_LIKE_RECEPTOR_TLR1_TLR2_CASCADE	REACTOME_TOLL_LIKE_RECEPTOR_TLR1_TLR2_CASCADE	103	0.273574	1.06656	0.386412	0.562635	1	5044	tags=31%,	list=27%,	signal=42%
REACTOME_TOLL_LIKE_RECEPTOR_9_TLR9_CASCADE	REACTOME_TOLL_LIKE_RECEPTOR_9_TLR9_CASCADE	94	0.260571	1.06598	0.3706	0.562403	1	6824	tags=39%,	list=36%,	signal=62%
REACTOME_SYNTHESIS_OF_VERY_LONG_CHAIN_FATTY_ACYL_COAS	REACTOME_SYNTHESIS_OF_VERY_LONG_CHAIN_FATTY_ACYL_COAS	24	0.353223	1.06549	0.386774	0.562021	1	3545	tags=29%,	list=19%,	signal=36%
REACTOME_RUNX2_REGULATES_BONE_DEVELOPMENT	REACTOME_RUNX2_REGULATES_BONE_DEVELOPMENT	31	0.354478	1.06415	0.42161	0.56298	1	4467	tags=32%,	list=24%,	signal=42%
REACTOME_CARDIAC_CONDUCTION	REACTOME_CARDIAC_CONDUCTION	127	0.34738	1.06215	0.392505	0.564954	1	5845	tags=39%,	list=31%,	signal=56%
REACTOME_SMAD2_SMAD3_SMAD4_HETEROTRIMER_REGULATES_TRANSCRIPTION	REACTOME_SMAD2_SMAD3_SMAD4_HETEROTRIMER_REGULATES_TRANSCRIPTION	32	0.262049	1.06123	0.396341	0.565283	1	4784	tags=19%,	list=26%,	signal=25%
REACTOME_FATTY_ACID_METABOLISM	REACTOME_FATTY_ACID_METABOLISM	176	0.26456	1.06108	0.358025	0.564423	1	3168	tags=20%,	list=17%,	signal=24%
REACTOME_INOSITOL_PHOSPHATE_METABOLISM	REACTOME_INOSITOL_PHOSPHATE_METABOLISM	48	0.306576	1.06038	0.411638	0.564334	1	2769	tags=21%,	list=15%,	signal=24%
REACTOME_ION_TRANSPORT_BY_P_TYPE_ATPASES	REACTOME_ION_TRANSPORT_BY_P_TYPE_ATPASES	55	0.321443	1.06017	0.377016	0.563627	1	3744	tags=24%,	list=20%,	signal=29%
REACTOME_ERK_MAPK_TARGETS	REACTOME_ERK_MAPK_TARGETS	22	0.351402	1.05966	0.390496	0.563333	1	4467	tags=27%,	list=24%,	signal=36%
REACTOME_MYOGENESIS	REACTOME_MYOGENESIS	29	0.367912	1.0585	0.407258	0.564127	1	2233	tags=21%,	list=12%,	signal=23%
REACTOME_RAP1_SIGNALLING	REACTOME_RAP1_SIGNALLING	16	0.387322	1.05739	0.403433	0.564787	1	4306	tags=31%,	list=23%,	signal=41%
REACTOME_CHONDROITIN_SULFATE_DERMATAN_SULFATE_METABOLISM	REACTOME_CHONDROITIN_SULFATE_DERMATAN_SULFATE_METABOLISM	50	0.362275	1.05617	0.390041	0.56567	1	4430	tags=32%,	list=24%,	signal=42%
REACTOME_NOD1_2_SIGNALING_PATHWAY	REACTOME_NOD1_2_SIGNALING_PATHWAY	36	0.294716	1.05487	0.397917	0.566744	1	4600	tags=33%,	list=25%,	signal=44%
REACTOME_CARBOXYTERMINAL_POST_TRANSLATIONAL_MODIFICATIONS_OF_TUBULIN	REACTOME_CARBOXYTERMINAL_POST_TRANSLATIONAL_MODIFICATIONS_OF_TUBULIN	44	0.347961	1.05151	0.410256	0.570994	1	4945	tags=39%,	list=26%,	signal=52%
REACTOME_G_ALPHA_I_SIGNALLING_EVENTS	REACTOME_G_ALPHA_I_SIGNALLING_EVENTS	310	0.323481	1.0499	0.40873	0.5724	1	6988	tags=45%,	list=37%,	signal=71%
REACTOME_SIGNALING_BY_INSULIN_RECEPTOR	REACTOME_SIGNALING_BY_INSULIN_RECEPTOR	78	0.275535	1.04915	0.389662	0.572431	1	6512	tags=36%,	list=35%,	signal=55%
REACTOME_DECTIN_2_FAMILY	REACTOME_DECTIN_2_FAMILY	26	0.454505	1.04885	0.436364	0.5718	1	5037	tags=50%,	list=27%,	signal=68%
REACTOME_COLLAGEN_CHAIN_TRIMERIZATION	REACTOME_COLLAGEN_CHAIN_TRIMERIZATION	44	0.439316	1.04878	0.434599	0.570815	1	1782	tags=25%,	list=10%,	signal=28%
REACTOME_NCAM1_INTERACTIONS	REACTOME_NCAM1_INTERACTIONS	42	0.401591	1.04849	0.402893	0.570156	1	4654	tags=38%,	list=25%,	signal=51%
REACTOME_FCGR3A_MEDIATED_IL10_SYNTHESIS	REACTOME_FCGR3A_MEDIATED_IL10_SYNTHESIS	38	0.369831	1.04808	0.390041	0.569751	1	3588	tags=26%,	list=19%,	signal=32%
REACTOME_INTERLEUKIN_6_FAMILY_SIGNALING	REACTOME_INTERLEUKIN_6_FAMILY_SIGNALING	24	0.389304	1.04709	0.403326	0.570118	1	5630	tags=46%,	list=30%,	signal=65%
REACTOME_SPHINGOLIPID_METABOLISM	REACTOME_SPHINGOLIPID_METABOLISM	88	0.269236	1.04411	0.362903	0.574093	1	5509	tags=31%,	list=29%,	signal=43%
REACTOME_CARGO_TRAFFICKING_TO_THE_PERICILIARY_MEMBRANE	REACTOME_CARGO_TRAFFICKING_TO_THE_PERICILIARY_MEMBRANE	51	0.258286	1.04356	0.408034	0.573835	1	1933	tags=12%,	list=10%,	signal=13%
REACTOME_COOPERATION_OF_PREFOLDIN_AND_TRIC_CCT_IN_ACTIN_AND_TUBULIN_FOLDING	REACTOME_COOPERATION_OF_PREFOLDIN_AND_TRIC_CCT_IN_ACTIN_AND_TUBULIN_FOLDING	33	0.338174	1.04288	0.407555	0.573797	1	5484	tags=33%,	list=29%,	signal=47%
REACTOME_ASSEMBLY_OF_COLLAGEN_FIBRILS_AND_OTHER_MULTIMERIC_STRUCTURES	REACTOME_ASSEMBLY_OF_COLLAGEN_FIBRILS_AND_OTHER_MULTIMERIC_STRUCTURES	61	0.398077	1.04091	0.422269	0.57584	1	3987	tags=38%,	list=21%,	signal=48%
REACTOME_COLLAGEN_DEGRADATION	REACTOME_COLLAGEN_DEGRADATION	64	0.397853	1.04036	0.444915	0.575654	1	2915	tags=27%,	list=16%,	signal=31%
REACTOME_RAB_GEFS_EXCHANGE_GTP_FOR_GDP_ON_RABS	REACTOME_RAB_GEFS_EXCHANGE_GTP_FOR_GDP_ON_RABS	89	0.226517	1.03858	0.416162	0.577501	1	5862	tags=26%,	list=31%,	signal=37%
REACTOME_REGULATION_OF_RUNX2_EXPRESSION_AND_ACTIVITY	REACTOME_REGULATION_OF_RUNX2_EXPRESSION_AND_ACTIVITY	73	0.22604	1.03804	0.407692	0.577278	1	3201	tags=14%,	list=17%,	signal=16%
REACTOME_FATTY_ACIDS	REACTOME_FATTY_ACIDS	15	0.472419	1.03723	0.449102	0.577445	1	9019	tags=80%,	list=48%,	signal=154%
REACTOME_LONG_TERM_POTENTIATION	REACTOME_LONG_TERM_POTENTIATION	23	0.40766	1.0342	0.460251	0.581024	1	6960	tags=48%,	list=37%,	signal=76%
REACTOME_CELL_JUNCTION_ORGANIZATION	REACTOME_CELL_JUNCTION_ORGANIZATION	92	0.284974	1.03328	0.411638	0.58138	1	2722	tags=18%,	list=15%,	signal=22%
REACTOME_SIGNALING_BY_INTERLEUKINS	REACTOME_SIGNALING_BY_INTERLEUKINS	444	0.271209	1.03324	0.405295	0.580366	1	5044	tags=27%,	list=27%,	signal=36%
REACTOME_SYNTHESIS_SECRETION_AND_DEACYLATION_OF_GHRELIN	REACTOME_SYNTHESIS_SECRETION_AND_DEACYLATION_OF_GHRELIN	19	0.389305	1.02768	0.440613	0.588079	1	7437	tags=53%,	list=40%,	signal=87%
REACTOME_CELL_CELL_COMMUNICATION	REACTOME_CELL_CELL_COMMUNICATION	130	0.266344	1.02752	0.398287	0.587253	1	3250	tags=20%,	list=17%,	signal=24%
REACTOME_MECP2_REGULATES_NEURONAL_RECEPTORS_AND_CHANNELS	REACTOME_MECP2_REGULATES_NEURONAL_RECEPTORS_AND_CHANNELS	18	0.373311	1.02701	0.465863	0.586924	1	6960	tags=44%,	list=37%,	signal=71%
REACTOME_ATTENUATION_PHASE	REACTOME_ATTENUATION_PHASE	28	0.299926	1.02688	0.414062	0.586026	1	6719	tags=32%,	list=36%,	signal=50%
REACTOME_GLUTATHIONE_CONJUGATION	REACTOME_GLUTATHIONE_CONJUGATION	35	0.32403	1.02599	0.445808	0.586409	1	1988	tags=20%,	list=11%,	signal=22%
REACTOME_RET_SIGNALING	REACTOME_RET_SIGNALING	40	0.327846	1.02598	0.440789	0.585342	1	5824	tags=40%,	list=31%,	signal=58%
REACTOME_BINDING_AND_UPTAKE_OF_LIGANDS_BY_SCAVENGER_RECEPTORS	REACTOME_BINDING_AND_UPTAKE_OF_LIGANDS_BY_SCAVENGER_RECEPTORS	42	0.383318	1.02345	0.457082	0.588356	1	8472	tags=69%,	list=45%,	signal=126%
REACTOME_KERATAN_SULFATE_KERATIN_METABOLISM	REACTOME_KERATAN_SULFATE_KERATIN_METABOLISM	34	0.338843	1.02247	0.443532	0.588848	1	3590	tags=26%,	list=19%,	signal=33%
REACTOME_SYNAPTIC_ADHESION_LIKE_MOLECULES	REACTOME_SYNAPTIC_ADHESION_LIKE_MOLECULES	21	0.394747	1.02217	0.463074	0.588234	1	5036	tags=33%,	list=27%,	signal=46%
REACTOME_G_ALPHA_Q_SIGNALLING_EVENTS	REACTOME_G_ALPHA_Q_SIGNALLING_EVENTS	214	0.312615	1.02174	0.453252	0.587867	1	5772	tags=38%,	list=31%,	signal=54%
REACTOME_REGULATION_OF_INSULIN_SECRETION	REACTOME_REGULATION_OF_INSULIN_SECRETION	78	0.310094	1.02063	0.424242	0.588612	1	4632	tags=29%,	list=25%,	signal=39%
REACTOME_BIOSYNTHESIS_OF_THE_N_GLYCAN_PRECURSOR_DOLICHOL_LIPID_LINKED_OLIGOSACCHARIDE_LLO_AND_TRANSFER_TO_A_NASCENT_PROTEIN	REACTOME_BIOSYNTHESIS_OF_THE_N_GLYCAN_PRECURSOR_DOLICHOL_LIPID_LINKED_OLIGOSACCHARIDE_LLO_AND_TRANSFER_TO_A_NASCENT_PROTEIN	77	0.273963	1.01984	0.413502	0.588852	1	6404	tags=38%,	list=34%,	signal=57%
REACTOME_SYNTHESIS_OF_PIPS_AT_THE_PLASMA_MEMBRANE	REACTOME_SYNTHESIS_OF_PIPS_AT_THE_PLASMA_MEMBRANE	53	0.280845	1.01853	0.445607	0.589984	1	4224	tags=25%,	list=23%,	signal=32%
REACTOME_EXTRA_NUCLEAR_ESTROGEN_SIGNALING	REACTOME_EXTRA_NUCLEAR_ESTROGEN_SIGNALING	75	0.276511	1.01767	0.435388	0.590272	1	5083	tags=29%,	list=27%,	signal=40%
REACTOME_STRIATED_MUSCLE_CONTRACTION	REACTOME_STRIATED_MUSCLE_CONTRACTION	36	0.389245	1.01733	0.451485	0.589719	1	4350	tags=39%,	list=23%,	signal=51%
REACTOME_PKA_MEDIATED_PHOSPHORYLATION_OF_CREB	REACTOME_PKA_MEDIATED_PHOSPHORYLATION_OF_CREB	20	0.372375	1.01494	0.427699	0.592382	1	3588	tags=25%,	list=19%,	signal=31%
REACTOME_PYRUVATE_METABOLISM	REACTOME_PYRUVATE_METABOLISM	31	0.278401	1.01468	0.427403	0.591712	1	5068	tags=26%,	list=27%,	signal=35%
REACTOME_SIGNALLING_TO_RAS	REACTOME_SIGNALLING_TO_RAS	20	0.319857	1.01432	0.427992	0.591187	1	5855	tags=35%,	list=31%,	signal=51%
REACTOME_WNT5A_DEPENDENT_INTERNALIZATION_OF_FZD4	REACTOME_WNT5A_DEPENDENT_INTERNALIZATION_OF_FZD4	15	0.372224	1.01418	0.431866	0.590385	1	2765	tags=27%,	list=15%,	signal=31%
REACTOME_COPI_MEDIATED_ANTEROGRADE_TRANSPORT	REACTOME_COPI_MEDIATED_ANTEROGRADE_TRANSPORT	101	0.204769	1.01397	0.414737	0.589654	1	7615	tags=35%,	list=41%,	signal=58%
REACTOME_PEPTIDE_LIGAND_BINDING_RECEPTORS	REACTOME_PEPTIDE_LIGAND_BINDING_RECEPTORS	194	0.354682	1.01063	0.471774	0.593569	1	5546	tags=36%,	list=30%,	signal=51%
REACTOME_PKA_ACTIVATION_IN_GLUCAGON_SIGNALLING	REACTOME_PKA_ACTIVATION_IN_GLUCAGON_SIGNALLING	17	0.382599	1.00904	0.450704	0.594998	1	3588	tags=29%,	list=19%,	signal=36%
REACTOME_MET_PROMOTES_CELL_MOTILITY	REACTOME_MET_PROMOTES_CELL_MOTILITY	41	0.350574	1.00538	0.456067	0.59976	1	4113	tags=29%,	list=22%,	signal=37%
REACTOME_UCH_PROTEINASES	REACTOME_UCH_PROTEINASES	85	0.196484	1.00335	0.423695	0.601737	1	2869	tags=12%,	list=15%,	signal=14%
REACTOME_SARS_COV_INFECTIONS	REACTOME_SARS_COV_INFECTIONS	146	0.199667	1.00304	0.413934	0.6012	1	6811	tags=29%,	list=36%,	signal=45%
REACTOME_SIGNALING_BY_EGFR_IN_CANCER	REACTOME_SIGNALING_BY_EGFR_IN_CANCER	25	0.301195	1.00284	0.420744	0.600425	1	3652	tags=24%,	list=20%,	signal=30%
REACTOME_TIGHT_JUNCTION_INTERACTIONS	REACTOME_TIGHT_JUNCTION_INTERACTIONS	30	0.349211	1.00149	0.454737	0.601394	1	3234	tags=23%,	list=17%,	signal=28%
REACTOME_HEPARAN_SULFATE_HEPARIN_HS_GAG_METABOLISM	REACTOME_HEPARAN_SULFATE_HEPARIN_HS_GAG_METABOLISM	55	0.319218	1.0012	0.467949	0.600789	1	4910	tags=33%,	list=26%,	signal=44%
REACTOME_RMTS_METHYLATE_HISTONE_ARGININES	REACTOME_RMTS_METHYLATE_HISTONE_ARGININES	30	0.280263	1.00104	0.435146	0.600022	1	3957	tags=23%,	list=21%,	signal=30%
REACTOME_JNK_C_JUN_KINASES_PHOSPHORYLATION_AND_ACTIVATION_MEDIATED_BY_ACTIVATED_HUMAN_TAK1	REACTOME_JNK_C_JUN_KINASES_PHOSPHORYLATION_AND_ACTIVATION_MEDIATED_BY_ACTIVATED_HUMAN_TAK1	22	0.290354	0.999877	0.440748	0.600708	1	6525	tags=45%,	list=35%,	signal=70%
REACTOME_ANTIGEN_PROCESSING_UBIQUITINATION_PROTEASOME_DEGRADATION	REACTOME_ANTIGEN_PROCESSING_UBIQUITINATION_PROTEASOME_DEGRADATION	308	0.176866	0.997213	0.444906	0.60392	1	4361	tags=15%,	list=23%,	signal=19%
REACTOME_MYD88_INDEPENDENT_TLR4_CASCADE	REACTOME_MYD88_INDEPENDENT_TLR4_CASCADE	97	0.242485	0.996747	0.456432	0.603682	1	5260	tags=28%,	list=28%,	signal=39%
REACTOME_SIGNAL_REGULATORY_PROTEIN_FAMILY_INTERACTIONS	REACTOME_SIGNAL_REGULATORY_PROTEIN_FAMILY_INTERACTIONS	16	0.389792	0.993192	0.464066	0.608108	1	3146	tags=25%,	list=17%,	signal=30%
REACTOME_APOPTOSIS	REACTOME_APOPTOSIS	171	0.184397	0.992696	0.452381	0.607814	1	2949	tags=10%,	list=16%,	signal=12%
REACTOME_DEFECTS_IN_VITAMIN_AND_COFACTOR_METABOLISM	REACTOME_DEFECTS_IN_VITAMIN_AND_COFACTOR_METABOLISM	20	0.30465	0.99261	0.470588	0.606894	1	2106	tags=15%,	list=11%,	signal=17%
REACTOME_REGULATION_OF_BETA_CELL_DEVELOPMENT	REACTOME_REGULATION_OF_BETA_CELL_DEVELOPMENT	42	0.359089	0.991876	0.508704	0.60695	1	7218	tags=48%,	list=39%,	signal=77%
REACTOME_PHASE_2_PLATEAU_PHASE	REACTOME_PHASE_2_PLATEAU_PHASE	15	0.422488	0.990177	0.465164	0.608477	1	1293	tags=20%,	list=7%,	signal=21%
REACTOME_KERATINIZATION	REACTOME_KERATINIZATION	214	0.358901	0.990079	0.493333	0.607548	1	5463	tags=30%,	list=29%,	signal=42%
REACTOME_EGR2_AND_SOX10_MEDIATED_INITIATION_OF_SCHWANN_CELL_MYELINATION	REACTOME_EGR2_AND_SOX10_MEDIATED_INITIATION_OF_SCHWANN_CELL_MYELINATION	29	0.304241	0.988971	0.481553	0.608181	1	3188	tags=28%,	list=17%,	signal=33%
REACTOME_CELLULAR_HEXOSE_TRANSPORT	REACTOME_CELLULAR_HEXOSE_TRANSPORT	21	0.364553	0.988392	0.461382	0.608004	1	7532	tags=62%,	list=40%,	signal=103%
REACTOME_RAS_ACTIVATION_UPON_CA2_INFLUX_THROUGH_NMDA_RECEPTOR	REACTOME_RAS_ACTIVATION_UPON_CA2_INFLUX_THROUGH_NMDA_RECEPTOR	20	0.354748	0.987181	0.475442	0.608784	1	6960	tags=45%,	list=37%,	signal=72%
REACTOME_FCGAMMA_RECEPTOR_FCGR_DEPENDENT_PHAGOCYTOSIS	REACTOME_FCGAMMA_RECEPTOR_FCGR_DEPENDENT_PHAGOCYTOSIS	86	0.266211	0.98585	0.436709	0.60992	1	4467	tags=21%,	list=24%,	signal=27%
REACTOME_ROLE_OF_PHOSPHOLIPIDS_IN_PHAGOCYTOSIS	REACTOME_ROLE_OF_PHOSPHOLIPIDS_IN_PHAGOCYTOSIS	25	0.34697	0.984518	0.478992	0.611097	1	3766	tags=28%,	list=20%,	signal=35%
REACTOME_FOXO_MEDIATED_TRANSCRIPTION	REACTOME_FOXO_MEDIATED_TRANSCRIPTION	65	0.229437	0.978141	0.509842	0.620083	1	4463	tags=23%,	list=24%,	signal=30%
REACTOME_REGULATION_OF_PYRUVATE_DEHYDROGENASE_PDH_COMPLEX	REACTOME_REGULATION_OF_PYRUVATE_DEHYDROGENASE_PDH_COMPLEX	16	0.308897	0.974376	0.463312	0.625243	1	1347	tags=13%,	list=7%,	signal=13%
REACTOME_TRAF6_MEDIATED_NF_KB_ACTIVATION	REACTOME_TRAF6_MEDIATED_NF_KB_ACTIVATION	24	0.308084	0.974348	0.479208	0.624222	1	5044	tags=33%,	list=27%,	signal=46%
REACTOME_SIGNALING_BY_WNT	REACTOME_SIGNALING_BY_WNT	269	0.208287	0.974202	0.46822	0.623408	1	4898	tags=24%,	list=26%,	signal=32%
REACTOME_IL_6_TYPE_CYTOKINE_RECEPTOR_LIGAND_INTERACTIONS	REACTOME_IL_6_TYPE_CYTOKINE_RECEPTOR_LIGAND_INTERACTIONS	17	0.380931	0.974145	0.502058	0.622441	1	5630	tags=47%,	list=30%,	signal=67%
REACTOME_CREB1_PHOSPHORYLATION_THROUGH_NMDA_RECEPTOR_MEDIATED_ACTIVATION_OF_RAS_SIGNALING	REACTOME_CREB1_PHOSPHORYLATION_THROUGH_NMDA_RECEPTOR_MEDIATED_ACTIVATION_OF_RAS_SIGNALING	28	0.304149	0.971799	0.47992	0.624898	1	4985	tags=25%,	list=27%,	signal=34%
REACTOME_LYSOSOME_VESICLE_BIOGENESIS	REACTOME_LYSOSOME_VESICLE_BIOGENESIS	35	0.235243	0.9697	0.486815	0.627	1	5662	tags=26%,	list=30%,	signal=37%
REACTOME_INTERLEUKIN_4_AND_INTERLEUKIN_13_SIGNALING	REACTOME_INTERLEUKIN_4_AND_INTERLEUKIN_13_SIGNALING	108	0.32089	0.967043	0.496932	0.630311	1	4754	tags=31%,	list=25%,	signal=41%
REACTOME_SYNTHESIS_SECRETION_AND_INACTIVATION_OF_GLUCAGON_LIKE_PEPTIDE_1_GLP_1	REACTOME_SYNTHESIS_SECRETION_AND_INACTIVATION_OF_GLUCAGON_LIKE_PEPTIDE_1_GLP_1	20	0.378064	0.966785	0.518164	0.629684	1	4517	tags=30%,	list=24%,	signal=39%
REACTOME_REGULATION_OF_GENE_EXPRESSION_IN_BETA_CELLS	REACTOME_REGULATION_OF_GENE_EXPRESSION_IN_BETA_CELLS	21	0.406507	0.966336	0.504854	0.629347	1	3804	tags=33%,	list=20%,	signal=42%
REACTOME_RECYCLING_OF_BILE_ACIDS_AND_SALTS	REACTOME_RECYCLING_OF_BILE_ACIDS_AND_SALTS	16	0.377808	0.965722	0.502994	0.629305	1	6455	tags=69%,	list=34%,	signal=105%
REACTOME_SIGNALING_BY_CYTOSOLIC_FGFR1_FUSION_MUTANTS	REACTOME_SIGNALING_BY_CYTOSOLIC_FGFR1_FUSION_MUTANTS	17	0.29912	0.964071	0.491194	0.630676	1	5280	tags=24%,	list=28%,	signal=33%
REACTOME_MET_ACTIVATES_PTK2_SIGNALING	REACTOME_MET_ACTIVATES_PTK2_SIGNALING	30	0.380895	0.964018	0.505219	0.629696	1	2970	tags=30%,	list=16%,	signal=36%
REACTOME_RHO_GTPASES_ACTIVATE_ROCKS	REACTOME_RHO_GTPASES_ACTIVATE_ROCKS	19	0.296823	0.963091	0.475538	0.630163	1	6504	tags=32%,	list=35%,	signal=48%
REACTOME_MOLECULES_ASSOCIATED_WITH_ELASTIC_FIBRES	REACTOME_MOLECULES_ASSOCIATED_WITH_ELASTIC_FIBRES	38	0.387723	0.962749	0.524211	0.629644	1	3272	tags=29%,	list=17%,	signal=35%
REACTOME_CHEMOKINE_RECEPTORS_BIND_CHEMOKINES	REACTOME_CHEMOKINE_RECEPTORS_BIND_CHEMOKINES	56	0.401957	0.961888	0.500978	0.629924	1	4118	tags=39%,	list=22%,	signal=50%
REACTOME_DEADENYLATION_DEPENDENT_MRNA_DECAY	REACTOME_DEADENYLATION_DEPENDENT_MRNA_DECAY	56	0.228542	0.961475	0.478439	0.629551	1	7069	tags=34%,	list=38%,	signal=54%
REACTOME_MRNA_SPLICING_MINOR_PATHWAY	REACTOME_MRNA_SPLICING_MINOR_PATHWAY	52	0.21305	0.960598	0.471698	0.629841	1	6569	tags=21%,	list=35%,	signal=32%
REACTOME_CLASS_I_MHC_MEDIATED_ANTIGEN_PROCESSING_PRESENTATION	REACTOME_CLASS_I_MHC_MEDIATED_ANTIGEN_PROCESSING_PRESENTATION	377	0.176144	0.960587	0.488934	0.628807	1	2646	tags=9%,	list=14%,	signal=11%
REACTOME_METABOLISM_OF_NITRIC_OXIDE_NOS3_ACTIVATION_AND_REGULATION	REACTOME_METABOLISM_OF_NITRIC_OXIDE_NOS3_ACTIVATION_AND_REGULATION	15	0.353915	0.956091	0.537832	0.634746	1	3075	tags=20%,	list=16%,	signal=24%
REACTOME_NEGATIVE_REGULATION_OF_MAPK_PATHWAY	REACTOME_NEGATIVE_REGULATION_OF_MAPK_PATHWAY	43	0.248472	0.954705	0.491632	0.635791	1	5421	tags=30%,	list=29%,	signal=42%
REACTOME_PLASMA_LIPOPROTEIN_REMODELING	REACTOME_PLASMA_LIPOPROTEIN_REMODELING	32	0.351393	0.952254	0.534113	0.638656	1	5213	tags=34%,	list=28%,	signal=48%
REACTOME_RNA_POLYMERASE_III_TRANSCRIPTION_TERMINATION	REACTOME_RNA_POLYMERASE_III_TRANSCRIPTION_TERMINATION	23	0.278196	0.950933	0.513834	0.639676	1	6741	tags=39%,	list=36%,	signal=61%
REACTOME_FOXO_MEDIATED_TRANSCRIPTION_OF_CELL_DEATH_GENES	REACTOME_FOXO_MEDIATED_TRANSCRIPTION_OF_CELL_DEATH_GENES	16	0.303059	0.950843	0.507071	0.638799	1	6966	tags=50%,	list=37%,	signal=80%
REACTOME_POTASSIUM_CHANNELS	REACTOME_POTASSIUM_CHANNELS	103	0.3379	0.94844	0.547206	0.641663	1	7493	tags=53%,	list=40%,	signal=89%
REACTOME_XENOBIOTICS	REACTOME_XENOBIOTICS	24	0.373696	0.945872	0.526	0.644927	1	9274	tags=71%,	list=50%,	signal=140%
REACTOME_HEDGEHOG_OFF_STATE	REACTOME_HEDGEHOG_OFF_STATE	113	0.201503	0.942083	0.536585	0.649585	1	5139	tags=22%,	list=27%,	signal=30%
REACTOME_PI3K_AKT_SIGNALING_IN_CANCER	REACTOME_PI3K_AKT_SIGNALING_IN_CANCER	105	0.272213	0.939463	0.523139	0.652562	1	6512	tags=43%,	list=35%,	signal=65%
REACTOME_SIGNALING_BY_FGFR2	REACTOME_SIGNALING_BY_FGFR2	73	0.194422	0.937078	0.545272	0.655271	1	7364	tags=38%,	list=39%,	signal=63%
REACTOME_PCP_CE_PATHWAY	REACTOME_PCP_CE_PATHWAY	92	0.210404	0.934795	0.527426	0.657794	1	3200	tags=15%,	list=17%,	signal=18%
REACTOME_NR1H3_NR1H2_REGULATE_GENE_EXPRESSION_LINKED_TO_CHOLESTEROL_TRANSPORT_AND_EFFLUX	REACTOME_NR1H3_NR1H2_REGULATE_GENE_EXPRESSION_LINKED_TO_CHOLESTEROL_TRANSPORT_AND_EFFLUX	37	0.284089	0.933532	0.530303	0.658738	1	6455	tags=43%,	list=34%,	signal=66%
REACTOME_NOTCH2_ACTIVATION_AND_TRANSMISSION_OF_SIGNAL_TO_THE_NUCLEUS	REACTOME_NOTCH2_ACTIVATION_AND_TRANSMISSION_OF_SIGNAL_TO_THE_NUCLEUS	22	0.287218	0.929963	0.541841	0.663415	1	457	tags=9%,	list=2%,	signal=9%
REACTOME_PLASMA_LIPOPROTEIN_ASSEMBLY	REACTOME_PLASMA_LIPOPROTEIN_ASSEMBLY	19	0.352683	0.928434	0.581712	0.664604	1	5213	tags=37%,	list=28%,	signal=51%
REACTOME_REGULATION_OF_MRNA_STABILITY_BY_PROTEINS_THAT_BIND_AU_RICH_ELEMENTS	REACTOME_REGULATION_OF_MRNA_STABILITY_BY_PROTEINS_THAT_BIND_AU_RICH_ELEMENTS	87	0.18671	0.928329	0.513078	0.66367	1	8368	tags=37%,	list=45%,	signal=66%
REACTOME_IRAK4_DEFICIENCY_TLR2_4	REACTOME_IRAK4_DEFICIENCY_TLR2_4	18	0.388851	0.928209	0.566	0.662797	1	1698	tags=22%,	list=9%,	signal=24%
REACTOME_GLYCOGEN_BREAKDOWN_GLYCOGENOLYSIS	REACTOME_GLYCOGEN_BREAKDOWN_GLYCOGENOLYSIS	15	0.323146	0.926455	0.555556	0.664399	1	3918	tags=33%,	list=21%,	signal=42%
REACTOME_PHASE_0_RAPID_DEPOLARISATION	REACTOME_PHASE_0_RAPID_DEPOLARISATION	32	0.370955	0.925649	0.571713	0.664539	1	3536	tags=25%,	list=19%,	signal=31%
REACTOME_SIGNALING_BY_HEDGEHOG	REACTOME_SIGNALING_BY_HEDGEHOG	150	0.199042	0.924789	0.525424	0.664723	1	4945	tags=23%,	list=26%,	signal=31%
REACTOME_TRAFFICKING_OF_AMPA_RECEPTORS	REACTOME_TRAFFICKING_OF_AMPA_RECEPTORS	31	0.321659	0.922399	0.572289	0.667549	1	4664	tags=29%,	list=25%,	signal=39%
REACTOME_NEGATIVE_REGULATION_OF_MET_ACTIVITY	REACTOME_NEGATIVE_REGULATION_OF_MET_ACTIVITY	21	0.281655	0.919941	0.509203	0.670467	1	7013	tags=43%,	list=37%,	signal=68%
REACTOME_INTRINSIC_PATHWAY_FOR_APOPTOSIS	REACTOME_INTRINSIC_PATHWAY_FOR_APOPTOSIS	53	0.231144	0.918399	0.52505	0.671777	1	7335	tags=42%,	list=39%,	signal=68%
REACTOME_NITRIC_OXIDE_STIMULATES_GUANYLATE_CYCLASE	REACTOME_NITRIC_OXIDE_STIMULATES_GUANYLATE_CYCLASE	20	0.398246	0.918036	0.548857	0.671324	1	7165	tags=75%,	list=38%,	signal=121%
REACTOME_PYRUVATE_METABOLISM_AND_CITRIC_ACID_TCA_CYCLE	REACTOME_PYRUVATE_METABOLISM_AND_CITRIC_ACID_TCA_CYCLE	55	0.205978	0.917406	0.56341	0.671207	1	6171	tags=27%,	list=33%,	signal=41%
REACTOME_GLYCEROPHOSPHOLIPID_BIOSYNTHESIS	REACTOME_GLYCEROPHOSPHOLIPID_BIOSYNTHESIS	123	0.228231	0.916213	0.592516	0.671974	1	5625	tags=32%,	list=30%,	signal=45%
REACTOME_DOWNREGULATION_OF_ERBB2_SIGNALING	REACTOME_DOWNREGULATION_OF_ERBB2_SIGNALING	29	0.2577	0.915546	0.531496	0.671949	1	3245	tags=21%,	list=17%,	signal=25%
REACTOME_CYTOSOLIC_SENSORS_OF_PATHOGEN_ASSOCIATED_DNA	REACTOME_CYTOSOLIC_SENSORS_OF_PATHOGEN_ASSOCIATED_DNA	62	0.211882	0.91483	0.515213	0.671991	1	6741	tags=39%,	list=36%,	signal=60%
REACTOME_RNA_POLYMERASE_I_TRANSCRIPTION_TERMINATION	REACTOME_RNA_POLYMERASE_I_TRANSCRIPTION_TERMINATION	31	0.241745	0.91379	0.552361	0.672547	1	4079	tags=19%,	list=22%,	signal=25%
REACTOME_MATURATION_OF_SARS_COV_2_SPIKE_PROTEIN	REACTOME_MATURATION_OF_SARS_COV_2_SPIKE_PROTEIN	29	0.247047	0.91063	0.548057	0.676428	1	6634	tags=34%,	list=35%,	signal=53%
REACTOME_NEUTROPHIL_DEGRANULATION	REACTOME_NEUTROPHIL_DEGRANULATION	475	0.227338	0.909814	0.552361	0.676592	1	4495	tags=21%,	list=24%,	signal=27%
REACTOME_RNA_POLYMERASE_III_TRANSCRIPTION	REACTOME_RNA_POLYMERASE_III_TRANSCRIPTION	41	0.227664	0.907641	0.549296	0.678994	1	6741	tags=39%,	list=36%,	signal=61%
REACTOME_SIGNALING_BY_NODAL	REACTOME_SIGNALING_BY_NODAL	20	0.325092	0.906918	0.586207	0.679009	1	4679	tags=20%,	list=25%,	signal=27%
REACTOME_NEGATIVE_REGULATION_OF_THE_PI3K_AKT_NETWORK	REACTOME_NEGATIVE_REGULATION_OF_THE_PI3K_AKT_NETWORK	113	0.264555	0.906219	0.55754	0.679032	1	6022	tags=37%,	list=32%,	signal=54%
REACTOME_INTERLEUKIN_37_SIGNALING	REACTOME_INTERLEUKIN_37_SIGNALING	21	0.308266	0.905145	0.574689	0.679628	1	1200	tags=14%,	list=6%,	signal=15%
REACTOME_NEPHRIN_FAMILY_INTERACTIONS	REACTOME_NEPHRIN_FAMILY_INTERACTIONS	23	0.30682	0.90342	0.593117	0.68129	1	4788	tags=35%,	list=26%,	signal=47%
REACTOME_NUCLEOBASE_CATABOLISM	REACTOME_NUCLEOBASE_CATABOLISM	35	0.27273	0.901766	0.635438	0.682849	1	3137	tags=26%,	list=17%,	signal=31%
REACTOME_TP53_REGULATES_TRANSCRIPTION_OF_CELL_DEATH_GENES	REACTOME_TP53_REGULATES_TRANSCRIPTION_OF_CELL_DEATH_GENES	44	0.262841	0.90156	0.56513	0.682069	1	2949	tags=16%,	list=16%,	signal=19%
REACTOME_RHO_GTPASES_ACTIVATE_WASPS_AND_WAVES	REACTOME_RHO_GTPASES_ACTIVATE_WASPS_AND_WAVES	36	0.243722	0.90078	0.546413	0.682298	1	1094	tags=6%,	list=6%,	signal=6%
REACTOME_GPCR_LIGAND_BINDING	REACTOME_GPCR_LIGAND_BINDING	458	0.294711	0.89907	0.588	0.683931	1	6995	tags=45%,	list=37%,	signal=69%
REACTOME_PEPTIDE_HORMONE_METABOLISM	REACTOME_PEPTIDE_HORMONE_METABOLISM	89	0.283423	0.898355	0.606719	0.684063	1	7445	tags=39%,	list=40%,	signal=65%
REACTOME_PLATELET_HOMEOSTASIS	REACTOME_PLATELET_HOMEOSTASIS	84	0.285101	0.898121	0.602537	0.683349	1	6897	tags=46%,	list=37%,	signal=73%
REACTOME_GROWTH_HORMONE_RECEPTOR_SIGNALING	REACTOME_GROWTH_HORMONE_RECEPTOR_SIGNALING	24	0.30588	0.897062	0.595573	0.683948	1	4944	tags=33%,	list=26%,	signal=45%
REACTOME_CLASS_A_1_RHODOPSIN_LIKE_RECEPTORS	REACTOME_CLASS_A_1_RHODOPSIN_LIKE_RECEPTORS	326	0.305127	0.896711	0.58517	0.683426	1	4517	tags=29%,	list=24%,	signal=37%
REACTOME_HS_GAG_BIOSYNTHESIS	REACTOME_HS_GAG_BIOSYNTHESIS	31	0.294258	0.896395	0.610526	0.682872	1	6054	tags=42%,	list=32%,	signal=62%
REACTOME_ION_HOMEOSTASIS	REACTOME_ION_HOMEOSTASIS	54	0.286339	0.891627	0.573674	0.689291	1	5446	tags=31%,	list=29%,	signal=44%
REACTOME_GENE_AND_PROTEIN_EXPRESSION_BY_JAK_STAT_SIGNALING_AFTER_INTERLEUKIN_12_STIMULATION	REACTOME_GENE_AND_PROTEIN_EXPRESSION_BY_JAK_STAT_SIGNALING_AFTER_INTERLEUKIN_12_STIMULATION	37	0.235859	0.891003	0.598485	0.689122	1	6438	tags=30%,	list=34%,	signal=45%
REACTOME_NEGATIVE_REGULATION_OF_FLT3	REACTOME_NEGATIVE_REGULATION_OF_FLT3	15	0.364872	0.885981	0.592357	0.696131	1	3652	tags=27%,	list=20%,	signal=33%
REACTOME_SENSORY_PROCESSING_OF_SOUND	REACTOME_SENSORY_PROCESSING_OF_SOUND	77	0.277099	0.885928	0.628803	0.695136	1	7927	tags=49%,	list=42%,	signal=85%
REACTOME_ANCHORING_FIBRIL_FORMATION	REACTOME_ANCHORING_FIBRIL_FORMATION	15	0.398829	0.884656	0.607143	0.696156	1	1782	tags=27%,	list=10%,	signal=29%
REACTOME_OTHER_INTERLEUKIN_SIGNALING	REACTOME_OTHER_INTERLEUKIN_SIGNALING	24	0.325146	0.883162	0.620332	0.69754	1	4842	tags=33%,	list=26%,	signal=45%
REACTOME_INTERLEUKIN_1_FAMILY_SIGNALING	REACTOME_INTERLEUKIN_1_FAMILY_SIGNALING	140	0.187392	0.879156	0.620825	0.70282	1	5139	tags=24%,	list=27%,	signal=32%
REACTOME_PHASE_I_FUNCTIONALIZATION_OF_COMPOUNDS	REACTOME_PHASE_I_FUNCTIONALIZATION_OF_COMPOUNDS	103	0.261924	0.878572	0.661323	0.702718	1	7464	tags=47%,	list=40%,	signal=77%
REACTOME_INTERLEUKIN_12_SIGNALING	REACTOME_INTERLEUKIN_12_SIGNALING	46	0.227746	0.876439	0.588123	0.705049	1	5648	tags=28%,	list=30%,	signal=40%
REACTOME_TNFR1_INDUCED_NFKAPPAB_SIGNALING_PATHWAY	REACTOME_TNFR1_INDUCED_NFKAPPAB_SIGNALING_PATHWAY	30	0.253625	0.875313	0.585513	0.705759	1	1192	tags=10%,	list=6%,	signal=11%
REACTOME_CLEC7A_DECTIN_1_SIGNALING	REACTOME_CLEC7A_DECTIN_1_SIGNALING	100	0.181563	0.872427	0.570866	0.709311	1	6840	tags=28%,	list=37%,	signal=44%
REACTOME_RNA_POLYMERASE_III_CHAIN_ELONGATION	REACTOME_RNA_POLYMERASE_III_CHAIN_ELONGATION	18	0.253288	0.869669	0.587755	0.712484	1	6741	tags=39%,	list=36%,	signal=61%
REACTOME_ABORTIVE_ELONGATION_OF_HIV_1_TRANSCRIPT_IN_THE_ABSENCE_OF_TAT	REACTOME_ABORTIVE_ELONGATION_OF_HIV_1_TRANSCRIPT_IN_THE_ABSENCE_OF_TAT	23	0.262514	0.866017	0.598778	0.716993	1	6255	tags=26%,	list=33%,	signal=39%
REACTOME_TNF_RECEPTOR_SUPERFAMILY_TNFSF_MEMBERS_MEDIATING_NON_CANONICAL_NF_KB_PATHWAY	REACTOME_TNF_RECEPTOR_SUPERFAMILY_TNFSF_MEMBERS_MEDIATING_NON_CANONICAL_NF_KB_PATHWAY	17	0.387299	0.864994	0.622881	0.717443	1	1600	tags=18%,	list=9%,	signal=19%
REACTOME_TP53_REGULATES_TRANSCRIPTION_OF_GENES_INVOLVED_IN_CYTOCHROME_C_RELEASE	REACTOME_TP53_REGULATES_TRANSCRIPTION_OF_GENES_INVOLVED_IN_CYTOCHROME_C_RELEASE	20	0.287489	0.864407	0.605634	0.717316	1	4844	tags=30%,	list=26%,	signal=40%
REACTOME_SIGNALING_BY_NOTCH2	REACTOME_SIGNALING_BY_NOTCH2	33	0.250678	0.862264	0.623457	0.719667	1	5158	tags=30%,	list=28%,	signal=42%
REACTOME_DISEASES_OF_IMMUNE_SYSTEM	REACTOME_DISEASES_OF_IMMUNE_SYSTEM	31	0.302281	0.860643	0.622222	0.721283	1	2347	tags=19%,	list=13%,	signal=22%
REACTOME_CELLULAR_RESPONSE_TO_CHEMICAL_STRESS	REACTOME_CELLULAR_RESPONSE_TO_CHEMICAL_STRESS	155	0.167929	0.858522	0.584551	0.723515	1	3982	tags=15%,	list=21%,	signal=19%
REACTOME_ZBP1_DAI_MEDIATED_INDUCTION_OF_TYPE_I_IFNS	REACTOME_ZBP1_DAI_MEDIATED_INDUCTION_OF_TYPE_I_IFNS	21	0.282111	0.856843	0.646123	0.725127	1	7853	tags=62%,	list=42%,	signal=107%
REACTOME_UNBLOCKING_OF_NMDA_RECEPTORS_GLUTAMATE_BINDING_AND_ACTIVATION	REACTOME_UNBLOCKING_OF_NMDA_RECEPTORS_GLUTAMATE_BINDING_AND_ACTIVATION	21	0.356988	0.854154	0.638723	0.728197	1	6960	tags=43%,	list=37%,	signal=68%
REACTOME_TRISTETRAPROLIN_TTP_ZFP36_BINDS_AND_DESTABILIZES_MRNA	REACTOME_TRISTETRAPROLIN_TTP_ZFP36_BINDS_AND_DESTABILIZES_MRNA	17	0.254108	0.853156	0.62279	0.728656	1	6310	tags=35%,	list=34%,	signal=53%
REACTOME_N_GLYCAN_ANTENNAE_ELONGATION_IN_THE_MEDIAL_TRANS_GOLGI	REACTOME_N_GLYCAN_ANTENNAE_ELONGATION_IN_THE_MEDIAL_TRANS_GOLGI	26	0.274476	0.851698	0.667323	0.72986	1	6167	tags=35%,	list=33%,	signal=52%
REACTOME_KSRP_KHSRP_BINDS_AND_DESTABILIZES_MRNA	REACTOME_KSRP_KHSRP_BINDS_AND_DESTABILIZES_MRNA	17	0.258245	0.851361	0.645291	0.729361	1	6964	tags=35%,	list=37%,	signal=56%
REACTOME_METABOLISM_OF_AMINE_DERIVED_HORMONES	REACTOME_METABOLISM_OF_AMINE_DERIVED_HORMONES	18	0.35035	0.85135	0.682635	0.728287	1	7452	tags=56%,	list=40%,	signal=92%
REACTOME_MAPK_TARGETS_NUCLEAR_EVENTS_MEDIATED_BY_MAP_KINASES	REACTOME_MAPK_TARGETS_NUCLEAR_EVENTS_MEDIATED_BY_MAP_KINASES	31	0.261754	0.848611	0.647799	0.731545	1	5017	tags=23%,	list=27%,	signal=31%
REACTOME_MTORC1_MEDIATED_SIGNALLING	REACTOME_MTORC1_MEDIATED_SIGNALLING	24	0.233467	0.846569	0.609218	0.733379	1	6568	tags=33%,	list=35%,	signal=51%
REACTOME_INSULIN_RECEPTOR_SIGNALLING_CASCADE	REACTOME_INSULIN_RECEPTOR_SIGNALLING_CASCADE	54	0.249012	0.846096	0.716535	0.73307	1	6512	tags=37%,	list=35%,	signal=57%
REACTOME_DECTIN_1_MEDIATED_NONCANONICAL_NF_KB_SIGNALING	REACTOME_DECTIN_1_MEDIATED_NONCANONICAL_NF_KB_SIGNALING	62	0.216764	0.8447	0.56705	0.734171	1	2869	tags=11%,	list=15%,	signal=13%
REACTOME_SIGNALING_BY_WNT_IN_CANCER	REACTOME_SIGNALING_BY_WNT_IN_CANCER	34	0.233079	0.843661	0.661795	0.734761	1	7742	tags=47%,	list=41%,	signal=80%
REACTOME_INTERACTION_BETWEEN_L1_AND_ANKYRINS	REACTOME_INTERACTION_BETWEEN_L1_AND_ANKYRINS	31	0.334836	0.842926	0.651394	0.734878	1	2585	tags=19%,	list=14%,	signal=22%
REACTOME_SIGNALING_BY_ERYTHROPOIETIN	REACTOME_SIGNALING_BY_ERYTHROPOIETIN	25	0.270287	0.839675	0.638831	0.73881	1	3766	tags=24%,	list=20%,	signal=30%
REACTOME_COSTIMULATION_BY_THE_CD28_FAMILY	REACTOME_COSTIMULATION_BY_THE_CD28_FAMILY	67	0.292733	0.837936	0.605932	0.740483	1	7871	tags=46%,	list=42%,	signal=80%
REACTOME_FOXO_MEDIATED_TRANSCRIPTION_OF_OXIDATIVE_STRESS_METABOLIC_AND_NEURONAL_GENES	REACTOME_FOXO_MEDIATED_TRANSCRIPTION_OF_OXIDATIVE_STRESS_METABOLIC_AND_NEURONAL_GENES	29	0.267818	0.837872	0.679612	0.739505	1	1578	tags=10%,	list=8%,	signal=11%
REACTOME_SURFACTANT_METABOLISM	REACTOME_SURFACTANT_METABOLISM	29	0.305167	0.837812	0.670659	0.738512	1	3382	tags=24%,	list=18%,	signal=29%
REACTOME_ANTIMICROBIAL_PEPTIDES	REACTOME_ANTIMICROBIAL_PEPTIDES	94	0.31254	0.833994	0.657426	0.74331	1	8956	tags=52%,	list=48%,	signal=99%
REACTOME_RUNX1_REGULATES_TRANSCRIPTION_OF_GENES_INVOLVED_IN_DIFFERENTIATION_OF_HSCS	REACTOME_RUNX1_REGULATES_TRANSCRIPTION_OF_GENES_INVOLVED_IN_DIFFERENTIATION_OF_HSCS	70	0.176281	0.82845	0.665323	0.7508	1	2949	tags=10%,	list=16%,	signal=12%
REACTOME_SCAVENGING_BY_CLASS_A_RECEPTORS	REACTOME_SCAVENGING_BY_CLASS_A_RECEPTORS	19	0.354104	0.826516	0.662447	0.752758	1	1782	tags=16%,	list=10%,	signal=17%
REACTOME_O_LINKED_GLYCOSYLATION_OF_MUCINS	REACTOME_O_LINKED_GLYCOSYLATION_OF_MUCINS	62	0.262172	0.826148	0.717435	0.752248	1	4871	tags=34%,	list=26%,	signal=46%
REACTOME_ABC_TRANSPORTER_DISORDERS	REACTOME_ABC_TRANSPORTER_DISORDERS	77	0.189996	0.825799	0.654784	0.751685	1	3466	tags=13%,	list=19%,	signal=16%
REACTOME_INCRETIN_SYNTHESIS_SECRETION_AND_INACTIVATION	REACTOME_INCRETIN_SYNTHESIS_SECRETION_AND_INACTIVATION	23	0.328334	0.823287	0.695481	0.754443	1	6362	tags=35%,	list=34%,	signal=53%
REACTOME_TRNA_MODIFICATION_IN_THE_NUCLEUS_AND_CYTOSOL	REACTOME_TRNA_MODIFICATION_IN_THE_NUCLEUS_AND_CYTOSOL	42	0.250123	0.822436	0.650628	0.754664	1	5774	tags=36%,	list=31%,	signal=52%
REACTOME_NEGATIVE_REGULATION_OF_NOTCH4_SIGNALING	REACTOME_NEGATIVE_REGULATION_OF_NOTCH4_SIGNALING	54	0.229658	0.82209	0.566075	0.754105	1	2869	tags=9%,	list=15%,	signal=11%
REACTOME_HIV_TRANSCRIPTION_ELONGATION	REACTOME_HIV_TRANSCRIPTION_ELONGATION	43	0.189281	0.821569	0.652695	0.753733	1	6255	tags=23%,	list=33%,	signal=35%
REACTOME_INHIBITION_OF_DNA_RECOMBINATION_AT_TELOMERE	REACTOME_INHIBITION_OF_DNA_RECOMBINATION_AT_TELOMERE	20	0.229857	0.821061	0.654902	0.753382	1	6255	tags=25%,	list=33%,	signal=38%
REACTOME_GLUCAGON_SIGNALING_IN_METABOLIC_REGULATION	REACTOME_GLUCAGON_SIGNALING_IN_METABOLIC_REGULATION	33	0.284113	0.817336	0.69917	0.757794	1	7820	tags=55%,	list=42%,	signal=94%
REACTOME_AFLATOXIN_ACTIVATION_AND_DETOXIFICATION	REACTOME_AFLATOXIN_ACTIVATION_AND_DETOXIFICATION	19	0.307357	0.816287	0.712831	0.758285	1	7592	tags=53%,	list=41%,	signal=88%
REACTOME_TOLL_LIKE_RECEPTOR_CASCADES	REACTOME_TOLL_LIKE_RECEPTOR_CASCADES	155	0.205991	0.816256	0.678423	0.757265	1	6824	tags=36%,	list=36%,	signal=56%
REACTOME_RESPONSE_OF_MTB_TO_PHAGOCYTOSIS	REACTOME_RESPONSE_OF_MTB_TO_PHAGOCYTOSIS	23	0.222117	0.815671	0.658333	0.756982	1	8825	tags=52%,	list=47%,	signal=99%
REACTOME_OPIOID_SIGNALLING	REACTOME_OPIOID_SIGNALLING	90	0.2276	0.815268	0.709474	0.756527	1	4624	tags=23%,	list=25%,	signal=31%
REACTOME_ACTIVATION_OF_ANTERIOR_HOX_GENES_IN_HINDBRAIN_DEVELOPMENT_DURING_EARLY_EMBRYOGENESIS	REACTOME_ACTIVATION_OF_ANTERIOR_HOX_GENES_IN_HINDBRAIN_DEVELOPMENT_DURING_EARLY_EMBRYOGENESIS	62	0.250676	0.809838	0.640592	0.763811	1	2664	tags=18%,	list=14%,	signal=21%
REACTOME_PLATELET_SENSITIZATION_BY_LDL	REACTOME_PLATELET_SENSITIZATION_BY_LDL	17	0.248618	0.809819	0.699588	0.76274	1	285	tags=6%,	list=2%,	signal=6%
REACTOME_REGULATION_OF_SIGNALING_BY_CBL	REACTOME_REGULATION_OF_SIGNALING_BY_CBL	22	0.282326	0.809065	0.649378	0.76284	1	4224	tags=27%,	list=23%,	signal=35%
REACTOME_SENSORY_PROCESSING_OF_SOUND_BY_OUTER_HAIR_CELLS_OF_THE_COCHLEA	REACTOME_SENSORY_PROCESSING_OF_SOUND_BY_OUTER_HAIR_CELLS_OF_THE_COCHLEA	55	0.26022	0.808444	0.758621	0.762728	1	7907	tags=47%,	list=42%,	signal=82%
REACTOME_PARASITE_INFECTION	REACTOME_PARASITE_INFECTION	59	0.227102	0.806697	0.605042	0.764316	1	6958	tags=31%,	list=37%,	signal=48%
REACTOME_SIGNALING_BY_CTNNB1_PHOSPHO_SITE_MUTANTS	REACTOME_SIGNALING_BY_CTNNB1_PHOSPHO_SITE_MUTANTS	15	0.251122	0.803012	0.706349	0.768785	1	7331	tags=40%,	list=39%,	signal=66%
REACTOME_MITOCHONDRIAL_FATTY_ACID_BETA_OXIDATION	REACTOME_MITOCHONDRIAL_FATTY_ACID_BETA_OXIDATION	36	0.244463	0.802743	0.690763	0.768073	1	3136	tags=17%,	list=17%,	signal=20%
REACTOME_CA2_PATHWAY	REACTOME_CA2_PATHWAY	62	0.242391	0.802517	0.724359	0.767285	1	7493	tags=52%,	list=40%,	signal=86%
REACTOME_G_ALPHA_Z_SIGNALLING_EVENTS	REACTOME_G_ALPHA_Z_SIGNALLING_EVENTS	48	0.267085	0.801979	0.763598	0.767023	1	7503	tags=54%,	list=40%,	signal=90%
REACTOME_BIOLOGICAL_OXIDATIONS	REACTOME_BIOLOGICAL_OXIDATIONS	207	0.216424	0.801243	0.808468	0.767088	1	7703	tags=43%,	list=41%,	signal=73%
REACTOME_COMMON_PATHWAY_OF_FIBRIN_CLOT_FORMATION	REACTOME_COMMON_PATHWAY_OF_FIBRIN_CLOT_FORMATION	22	0.327174	0.800969	0.759596	0.766399	1	5695	tags=41%,	list=30%,	signal=59%
REACTOME_REGULATION_OF_IFNA_SIGNALING	REACTOME_REGULATION_OF_IFNA_SIGNALING	26	0.323701	0.8002	0.712598	0.766485	1	11084	tags=69%,	list=59%,	signal=169%
REACTOME_BUTYRATE_RESPONSE_FACTOR_1_BRF1_BINDS_AND_DESTABILIZES_MRNA	REACTOME_BUTYRATE_RESPONSE_FACTOR_1_BRF1_BINDS_AND_DESTABILIZES_MRNA	17	0.241194	0.798534	0.716	0.767809	1	8323	tags=47%,	list=44%,	signal=85%
REACTOME_FORMATION_OF_THE_EARLY_ELONGATION_COMPLEX	REACTOME_FORMATION_OF_THE_EARLY_ELONGATION_COMPLEX	33	0.200971	0.797578	0.694882	0.768282	1	6255	tags=24%,	list=33%,	signal=36%
REACTOME_ACYL_CHAIN_REMODELLING_OF_PG	REACTOME_ACYL_CHAIN_REMODELLING_OF_PG	18	0.290459	0.796578	0.754	0.768591	1	1349	tags=17%,	list=7%,	signal=18%
REACTOME_DAP12_INTERACTIONS	REACTOME_DAP12_INTERACTIONS	39	0.269963	0.793272	0.677618	0.772557	1	3818	tags=21%,	list=20%,	signal=26%
REACTOME_AMYLOID_FIBER_FORMATION	REACTOME_AMYLOID_FIBER_FORMATION	52	0.233786	0.792635	0.781124	0.772358	1	3260	tags=17%,	list=17%,	signal=21%
REACTOME_FGFR2_ALTERNATIVE_SPLICING	REACTOME_FGFR2_ALTERNATIVE_SPLICING	27	0.204412	0.789167	0.672691	0.776591	1	7731	tags=30%,	list=41%,	signal=50%
REACTOME_VOLTAGE_GATED_POTASSIUM_CHANNELS	REACTOME_VOLTAGE_GATED_POTASSIUM_CHANNELS	43	0.314334	0.782805	0.734653	0.784949	1	7281	tags=49%,	list=39%,	signal=80%
REACTOME_NUCLEOTIDE_BINDING_DOMAIN_LEUCINE_RICH_REPEAT_CONTAINING_RECEPTOR_NLR_SIGNALING_PATHWAYS	REACTOME_NUCLEOTIDE_BINDING_DOMAIN_LEUCINE_RICH_REPEAT_CONTAINING_RECEPTOR_NLR_SIGNALING_PATHWAYS	56	0.219072	0.781356	0.687631	0.786132	1	4201	tags=25%,	list=22%,	signal=32%
REACTOME_DIGESTION_AND_ABSORPTION	REACTOME_DIGESTION_AND_ABSORPTION	28	0.330712	0.778416	0.749507	0.78956	1	7554	tags=50%,	list=40%,	signal=84%
REACTOME_AUTOPHAGY	REACTOME_AUTOPHAGY	150	0.13783	0.77705	0.815416	0.790381	1	7149	tags=30%,	list=38%,	signal=48%
REACTOME_SIGNALING_BY_TYPE_1_INSULIN_LIKE_GROWTH_FACTOR_1_RECEPTOR_IGF1R	REACTOME_SIGNALING_BY_TYPE_1_INSULIN_LIKE_GROWTH_FACTOR_1_RECEPTOR_IGF1R	53	0.238185	0.775531	0.809145	0.791569	1	6512	tags=36%,	list=35%,	signal=55%
REACTOME_BETA_CATENIN_INDEPENDENT_WNT_SIGNALING	REACTOME_BETA_CATENIN_INDEPENDENT_WNT_SIGNALING	146	0.171676	0.7736	0.774336	0.793263	1	6857	tags=32%,	list=37%,	signal=50%
REACTOME_FCERI_MEDIATED_CA_2_MOBILIZATION	REACTOME_FCERI_MEDIATED_CA_2_MOBILIZATION	31	0.285564	0.772144	0.652807	0.794362	1	5182	tags=32%,	list=28%,	signal=45%
REACTOME_TNFS_BIND_THEIR_PHYSIOLOGICAL_RECEPTORS	REACTOME_TNFS_BIND_THEIR_PHYSIOLOGICAL_RECEPTORS	29	0.324148	0.772033	0.738431	0.793477	1	7859	tags=45%,	list=42%,	signal=77%
REACTOME_CONSTITUTIVE_SIGNALING_BY_ABERRANT_PI3K_IN_CANCER	REACTOME_CONSTITUTIVE_SIGNALING_BY_ABERRANT_PI3K_IN_CANCER	78	0.252166	0.770531	0.753425	0.794672	1	6022	tags=38%,	list=32%,	signal=56%
REACTOME_COPI_INDEPENDENT_GOLGI_TO_ER_RETROGRADE_TRAFFIC	REACTOME_COPI_INDEPENDENT_GOLGI_TO_ER_RETROGRADE_TRAFFIC	52	0.192076	0.76975	0.796371	0.794715	1	4945	tags=23%,	list=26%,	signal=31%
REACTOME_INTERLEUKIN_12_FAMILY_SIGNALING	REACTOME_INTERLEUKIN_12_FAMILY_SIGNALING	56	0.205813	0.769251	0.705104	0.794299	1	6786	tags=34%,	list=36%,	signal=53%
REACTOME_CLASS_B_2_SECRETIN_FAMILY_RECEPTORS	REACTOME_CLASS_B_2_SECRETIN_FAMILY_RECEPTORS	94	0.249845	0.769234	0.824803	0.79324	1	5860	tags=37%,	list=31%,	signal=54%
REACTOME_FLT3_SIGNALING	REACTOME_FLT3_SIGNALING	38	0.252392	0.767139	0.672269	0.795308	1	3652	tags=18%,	list=20%,	signal=23%
REACTOME_GPVI_MEDIATED_ACTIVATION_CASCADE	REACTOME_GPVI_MEDIATED_ACTIVATION_CASCADE	35	0.277073	0.766893	0.713684	0.794539	1	4224	tags=26%,	list=23%,	signal=33%
REACTOME_TNFR2_NON_CANONICAL_NF_KB_PATHWAY	REACTOME_TNFR2_NON_CANONICAL_NF_KB_PATHWAY	101	0.218616	0.759922	0.698413	0.803427	1	4262	tags=17%,	list=23%,	signal=22%
REACTOME_ROLE_OF_LAT2_NTAL_LAB_ON_CALCIUM_MOBILIZATION	REACTOME_ROLE_OF_LAT2_NTAL_LAB_ON_CALCIUM_MOBILIZATION	16	0.304252	0.756659	0.740286	0.807021	1	3766	tags=25%,	list=20%,	signal=31%
REACTOME_IRS_MEDIATED_SIGNALLING	REACTOME_IRS_MEDIATED_SIGNALLING	48	0.230706	0.756089	0.826848	0.806728	1	6512	tags=35%,	list=35%,	signal=54%
REACTOME_INTERLEUKIN_10_SIGNALING	REACTOME_INTERLEUKIN_10_SIGNALING	44	0.325039	0.753888	0.717435	0.808805	1	6786	tags=48%,	list=36%,	signal=75%
REACTOME_SELECTIVE_AUTOPHAGY	REACTOME_SELECTIVE_AUTOPHAGY	81	0.156779	0.747413	0.857715	0.817107	1	7118	tags=33%,	list=38%,	signal=54%
REACTOME_INTERLEUKIN_1_SIGNALING	REACTOME_INTERLEUKIN_1_SIGNALING	102	0.16597	0.743955	0.715976	0.820754	1	6824	tags=30%,	list=36%,	signal=48%
REACTOME_NUCLEAR_RECEPTOR_TRANSCRIPTION_PATHWAY	REACTOME_NUCLEAR_RECEPTOR_TRANSCRIPTION_PATHWAY	53	0.231377	0.741815	0.838574	0.822794	1	5231	tags=34%,	list=28%,	signal=47%
REACTOME_DEADENYLATION_OF_MRNA	REACTOME_DEADENYLATION_OF_MRNA	25	0.21406	0.740838	0.743434	0.823152	1	7069	tags=36%,	list=38%,	signal=58%
REACTOME_STING_MEDIATED_INDUCTION_OF_HOST_IMMUNE_RESPONSES	REACTOME_STING_MEDIATED_INDUCTION_OF_HOST_IMMUNE_RESPONSES	15	0.242982	0.739074	0.767258	0.824609	1	6008	tags=40%,	list=32%,	signal=59%
REACTOME_INTERFERON_SIGNALING	REACTOME_INTERFERON_SIGNALING	199	0.19799	0.735523	0.764356	0.828373	1	5974	tags=27%,	list=32%,	signal=39%
REACTOME_THE_ROLE_OF_NEF_IN_HIV_1_REPLICATION_AND_DISEASE_PATHOGENESIS	REACTOME_THE_ROLE_OF_NEF_IN_HIV_1_REPLICATION_AND_DISEASE_PATHOGENESIS	28	0.268964	0.734432	0.704	0.828668	1	6364	tags=36%,	list=34%,	signal=54%
REACTOME_HSF1_ACTIVATION	REACTOME_HSF1_ACTIVATION	31	0.195685	0.732681	0.806754	0.830051	1	8036	tags=35%,	list=43%,	signal=62%
REACTOME_GABA_RECEPTOR_ACTIVATION	REACTOME_GABA_RECEPTOR_ACTIVATION	60	0.250886	0.730178	0.818004	0.832453	1	7998	tags=52%,	list=43%,	signal=90%
REACTOME_MITOCHONDRIAL_TRNA_AMINOACYLATION	REACTOME_MITOCHONDRIAL_TRNA_AMINOACYLATION	18	0.248209	0.727229	0.748479	0.835448	1	5585	tags=28%,	list=30%,	signal=40%
REACTOME_ANTIGEN_ACTIVATES_B_CELL_RECEPTOR_BCR_LEADING_TO_GENERATION_OF_SECOND_MESSENGERS	REACTOME_ANTIGEN_ACTIVATES_B_CELL_RECEPTOR_BCR_LEADING_TO_GENERATION_OF_SECOND_MESSENGERS	30	0.291272	0.723118	0.722222	0.840144	1	3024	tags=20%,	list=16%,	signal=24%
REACTOME_MTOR_SIGNALLING	REACTOME_MTOR_SIGNALLING	41	0.177752	0.719991	0.794606	0.843384	1	5877	tags=27%,	list=31%,	signal=39%
REACTOME_SIGNALING_BY_KIT_IN_DISEASE	REACTOME_SIGNALING_BY_KIT_IN_DISEASE	20	0.239467	0.714795	0.793684	0.849258	1	1999	tags=10%,	list=11%,	signal=11%
REACTOME_ASYMMETRIC_LOCALIZATION_OF_PCP_PROTEINS	REACTOME_ASYMMETRIC_LOCALIZATION_OF_PCP_PROTEINS	64	0.171544	0.714501	0.747454	0.848504	1	3200	tags=13%,	list=17%,	signal=15%
REACTOME_FORMATION_OF_INCISION_COMPLEX_IN_GG_NER	REACTOME_FORMATION_OF_INCISION_COMPLEX_IN_GG_NER	43	0.162174	0.714273	0.785859	0.84768	1	6333	tags=26%,	list=34%,	signal=39%
REACTOME_CELLULAR_RESPONSE_TO_HYPOXIA	REACTOME_CELLULAR_RESPONSE_TO_HYPOXIA	75	0.156852	0.712099	0.711832	0.849525	1	6395	tags=23%,	list=34%,	signal=34%
REACTOME_P75NTR_SIGNALS_VIA_NF_KB	REACTOME_P75NTR_SIGNALS_VIA_NF_KB	16	0.204561	0.708299	0.840237	0.853623	1	7101	tags=44%,	list=38%,	signal=70%
REACTOME_RNA_POLYMERASE_I_PROMOTER_ESCAPE	REACTOME_RNA_POLYMERASE_I_PROMOTER_ESCAPE	31	0.187849	0.7046	0.799189	0.857464	1	4042	tags=16%,	list=22%,	signal=21%
REACTOME_NUCLEOTIDE_LIKE_PURINERGIC_RECEPTORS	REACTOME_NUCLEOTIDE_LIKE_PURINERGIC_RECEPTORS	15	0.297928	0.703603	0.843496	0.857676	1	5291	tags=47%,	list=28%,	signal=65%
REACTOME_DIGESTION	REACTOME_DIGESTION	23	0.302337	0.702734	0.798828	0.857653	1	6584	tags=39%,	list=35%,	signal=60%
REACTOME_REGULATION_OF_HMOX1_EXPRESSION_AND_ACTIVITY	REACTOME_REGULATION_OF_HMOX1_EXPRESSION_AND_ACTIVITY	65	0.168481	0.702542	0.711198	0.856742	1	3494	tags=12%,	list=19%,	signal=15%
REACTOME_DEFECTS_OF_CONTACT_ACTIVATION_SYSTEM_CAS_AND_KALLIKREIN_KININ_SYSTEM_KKS	REACTOME_DEFECTS_OF_CONTACT_ACTIVATION_SYSTEM_CAS_AND_KALLIKREIN_KININ_SYSTEM_KKS	16	0.27885	0.701747	0.866	0.856686	1	2644	tags=19%,	list=14%,	signal=22%
REACTOME_INTRAFLAGELLAR_TRANSPORT	REACTOME_INTRAFLAGELLAR_TRANSPORT	54	0.206153	0.699305	0.829474	0.858652	1	6114	tags=35%,	list=33%,	signal=52%
REACTOME_GLUCAGON_LIKE_PEPTIDE_1_GLP1_REGULATES_INSULIN_SECRETION	REACTOME_GLUCAGON_LIKE_PEPTIDE_1_GLP1_REGULATES_INSULIN_SECRETION	42	0.228971	0.6973	0.862786	0.860186	1	4632	tags=26%,	list=25%,	signal=35%
REACTOME_ANTI_INFLAMMATORY_RESPONSE_FAVOURING_LEISHMANIA_PARASITE_INFECTION	REACTOME_ANTI_INFLAMMATORY_RESPONSE_FAVOURING_LEISHMANIA_PARASITE_INFECTION	166	0.221593	0.694495	0.876228	0.862675	1	7503	tags=41%,	list=40%,	signal=68%
REACTOME_METABOLISM_OF_POLYAMINES	REACTOME_METABOLISM_OF_POLYAMINES	59	0.175329	0.693539	0.749515	0.862679	1	8368	tags=31%,	list=45%,	signal=55%
REACTOME_PROLACTIN_RECEPTOR_SIGNALING	REACTOME_PROLACTIN_RECEPTOR_SIGNALING	15	0.242235	0.687733	0.821643	0.868898	1	662	tags=7%,	list=4%,	signal=7%
REACTOME_PHASE_II_CONJUGATION_OF_COMPOUNDS	REACTOME_PHASE_II_CONJUGATION_OF_COMPOUNDS	97	0.192123	0.687388	0.92638	0.868207	1	3276	tags=15%,	list=17%,	signal=19%
REACTOME_FORMATION_OF_RNA_POL_II_ELONGATION_COMPLEX	REACTOME_FORMATION_OF_RNA_POL_II_ELONGATION_COMPLEX	58	0.144191	0.687177	0.825263	0.867305	1	6255	tags=22%,	list=33%,	signal=34%
REACTOME_CELL_EXTRACELLULAR_MATRIX_INTERACTIONS	REACTOME_CELL_EXTRACELLULAR_MATRIX_INTERACTIONS	18	0.261604	0.686418	0.789366	0.867112	1	4141	tags=28%,	list=22%,	signal=36%
REACTOME_ADRENALINE_NORADRENALINE_INHIBITS_INSULIN_SECRETION	REACTOME_ADRENALINE_NORADRENALINE_INHIBITS_INSULIN_SECRETION	28	0.249169	0.685418	0.876356	0.867274	1	4624	tags=32%,	list=25%,	signal=43%
REACTOME_SYNTHESIS_OF_GLYCOSYLPHOSPHATIDYLINOSITOL_GPI	REACTOME_SYNTHESIS_OF_GLYCOSYLPHOSPHATIDYLINOSITOL_GPI	18	0.243075	0.679241	0.845361	0.873638	1	4716	tags=33%,	list=25%,	signal=45%
REACTOME_BLOOD_GROUP_SYSTEMS_BIOSYNTHESIS	REACTOME_BLOOD_GROUP_SYSTEMS_BIOSYNTHESIS	21	0.259952	0.677914	0.933198	0.874087	1	5514	tags=38%,	list=29%,	signal=54%
REACTOME_CYTOCHROME_P450_ARRANGED_BY_SUBSTRATE_TYPE	REACTOME_CYTOCHROME_P450_ARRANGED_BY_SUBSTRATE_TYPE	65	0.216887	0.677002	0.936538	0.874037	1	7606	tags=49%,	list=41%,	signal=83%
REACTOME_INWARDLY_RECTIFYING_K_CHANNELS	REACTOME_INWARDLY_RECTIFYING_K_CHANNELS	35	0.251271	0.676175	0.903886	0.873966	1	7998	tags=51%,	list=43%,	signal=90%
REACTOME_RIP_MEDIATED_NFKB_ACTIVATION_VIA_ZBP1	REACTOME_RIP_MEDIATED_NFKB_ACTIVATION_VIA_ZBP1	17	0.243967	0.675303	0.837067	0.873881	1	7853	tags=59%,	list=42%,	signal=101%
REACTOME_INTERLEUKIN_2_FAMILY_SIGNALING	REACTOME_INTERLEUKIN_2_FAMILY_SIGNALING	44	0.241544	0.673237	0.772358	0.875181	1	5787	tags=32%,	list=31%,	signal=46%
REACTOME_G_ALPHA_S_SIGNALLING_EVENTS	REACTOME_G_ALPHA_S_SIGNALLING_EVENTS	143	0.222231	0.673059	0.921687	0.874233	1	7503	tags=42%,	list=40%,	signal=69%
REACTOME_SIALIC_ACID_METABOLISM	REACTOME_SIALIC_ACID_METABOLISM	33	0.221116	0.668014	0.944099	0.879172	1	3191	tags=18%,	list=17%,	signal=22%
REACTOME_TRAFFICKING_OF_GLUR2_CONTAINING_AMPA_RECEPTORS	REACTOME_TRAFFICKING_OF_GLUR2_CONTAINING_AMPA_RECEPTORS	17	0.247594	0.66375	0.902153	0.883054	1	6342	tags=35%,	list=34%,	signal=53%
REACTOME_LEISHMANIA_INFECTION	REACTOME_LEISHMANIA_INFECTION	251	0.187916	0.661198	0.940476	0.884723	1	4487	tags=20%,	list=24%,	signal=26%
REACTOME_DDX58_IFIH1_MEDIATED_INDUCTION_OF_INTERFERON_ALPHA_BETA	REACTOME_DDX58_IFIH1_MEDIATED_INDUCTION_OF_INTERFERON_ALPHA_BETA	81	0.169109	0.656115	0.881657	0.889378	1	5260	tags=20%,	list=28%,	signal=27%
REACTOME_FORMATION_OF_FIBRIN_CLOT_CLOTTING_CASCADE	REACTOME_FORMATION_OF_FIBRIN_CLOT_CLOTTING_CASCADE	39	0.24012	0.653298	0.931864	0.891436	1	2644	tags=15%,	list=14%,	signal=18%
REACTOME_OLFACTORY_SIGNALING_PATHWAY	REACTOME_OLFACTORY_SIGNALING_PATHWAY	394	0.28636	0.640255	0.789784	0.90442	1	11280	tags=73%,	list=60%,	signal=180%
REACTOME_THE_PHOTOTRANSDUCTION_CASCADE	REACTOME_THE_PHOTOTRANSDUCTION_CASCADE	34	0.220483	0.639964	0.934132	0.903543	1	1654	tags=12%,	list=9%,	signal=13%
REACTOME_SIGNALING_BY_FGFR_IN_DISEASE	REACTOME_SIGNALING_BY_FGFR_IN_DISEASE	62	0.1481	0.636608	0.945455	0.905986	1	6512	tags=26%,	list=35%,	signal=39%
REACTOME_DAP12_SIGNALING	REACTOME_DAP12_SIGNALING	29	0.222083	0.627359	0.847107	0.914356	1	3818	tags=17%,	list=20%,	signal=22%
REACTOME_SYNTHESIS_OF_PIPS_AT_THE_EARLY_ENDOSOME_MEMBRANE	REACTOME_SYNTHESIS_OF_PIPS_AT_THE_EARLY_ENDOSOME_MEMBRANE	16	0.209878	0.619879	0.890946	0.920303	1	4592	tags=19%,	list=25%,	signal=25%
REACTOME_GLYCOSPHINGOLIPID_METABOLISM	REACTOME_GLYCOSPHINGOLIPID_METABOLISM	44	0.18388	0.619308	0.939583	0.919637	1	7062	tags=39%,	list=38%,	signal=62%
REACTOME_SIGNALING_BY_FLT3_FUSION_PROTEINS	REACTOME_SIGNALING_BY_FLT3_FUSION_PROTEINS	19	0.167719	0.598654	0.941176	0.937462	1	9112	tags=47%,	list=49%,	signal=92%
REACTOME_ORGANIC_CATION_ANION_ZWITTERION_TRANSPORT	REACTOME_ORGANIC_CATION_ANION_ZWITTERION_TRANSPORT	15	0.2623	0.596247	0.94	0.938296	1	9838	tags=73%,	list=53%,	signal=154%
REACTOME_SIGNALING_BY_FLT3_ITD_AND_TKD_MUTANTS	REACTOME_SIGNALING_BY_FLT3_ITD_AND_TKD_MUTANTS	16	0.174694	0.589296	0.953629	0.943166	1	5470	tags=25%,	list=29%,	signal=35%
REACTOME_REGULATION_OF_RUNX1_EXPRESSION_AND_ACTIVITY	REACTOME_REGULATION_OF_RUNX1_EXPRESSION_AND_ACTIVITY	17	0.220304	0.586739	0.882845	0.944133	1	6211	tags=41%,	list=33%,	signal=62%
REACTOME_SIGNALING_BY_FGFR2_IIIA_TM	REACTOME_SIGNALING_BY_FGFR2_IIIA_TM	19	0.165564	0.58521	0.943359	0.9441	1	6255	tags=21%,	list=33%,	signal=32%
REACTOME_MRNA_CAPPING	REACTOME_MRNA_CAPPING	29	0.142118	0.579558	0.93988	0.947276	1	6255	tags=21%,	list=33%,	signal=31%
REACTOME_INFECTION_WITH_MYCOBACTERIUM_TUBERCULOSIS	REACTOME_INFECTION_WITH_MYCOBACTERIUM_TUBERCULOSIS	27	0.169343	0.572206	0.934737	0.951924	1	8264	tags=44%,	list=44%,	signal=79%
REACTOME_ADORA2B_MEDIATED_ANTI_INFLAMMATORY_CYTOKINES_PRODUCTION	REACTOME_ADORA2B_MEDIATED_ANTI_INFLAMMATORY_CYTOKINES_PRODUCTION	133	0.189605	0.567122	0.992095	0.954376	1	7503	tags=39%,	list=40%,	signal=65%
REACTOME_BETA_CATENIN_PHOSPHORYLATION_CASCADE	REACTOME_BETA_CATENIN_PHOSPHORYLATION_CASCADE	17	0.172302	0.558036	0.948207	0.959376	1	7331	tags=35%,	list=39%,	signal=58%
REACTOME_FCERI_MEDIATED_MAPK_ACTIVATION	REACTOME_FCERI_MEDIATED_MAPK_ACTIVATION	32	0.176692	0.551824	0.95279	0.96219	1	5648	tags=28%,	list=30%,	signal=40%
REACTOME_AQUAPORIN_MEDIATED_TRANSPORT	REACTOME_AQUAPORIN_MEDIATED_TRANSPORT	52	0.177587	0.548531	0.994059	0.963055	1	7503	tags=42%,	list=40%,	signal=70%
REACTOME_REGULATION_OF_PTEN_STABILITY_AND_ACTIVITY	REACTOME_REGULATION_OF_PTEN_STABILITY_AND_ACTIVITY	69	0.115176	0.547115	0.912525	0.962854	1	2869	tags=9%,	list=15%,	signal=10%
REACTOME_COOPERATION_OF_PDCL_PHLP1_AND_TRIC_CCT_IN_G_PROTEIN_BETA_FOLDING	REACTOME_COOPERATION_OF_PDCL_PHLP1_AND_TRIC_CCT_IN_G_PROTEIN_BETA_FOLDING	38	0.163986	0.542554	0.973843	0.964534	1	4624	tags=21%,	list=25%,	signal=28%
REACTOME_REGULATION_OF_RUNX3_EXPRESSION_AND_ACTIVITY	REACTOME_REGULATION_OF_RUNX3_EXPRESSION_AND_ACTIVITY	55	0.138611	0.532871	0.906374	0.969044	1	8368	tags=33%,	list=45%,	signal=59%
REACTOME_THROMBOXANE_SIGNALLING_THROUGH_TP_RECEPTOR	REACTOME_THROMBOXANE_SIGNALLING_THROUGH_TP_RECEPTOR	24	0.18695	0.532181	0.981891	0.968152	1	4624	tags=25%,	list=25%,	signal=33%
REACTOME_GENERATION_OF_SECOND_MESSENGER_MOLECULES	REACTOME_GENERATION_OF_SECOND_MESSENGER_MOLECULES	32	0.228171	0.528649	0.898167	0.968967	1	7792	tags=41%,	list=42%,	signal=69%
REACTOME_INTERLEUKIN_20_FAMILY_SIGNALING	REACTOME_INTERLEUKIN_20_FAMILY_SIGNALING	26	0.187047	0.516558	0.976471	0.973658	1	6427	tags=31%,	list=34%,	signal=47%
REACTOME_FC_EPSILON_RECEPTOR_FCERI_SIGNALING	REACTOME_FC_EPSILON_RECEPTOR_FCERI_SIGNALING	131	0.116638	0.515224	0.947808	0.973025	1	5280	tags=18%,	list=28%,	signal=25%
REACTOME_TRAF6_MEDIATED_IRF7_ACTIVATION	REACTOME_TRAF6_MEDIATED_IRF7_ACTIVATION	29	0.19197	0.505566	0.953398	0.976332	1	5260	tags=17%,	list=28%,	signal=24%
REACTOME_IMMUNOREGULATORY_INTERACTIONS_BETWEEN_A_LYMPHOID_AND_A_NON_LYMPHOID_CELL	REACTOME_IMMUNOREGULATORY_INTERACTIONS_BETWEEN_A_LYMPHOID_AND_A_NON_LYMPHOID_CELL	128	0.193497	0.499895	0.97006	0.977635	1	8165	tags=41%,	list=44%,	signal=73%
REACTOME_NEF_MEDIATES_DOWN_MODULATION_OF_CELL_SURFACE_RECEPTORS_BY_RECRUITING_THEM_TO_CLATHRIN_ADAPTERS	REACTOME_NEF_MEDIATES_DOWN_MODULATION_OF_CELL_SURFACE_RECEPTORS_BY_RECRUITING_THEM_TO_CLATHRIN_ADAPTERS	21	0.173012	0.491599	0.987578	0.979673	1	6364	tags=29%,	list=34%,	signal=43%
REACTOME_G_PROTEIN_BETA_GAMMA_SIGNALLING	REACTOME_G_PROTEIN_BETA_GAMMA_SIGNALLING	32	0.16269	0.463346	0.991632	0.987779	1	4624	tags=22%,	list=25%,	signal=29%
REACTOME_RRNA_MODIFICATION_IN_THE_NUCLEUS_AND_CYTOSOL	REACTOME_RRNA_MODIFICATION_IN_THE_NUCLEUS_AND_CYTOSOL	60	0.113358	0.447213	0.969388	0.990693	1	5670	tags=17%,	list=30%,	signal=24%
REACTOME_INTERFERON_ALPHA_BETA_SIGNALING	REACTOME_INTERFERON_ALPHA_BETA_SIGNALING	72	0.153133	0.432348	0.994175	0.992534	1	6949	tags=26%,	list=37%,	signal=42%
REACTOME_ANTIGEN_PRESENTATION_FOLDING_ASSEMBLY_AND_PEPTIDE_LOADING_OF_CLASS_I_MHC	REACTOME_ANTIGEN_PRESENTATION_FOLDING_ASSEMBLY_AND_PEPTIDE_LOADING_OF_CLASS_I_MHC	25	0.143764	0.397894	0.998081	0.996198	1	5055	tags=20%,	list=27%,	signal=27%
REACTOME_DEFENSINS	REACTOME_DEFENSINS	50	0.125416	0.31725	1	0.999291	1	11186	tags=66%,	list=60%,	signal=164%
