# Supplementary material for: A transcriptional network of cell cycle dysregulation in noninvasive papillary urothelial carcinoma
Source: Sci Rep. 2022 Oct 3;12:16538. doi: 10.1038/s41598-022-20927-9 (PMC9529892; doi:10.1038/s41598-022-20927-9)
Supplement: Supplementary file 13 — Supplementary Table S5. [file 41598_2022_20927_MOESM13_ESM.xlsx]

## Sheet: Dual.regulons
Table S5: Dual regulon analysis peformed on Cohort 2
	Regulon1	Regulon2	R.Regulons	Pvalue	Adjusted.Pvalue
CENPA~FOXM1	CENPA	FOXM1	0.801959	4.34645e-59	3.15552e-55
CENPA~MYBL2	CENPA	MYBL2	0.840897	1.84839e-51	1.34193e-47
SNAPC5~ZNF277	SNAPC5	ZNF277	0.699102	4.2158e-51	3.06067e-47
FOXM1~ZNF695	FOXM1	ZNF695	0.844714	1.11175e-49	8.07129e-46
CENPA~ZNF367	CENPA	ZNF367	0.829449	3.19299e-46	2.31811e-42
E2F7~FOXM1	E2F7	FOXM1	0.865369	1.70897e-45	1.24071e-41
CENPA~ZNF695	CENPA	ZNF695	0.841617	9.02967e-42	6.55554e-38
CREBL2~ZNF277	CREBL2	ZNF277	0.559408	1.3988e-41	1.01553e-37
FOXM1~ZNF530	FOXM1	ZNF530	0.792116	7.12912e-41	5.17574e-37
FOXM1~TLX1	FOXM1	TLX1	0.834549	5.66253e-40	4.11099e-36
LIN54~ZNF695	LIN54	ZNF695	0.745649	3.59962e-38	2.61332e-34
FOXM1~TFDP1	FOXM1	TFDP1	0.787485	6.01808e-38	4.36912e-34
FOXM1~OTX1	FOXM1	OTX1	0.715546	7.94169e-37	5.76567e-33
ZNF367~ZNF695	ZNF367	ZNF695	0.782056	1.05626e-34	7.66843e-31
CENPA~MYB	CENPA	MYB	0.74517	3.84426e-33	2.79094e-29
LIN54~ZNF367	LIN54	ZNF367	0.642181	4.51298e-33	3.27642e-29
FOXM1~ZNF367	FOXM1	ZNF367	0.611807	1.15574e-32	8.39066e-29
LIN54~ZNF165	LIN54	ZNF165	0.707227	2.12597e-31	1.54346e-27
CENPA~LIN54	CENPA	LIN54	0.562428	2.59139e-31	1.88135e-27
FOXM1~MYB	FOXM1	MYB	0.622755	3.1076e-31	2.25612e-27
CENPA~ZNF165	CENPA	ZNF165	0.708034	2.15869e-30	1.56721e-26
FOXM1~ZNF165	FOXM1	ZNF165	0.644692	2.87789e-30	2.08935e-26
LIN54~MYB	LIN54	MYB	0.636768	7.27933e-30	5.28479e-26
DOT1L~NRF1	DOT1L	NRF1	0.838139	7.43395e-30	5.39705e-26
MYBL2~ZNF367	MYBL2	ZNF367	0.65981	8.94069e-30	6.49094e-26
FOXM1~HOXB13	FOXM1	HOXB13	0.669332	1.35886e-29	9.86532e-26
DOT1L~TET3	DOT1L	TET3	0.731872	3.71503e-29	2.69711e-25
DOT1L~ZNF212	DOT1L	ZNF212	0.832883	5.2042e-29	3.77825e-25
MYB~ZNF367	MYB	ZNF367	0.700989	5.88792e-29	4.27463e-25
BAZ2B~ZSCAN30	BAZ2B	ZSCAN30	0.798315	1.01419e-28	7.363e-25
DPF1~FOXM1	DPF1	FOXM1	0.654388	5.04413e-28	3.66204e-24
CENPA~TEF	CENPA	TEF	-0.715827	7.38553e-28	5.3619e-24
FOXM1~POU4F1	FOXM1	POU4F1	0.62898	3.79374e-27	2.75425e-23
CENPA~DMRTA1	CENPA	DMRTA1	-0.685894	1.33728e-26	9.70863e-23
LIN54~MYBL2	LIN54	MYBL2	0.547474	2.15481e-26	1.5644e-22
E2F7~LIN54	E2F7	LIN54	0.644468	2.90027e-26	2.10559e-22
FOXM1~RFX8	FOXM1	RFX8	0.604926	6.49598e-26	4.71608e-22
CENPA~SHOX2	CENPA	SHOX2	0.618885	2.10758e-25	1.53011e-21
MYBL2~ZNF165	MYBL2	ZNF165	0.657648	3.26306e-25	2.36898e-21
MYB~ZNF695	MYB	ZNF695	0.749391	3.52759e-25	2.56103e-21
CENPA~HOXB2	CENPA	HOXB2	-0.707629	4.75188e-25	3.44986e-21
FOXM1~PDX1	FOXM1	PDX1	0.601978	8.21718e-25	5.96567e-21
TP63~TSHZ2	TP63	TSHZ2	0.499595	9.27894e-25	6.73651e-21
FOXM1~LIN54	FOXM1	LIN54	0.495047	9.46119e-25	6.86882e-21
ZNF165~ZNF367	ZNF165	ZNF367	0.679116	7.12878e-24	5.17549e-20
CENPA~HOXB8	CENPA	HOXB8	-0.657111	7.59884e-24	5.51676e-20
FOXM1~TEF	FOXM1	TEF	-0.549391	1.34992e-23	9.80039e-20
CREBL2~SNAPC5	CREBL2	SNAPC5	0.7749	1.59855e-23	1.16055e-19
FOXM1~ZNF726	FOXM1	ZNF726	0.562323	1.79243e-23	1.30131e-19
MYB~MYBL2	MYB	MYBL2	0.611231	8.59009e-23	6.2364e-19
FOXM1~SALL4	FOXM1	SALL4	0.539926	1.05662e-22	7.6711e-19
CENPA~HOXB13	CENPA	HOXB13	0.629718	1.15158e-22	8.36046e-19
FOXM1~HOXB7	FOXM1	HOXB7	-0.575894	1.95901e-22	1.42224e-18
MYBL2~TEF	MYBL2	TEF	-0.605818	1.96382e-22	1.42573e-18
TEF~ZNF367	TEF	ZNF367	-0.660574	3.63931e-22	2.64214e-18
FOXD2~FOXM1	FOXD2	FOXM1	0.575803	4.92477e-22	3.57538e-18
CENPA~ZNF671	CENPA	ZNF671	-0.634051	5.71875e-22	4.15182e-18
HOXB13~MYBL2	HOXB13	MYBL2	0.67814	6.30189e-22	4.57517e-18
DOT1L~SREBF2	DOT1L	SREBF2	0.674679	6.62212e-22	4.80766e-18
HOXB8~ZNF367	HOXB8	ZNF367	-0.665491	9.635e-22	6.99501e-18
FOXM1~ZNF671	FOXM1	ZNF671	-0.529193	1.87593e-21	1.36192e-17
LIN54~STAT6	LIN54	STAT6	-0.469445	2.26792e-21	1.64651e-17
FOXM1~SHOX2	FOXM1	SHOX2	0.514317	2.29974e-21	1.66961e-17
LIN54~ZNF726	LIN54	ZNF726	0.54207	2.39163e-21	1.73632e-17
ZNF165~ZNF695	ZNF165	ZNF695	0.722195	8.09404e-21	5.87627e-17
DMRTA1~FOXM1	DMRTA1	FOXM1	-0.538011	1.29406e-20	9.39485e-17
CENPA~GTF3A	CENPA	GTF3A	0.621514	2.82074e-20	2.04786e-16
GTF3A~LIN54	GTF3A	LIN54	0.526892	3.03889e-20	2.20624e-16
HOXB2~ZNF367	HOXB2	ZNF367	-0.627288	3.13582e-20	2.27661e-16
NFE2L2~TSHZ2	NFE2L2	TSHZ2	0.526205	4.55859e-20	3.30954e-16
TET3~ZNF212	TET3	ZNF212	0.852528	5.24705e-20	3.80936e-16
MYBL2~SALL4	MYBL2	SALL4	0.557198	1.59821e-19	1.1603e-15
CENPA~SNAI3	CENPA	SNAI3	-0.578788	1.79811e-19	1.30543e-15
LIN54~POU4F1	LIN54	POU4F1	0.534023	2.58561e-19	1.87715e-15
TEF~ZNF695	TEF	ZNF695	-0.66181	4.67375e-19	3.39315e-15
E2F7~ZNF695	E2F7	ZNF695	0.770801	4.79883e-19	3.48395e-15
DMRTA1~ZNF367	DMRTA1	ZNF367	-0.6015	9.69003e-19	7.03496e-15
BAZ2B~CARF	BAZ2B	CARF	0.6087	1.17398e-18	8.52306e-15
CENPA~HOXA1	CENPA	HOXA1	-0.477153	1.67214e-18	1.21397e-14
HOXB8~LIN54	HOXB8	LIN54	-0.495308	3.50591e-18	2.54529e-14
DOT1L~IRF5	DOT1L	IRF5	0.464194	4.67573e-18	3.39458e-14
GTF3A~ZNF367	GTF3A	ZNF367	0.579145	5.66315e-18	4.11145e-14
SREBF2~TET3	SREBF2	TET3	0.744318	7.31546e-18	5.31103e-14
DPF1~MYBL2	DPF1	MYBL2	0.57961	7.79507e-18	5.65922e-14
MYBL2~ZNF671	MYBL2	ZNF671	-0.561253	1.22367e-17	8.88386e-14
CREB3L2~TET3	CREB3L2	TET3	0.683502	1.22896e-17	8.92225e-14
ARNTL2~MBD4	ARNTL2	MBD4	0.583236	1.42515e-17	1.03466e-13
ZNF367~ZNF671	ZNF367	ZNF671	-0.545419	2.46199e-17	1.78741e-13
FOXM1~HOXB2	FOXM1	HOXB2	-0.466412	3.3605e-17	2.43972e-13
BAZ2B~ZNF846	BAZ2B	ZNF846	0.580187	5.71188e-17	4.14682e-13
MYBL2~ZNF114	MYBL2	ZNF114	0.564826	6.72919e-17	4.88539e-13
HOXA1~HOXD1	HOXA1	HOXD1	0.641096	7.47273e-17	5.4252e-13
CENPA~HOXD1	CENPA	HOXD1	-0.524824	7.65219e-17	5.55549e-13
ZNF277~ZNF33B	ZNF277	ZNF33B	-0.31842	8.01263e-17	5.81717e-13
DMRTA1~LIN54	DMRTA1	LIN54	-0.477913	1.07869e-16	7.8313e-13
DOT1L~OTX1	DOT1L	OTX1	0.557023	1.19334e-16	8.66368e-13
SNAI3~ZNF367	SNAI3	ZNF367	-0.570578	1.20323e-16	8.73545e-13
DOT1L~NFKB2	DOT1L	NFKB2	0.57085	1.88769e-16	1.37046e-12
HOXB4~STAT6	HOXB4	STAT6	0.643368	2.0451e-16	1.48475e-12
HOXB2~LIN54	HOXB2	LIN54	-0.477422	2.15789e-16	1.56663e-12
DMRTA1~MYBL2	DMRTA1	MYBL2	-0.564076	2.6962e-16	1.95744e-12
MYB~TEF	MYB	TEF	-0.607313	3.82673e-16	2.77821e-12
CREB3L2~DOT1L	CREB3L2	DOT1L	0.530131	3.98615e-16	2.89394e-12
LIN54~ZNF530	LIN54	ZNF530	0.432629	4.15786e-16	3.0186e-12
CENPA~ZNF540	CENPA	ZNF540	-0.49213	7.20148e-16	5.22827e-12
CENPA~STAT6	CENPA	STAT6	-0.422581	1.54534e-15	1.12192e-11
MYBL2~RFX8	MYBL2	RFX8	0.523512	1.70851e-15	1.24038e-11
HOXA1~HOXB8	HOXA1	HOXB8	0.623772	2.91846e-15	2.1188e-11
NHLH1~SALL4	NHLH1	SALL4	0.585218	3.09583e-15	2.24757e-11
TEF~ZBTB4	TEF	ZBTB4	0.53533	3.72609e-15	2.70514e-11
BAZ2B~BCL11A	BAZ2B	BCL11A	0.53988	5.05672e-15	3.67118e-11
SHOX2~ZNF367	SHOX2	ZNF367	0.497318	5.33531e-15	3.87343e-11
LIN54~SNAI3	LIN54	SNAI3	-0.455088	5.68506e-15	4.12735e-11
NRF1~TET3	NRF1	TET3	0.681714	6.92744e-15	5.02932e-11
DOT1L~E2F7	DOT1L	E2F7	0.516843	8.49227e-15	6.16539e-11
HOXA1~HOXB2	HOXA1	HOXB2	0.597042	1.02994e-14	7.47737e-11
E2F1~TLX1	E2F1	TLX1	0.679561	1.22896e-14	8.92223e-11
FOXD2~MYBL2	FOXD2	MYBL2	0.511665	1.41404e-14	1.02659e-10
E2F1~SALL4	E2F1	SALL4	0.56499	1.49999e-14	1.08899e-10
FOXM1~SOX11	FOXM1	SOX11	0.396882	1.91714e-14	1.39184e-10
HOXA1~ZNF367	HOXA1	ZNF367	-0.437084	2.58126e-14	1.87399e-10
TEF~ZNF165	TEF	ZNF165	-0.60664	2.98405e-14	2.16642e-10
NHLH1~RUNX2	NHLH1	RUNX2	0.603659	3.37327e-14	2.449e-10
CENPA~ZBTB4	CENPA	ZBTB4	-0.411472	3.39246e-14	2.46292e-10
FOXM1~SREBF2	FOXM1	SREBF2	0.42458	3.63307e-14	2.63761e-10
MYBL2~SHOX2	MYBL2	SHOX2	0.455394	4.76936e-14	3.46256e-10
HOMEZ~HOXB4	HOMEZ	HOXB4	0.631601	5.1446e-14	3.73498e-10
HOXB2~MYBL2	HOXB2	MYBL2	-0.499828	6.05992e-14	4.3995e-10
MYBL2~PDX1	MYBL2	PDX1	0.509234	6.89856e-14	5.00835e-10
TSHZ2~ZNF516	TSHZ2	ZNF516	0.395622	7.83915e-14	5.69122e-10
STAT6~ZNF367	STAT6	ZNF367	-0.418149	9.57385e-14	6.95062e-10
BAZ2B~NFE2L2	BAZ2B	NFE2L2	0.521272	1.61635e-13	1.17347e-09
MYB~POU4F1	MYB	POU4F1	0.552422	1.74247e-13	1.26503e-09
CENPA~L3MBTL4	CENPA	L3MBTL4	-0.414005	2.36932e-13	1.72013e-09
LIN54~ZNF671	LIN54	ZNF671	-0.411172	2.64118e-13	1.9175e-09
NHLH1~ZNF726	NHLH1	ZNF726	0.590975	3.00852e-13	2.18418e-09
POU4F1~ZNF695	POU4F1	ZNF695	0.588493	3.29295e-13	2.39068e-09
NFKB2~NHLH1	NFKB2	NHLH1	0.613829	4.44157e-13	3.22458e-09
FOXM1~SNAI3	FOXM1	SNAI3	-0.404736	4.59385e-13	3.33514e-09
ZBTB4~ZNF367	ZBTB4	ZNF367	-0.41436	5.18111e-13	3.76148e-09
HOXB2~MYB	HOXB2	MYB	-0.562299	9.35137e-13	6.7891e-09
FOXM1~NRF1	FOXM1	NRF1	0.386628	9.96051e-13	7.23133e-09
NFE2L2~TP63	NFE2L2	TP63	0.518174	1.28034e-12	9.29525e-09
HOXB8~TEF	HOXB8	TEF	0.620493	1.69874e-12	1.23328e-08
DOT1L~NFIL3	DOT1L	NFIL3	0.405578	1.92626e-12	1.39846e-08
HOXB8~MYB	HOXB8	MYB	-0.592341	2.08483e-12	1.51359e-08
DOT1L~FOXM1	DOT1L	FOXM1	0.349158	2.59762e-12	1.88587e-08
FOXF2~TSHZ2	FOXF2	TSHZ2	0.407453	2.84339e-12	2.0643e-08
TEF~ZNF516	TEF	ZNF516	0.494039	3.6647e-12	2.66057e-08
HOXD1~MYBL2	HOXD1	MYBL2	-0.450135	3.89024e-12	2.82431e-08
L3MBTL4~ZNF540	L3MBTL4	ZNF540	0.519376	7.85246e-12	5.70089e-08
MYBL2~SNAI3	MYBL2	SNAI3	-0.437603	8.08773e-12	5.87169e-08
SNAI3~ZBTB4	SNAI3	ZBTB4	0.5054	9.0422e-12	6.56464e-08
HOXB2~TEF	HOXB2	TEF	0.570647	9.23282e-12	6.70302e-08
E2F7~OTX1	E2F7	OTX1	0.600356	1.04341e-11	7.57516e-08
ZNF671~ZNF695	ZNF671	ZNF695	-0.516564	1.20231e-11	8.72874e-08
CENPA~SOX2	CENPA	SOX2	0.389298	1.40775e-11	1.02202e-07
HOXD1~ZNF367	HOXD1	ZNF367	-0.432956	1.52528e-11	1.10735e-07
MYBL2~ZNF540	MYBL2	ZNF540	-0.414116	1.56991e-11	1.13976e-07
NRF1~SALL4	NRF1	SALL4	0.514416	1.7067e-11	1.23906e-07
BCL11A~TSHZ2	BCL11A	TSHZ2	0.367201	2.17847e-11	1.58157e-07
LIN54~SHOX2	LIN54	SHOX2	0.34554	2.21586e-11	1.60872e-07
SNAI3~ZNF165	SNAI3	ZNF165	-0.533406	3.87529e-11	2.81346e-07
IRF5~TSHZ2	IRF5	TSHZ2	-0.305247	3.97579e-11	2.88642e-07
GTF2IRD2B~TSHZ2	GTF2IRD2B	TSHZ2	0.371758	4.38045e-11	3.18021e-07
HOMEZ~HOXA1	HOMEZ	HOXA1	0.457695	4.41792e-11	3.20741e-07
SHOX2~ZNF695	SHOX2	ZNF695	0.465995	4.51807e-11	3.28012e-07
HOXD1~LIN54	HOXD1	LIN54	-0.368919	4.61036e-11	3.34712e-07
HOXD1~ZBTB4	HOXD1	ZBTB4	0.455341	5.46371e-11	3.96665e-07
CEBPG~TFEB	CEBPG	TFEB	-0.410905	6.14761e-11	4.46316e-07
NFKB2~SALL4	NFKB2	SALL4	0.519824	6.22081e-11	4.51631e-07
ARNTL2~ZNF281	ARNTL2	ZNF281	0.441372	7.8542e-11	5.70215e-07
SHOX2~TLX1	SHOX2	TLX1	0.552463	1.2e-10	8.71202e-07
DOT1L~SALL4	DOT1L	SALL4	0.373372	1.35573e-10	9.84262e-07
GZF1~MYBL1	GZF1	MYBL1	0.419335	1.36675e-10	9.92262e-07
ZNF165~ZNF671	ZNF165	ZNF671	-0.48344	1.39799e-10	1.01494e-06
DMRTA1~ZNF695	DMRTA1	ZNF695	-0.532741	1.42817e-10	1.03685e-06
MYB~SOX2	MYB	SOX2	0.482332	1.55528e-10	1.12913e-06
SNAI3~TEF	SNAI3	TEF	0.543911	1.75961e-10	1.27747e-06
MTERF4~TSHZ2	MTERF4	TSHZ2	0.345555	2.3179e-10	1.68279e-06
HOXB2~ZNF165	HOXB2	ZNF165	-0.529843	3.22693e-10	2.34275e-06
GZF1~SALL4	GZF1	SALL4	0.471679	3.28246e-10	2.38306e-06
CENPA~ZNF287	CENPA	ZNF287	-0.397501	3.5067e-10	2.54587e-06
MYB~SHOX2	MYB	SHOX2	0.43236	3.98625e-10	2.89402e-06
NFIL3~NHLH1	NFIL3	NHLH1	0.448582	4.02484e-10	2.92203e-06
NRF1~ZNF212	NRF1	ZNF212	0.679041	4.20345e-10	3.05171e-06
SHOX2~TEF	SHOX2	TEF	-0.463493	5.26953e-10	3.82568e-06
IRF5~RUNX2	IRF5	RUNX2	0.387065	5.49931e-10	3.9925e-06
LIN54~MYBL1	LIN54	MYBL1	0.305489	5.98813e-10	4.34738e-06
HOXB2~ZNF695	HOXB2	ZNF695	-0.515093	6.2469e-10	4.53525e-06
SNAI3~ZNF695	SNAI3	ZNF695	-0.476811	6.25425e-10	4.54059e-06
L3MBTL4~MYBL2	L3MBTL4	MYBL2	-0.369781	7.1209e-10	5.16977e-06
CREBL2~E2F7	CREBL2	E2F7	-0.45203	7.71928e-10	5.60419e-06
DMRTA1~L3MBTL4	DMRTA1	L3MBTL4	0.494408	1.16693e-09	8.47189e-06
NFKB2~RUNX2	NFKB2	RUNX2	0.493741	1.34937e-09	9.79642e-06
ATOH8~HOXB8	ATOH8	HOXB8	0.412274	1.3721e-09	9.96148e-06
GTF3A~MYB	GTF3A	MYB	0.510157	1.41947e-09	1.03053e-05
HOXB3~TSHZ2	HOXB3	TSHZ2	0.331801	1.46187e-09	1.06132e-05
CENPA~SOX11	CENPA	SOX11	0.351608	1.56021e-09	1.13271e-05
CREB3L2~SREBF2	CREB3L2	SREBF2	0.582001	1.75494e-09	1.27409e-05
CARF~ZNF33B	CARF	ZNF33B	0.468037	2.19904e-09	1.5965e-05
ZNF287~ZNF367	ZNF287	ZNF367	-0.403593	2.50119e-09	1.81586e-05
NFE2L2~ZNF516	NFE2L2	ZNF516	0.526169	2.65235e-09	1.92561e-05
ATOH8~TFEB	ATOH8	TFEB	0.316237	2.97047e-09	2.15656e-05
ARNTL2~SALL4	ARNTL2	SALL4	0.379132	3.63635e-09	2.63999e-05
MYB~SNAI3	MYB	SNAI3	-0.443977	3.95872e-09	2.87403e-05
E2F7~TFDP1	E2F7	TFDP1	0.713901	4.1003e-09	2.97681e-05
FOXM1~NFIL3	FOXM1	NFIL3	0.296092	4.61743e-09	3.35225e-05
CREB3L2~ZNF212	CREB3L2	ZNF212	0.613019	4.74344e-09	3.44373e-05
DOT1L~RUNX2	DOT1L	RUNX2	0.356273	4.97733e-09	3.61355e-05
IRF5~TRAFD1	IRF5	TRAFD1	0.357296	5.65936e-09	4.1087e-05
LIN54~NFIL3	LIN54	NFIL3	0.301938	7.32487e-09	5.31786e-05
DACH2~ZNF367	DACH2	ZNF367	-0.34243	7.56817e-09	5.49449e-05
E2F7~ZNF530	E2F7	ZNF530	0.60585	7.8889e-09	5.72734e-05
ZNF165~ZNF726	ZNF165	ZNF726	0.4354	8.99606e-09	6.53114e-05
SNAI3~ZNF516	SNAI3	ZNF516	0.453914	9.91543e-09	7.1986e-05
MYB~ZNF671	MYB	ZNF671	-0.400926	1.1864e-08	8.61325e-05
E2F2~HOXB13	E2F2	HOXB13	0.586715	1.5719e-08	0.00011412
FOXM1~ZNF540	FOXM1	ZNF540	-0.276498	1.59933e-08	0.000116111
CREB3L2~NRF1	CREB3L2	NRF1	0.527252	1.66466e-08	0.000120855
TSHZ2~ZNF367	TSHZ2	ZNF367	-0.264727	1.9445e-08	0.000141171
HOXA1~TEF	HOXA1	TEF	0.386035	2.07902e-08	0.000150937
ZNF367~ZNF540	ZNF367	ZNF540	-0.325387	2.17447e-08	0.000157866
NFIL3~NFKB2	NFIL3	NFKB2	0.410583	2.3792e-08	0.00017273
ZNF367~ZNF516	ZNF367	ZNF516	-0.320361	2.44248e-08	0.000177324
FOXF2~TP63	FOXF2	TP63	0.386611	2.70292e-08	0.000196232
CREB3L2~NHLH1	CREB3L2	NHLH1	0.444276	2.86847e-08	0.000208251
NRF1~OTX1	NRF1	OTX1	0.459814	3.0849e-08	0.000223964
HOXB8~SNAI3	HOXB8	SNAI3	0.55778	3.34701e-08	0.000242993
ARNTL2~NFIL3	ARNTL2	NFIL3	0.356334	3.66461e-08	0.000266051
MTERF4~STAT6	MTERF4	STAT6	0.384211	4.90154e-08	0.000355851
ARNTL2~ZNF726	ARNTL2	ZNF726	0.380932	5.15475e-08	0.000374235
CREBL2~TLX1	CREBL2	TLX1	-0.386272	5.81413e-08	0.000422106
HOXB2~SHOX2	HOXB2	SHOX2	-0.426132	5.83462e-08	0.000423593
DLX2~FOXM1	DLX2	FOXM1	0.291008	6.06221e-08	0.000440116
GZF1~ZNF165	GZF1	ZNF165	0.406381	6.39373e-08	0.000464185
SREBF2~ZNF212	SREBF2	ZNF212	0.599836	7.46782e-08	0.000542164
HOXB2~SNAI3	HOXB2	SNAI3	0.515114	7.57374e-08	0.000549853
GTF2IRD2B~HOXB6	GTF2IRD2B	HOXB6	0.551105	8.53949e-08	0.000619967
SOX15~TSHZ2	SOX15	TSHZ2	0.270067	8.92483e-08	0.000647943
DMRTA1~ZNF671	DMRTA1	ZNF671	0.495134	9.67863e-08	0.000702668
E2F2~RFX8	E2F2	RFX8	0.462456	1.01236e-07	0.000734973
HOXA1~SNAI3	HOXA1	SNAI3	0.395	1.02779e-07	0.000746173
HOXD1~ZNF695	HOXD1	ZNF695	-0.366786	1.2293e-07	0.000892472
OTX1~ZNF530	OTX1	ZNF530	0.43991	1.27484e-07	0.000925534
