# Supplementary material for: A transcriptional network of cell cycle dysregulation in noninvasive papillary urothelial carcinoma
Source: Sci Rep. 2022 Oct 3;12:16538. doi: 10.1038/s41598-022-20927-9 (PMC9529892; doi:10.1038/s41598-022-20927-9)
Supplement: Supplementary file 15 — Supplementary Table S7. [file 41598_2022_20927_MOESM15_ESM.xlsx]

## Sheet: Table S6a
Table S7a. Differential regulon activity regulon activity in non-invasive papillary (Ta) verus invasive carcinoma, including lamina propria-invasive (T1) and muscle invasive bladder cancer (MIBC)
Ta cancers and T1 cancers are from Uromol Cohort; MIBC from TCGA data set, and normalized with Ta data from the Uromol Cohort
TF reguon	direction.T1.vs.Ta	p.value.T1.vs.Ta	agreement.T1.vs.Ta	direction.MIBC.vs.Ta	p.value.MIBC.vs.Ta	agreement.MIBC.vs.Ta	original.direction	median.mibc	median.ta	adj.p.T1.Ta	adj.p.MIBC.Ta
ARNTL2	-0.311	0.0397003	disagree	1.4815	3.52625e-34	agree	high	0.7014	-0.7801	1	4.26677e-32
ATOH8	0.036	0.0654755	disagree	-0.8612	8.22859e-16	agree	low	-0.5302	0.331	1	9.9566e-14
BAZ2B	0.0402	0.442849	disagree	-2.492	6.76266e-122	agree	low	-1.2886	1.2034	1	8.18282e-120
BCL11A	0.0937	0.171754	disagree	-2.1061	1.20348e-101	agree	low	-1.0915	1.0146	1	1.45622e-99
CARF	0.19885	0.101321	disagree	-2.09685	2.79322e-112	agree	low	-1.1241	0.97275	1	3.37979e-110
CEBPG	-0.1358	0.462349	disagree	-0.64885	9.81405e-62	disagree	high	-0.3383	0.31055	1	1.1875e-59
CENPA	0.41715	0.0896703	agree	1.9499	1.51975e-62	agree	high	1.0309	-0.919	1	1.8389e-60
CREB3L2	0.2141	0.316649	agree	0.16475	0.000127404	agree	high	0.0424	-0.12235	1	0.0154159
CREBL2	-0.1925	0.0775857	agree	-2.1501	7.45155e-113	agree	low	-1.0799	1.0702	1	9.01637e-111
CXXC5	0.471	0.170234	agree	1.60515	7.70798e-49	agree	high	0.846	-0.75915	1	9.32666e-47
DACH2	-0.058	0.0817031	agree	-2.10395	3.05874e-79	agree	low	-1.0568	1.04715	1	3.70107e-77
DLX2	0.05795	0.104259	agree	2.10765	1.47412e-109	agree	high	1.0686	-1.03905	1	1.78368e-107
DMRTA1	-0.23315	0.138783	agree	-0.7243	1.85333e-32	agree	low	-0.3449	0.3794	1	2.24252e-30
DOT1L	0.58445	0.198252	agree	1.69105	3.46428e-67	agree	high	0.7736	-0.91745	1	4.19178e-65
DPF1	0.3058	0.0975285	agree	2.4205	8.90284e-105	agree	high	1.2253	-1.1952	1	1.07724e-102
E2F1	0.26425	0.0271406	agree	2.15495	3.19531e-92	agree	high	1.0615	-1.09345	1	3.86633e-90
E2F2	0.6795	0.0121878	agree	2.04015	2.86817e-82	agree	high	1.0322	-1.00795	1	3.47049e-80
E2F7	0.54945	0.0828459	agree	0.7163	1.65682e-08	agree	high	0.26	-0.4563	1	2.00475e-06
E2F8	0.71485	0.0937235	agree	0.24335	4.76745e-05	agree	high	0.0455	-0.19785	1	0.00576861
EBF4	0.65255	0.737072	disagree	1.4483	1.21133e-53	disagree	low	0.6905	-0.7578	1	1.46571e-51
EN1	0.60875	0.0329771	agree	1.7065	1.01226e-48	agree	high	0.792	-0.9145	1	1.22484e-46
ESR1	0.2034	0.10516	agree	0.42655	5.10457e-06	agree	high	0.2147	-0.21185	1	0.000617653
ETV4	0.027	0.993536	agree	1.87845	3.13196e-97	agree	high	0.9733	-0.90515	1	3.78967e-95
FOXC1	0.08875	0.219002	disagree	-0.1539	0.0723975	agree	low	-0.0559	0.098	1	1
FOXD2	0.18035	0.0617728	agree	2.4555	1.33568e-115	agree	high	1.2687	-1.1868	1	1.61617e-113
FOXF2	0.0121	0.0254327	disagree	-1.5736	1.91418e-46	agree	low	-0.7397	0.8339	1	2.31616e-44
FOXM1	0.30685	0.105509	agree	1.73895	3.50532e-67	agree	high	0.8877	-0.85125	1	4.24144e-65
GTF2IRD2B	0.0778	0.111717	disagree	-2.0749	3.52826e-81	agree	low	-1.1066	0.9683	1	4.26919e-79
GTF3A	0.36985	0.0431244	agree	1.23165	8.98518e-34	agree	high	0.8072	-0.42445	1	1.08721e-31
GZF1	-0.15345	0.0464022	disagree	-1.80255	2.6702e-108	disagree	high	-0.9516	0.85095	1	3.23095e-106
HES1	-0.059	0.0313107	agree	-2.21435	2.51084e-94	agree	low	-1.1155	1.09885	1	3.03811e-92
HIF1A	-0.0872	0.344173	agree	-2.12075	4.80552e-106	agree	low	-1.0424	1.07835	1	5.81468e-104
HOMEZ	-0.17025	0.149457	agree	-1.6454	1.54442e-46	agree	low	-0.8714	0.774	1	1.86875e-44
HOXA1	-0.2324	0.0129925	agree	-1.83285	2.90657e-49	agree	low	-0.9327	0.90015	1	3.51695e-47
HOXA13	0.0809	0.75449	agree	-0.00855	0.609475	disagree	high	0.0264	0.03495	1	1
HOXA9	0.2407	0.362833	agree	0.86055	1.21043e-19	agree	high	0.4962	-0.36435	1	1.46463e-17
HOXB13	0.4711	0.0479899	agree	2.1904	2.06442e-72	agree	high	1.1326	-1.0578	1	2.49794e-70
HOXB2	-0.1514	0.0794005	agree	-0.56585	1.15129e-13	agree	low	-0.3396	0.22625	1	1.39307e-11
HOXB3	0.04005	0.0548047	disagree	-1.74765	1.23801e-49	agree	low	-0.8979	0.84975	1	1.498e-47
HOXB4	0.5418	0.702646	disagree	-0.62255	6.06135e-21	agree	low	-0.3984	0.22415	1	7.33423e-19
HOXB6	-0.17225	0.0606964	agree	-2.1715	7.26284e-68	agree	low	-1.1088	1.0627	1	8.78803e-66
HOXB7	-0.0799	0.163276	agree	-1.62055	8.479e-42	agree	low	-0.8099	0.81065	1	1.02596e-39
HOXB8	-0.0303	0.0637409	agree	-1.0194	1.00881e-22	agree	low	-0.6381	0.3813	1	1.22066e-20
HOXD1	0.13475	0.114518	disagree	-1.79035	9.94769e-44	agree	low	-0.9538	0.83655	1	1.20367e-41
IRF5	0.1391	0.240357	agree	1.7976	5.63788e-79	agree	high	0.9379	-0.8597	1	6.82184e-77
L3MBTL4	-0.56915	0.406575	agree	-1.91605	4.82878e-72	agree	low	-1.0113	0.90475	1	5.84282e-70
LHX2	0.1139	0.128054	agree	2.3065	7.39037e-70	agree	high	1.1302	-1.1763	1	8.94235e-68
LIN54	0.24555	0.119976	agree	-0.7379	3.99624e-18	disagree	high	-0.476	0.2619	1	4.83544e-16
MBD4	0.00475	0.095321	agree	-1.6285	9.45013e-90	disagree	high	-0.8348	0.7937	1	1.14347e-87
MESP1	-0.0472	0.0125157	disagree	2.22655	2.94174e-101	agree	high	1.1066	-1.11995	1	3.5595e-99
MITF	-0.09805	0.523838	agree	-0.4981	3.97641e-24	agree	low	-0.2137	0.2844	1	4.81146e-22
MSANTD4	-0.0897	0.131087	agree	-2.5751	1.0296e-119	agree	low	-1.3102	1.2649	1	1.24582e-117
MTERF4	0.16835	0.271807	disagree	-1.7059	1.06947e-65	agree	low	-0.8702	0.8357	1	1.29405e-63
MYB	0.0617	0.0754314	agree	0.3464	4.9074e-07	agree	high	0.1492	-0.1972	1	5.93795e-05
MYBL1	0.14475	0.0480999	agree	0.60255	2.88061e-13	agree	high	0.2683	-0.33425	1	3.48554e-11
MYBL2	0.1405	0.0551327	agree	2.20275	2.79775e-90	agree	high	1.1242	-1.07855	1	3.38527e-88
NFE2L2	0.08375	0.115714	disagree	-2.35535	1.01037e-113	agree	low	-1.2114	1.14395	1	1.22254e-111
NFIL3	0.0551	0.044583	agree	0.5569	1.49293e-21	agree	high	0.2718	-0.2851	1	1.80644e-19
NFKB2	0.79395	0.194103	agree	2.1635	2.05665e-89	agree	high	1.0434	-1.1201	1	2.48854e-87
NHLH1	0.2798	0.150466	agree	0.09525	0.887021	agree	high	-0.0205	-0.11575	1	1
NRF1	0.1429	0.332403	agree	0.70405	5.50265e-17	agree	high	0.1753	-0.52875	1	6.65821e-15
OTX1	0.07505	0.0416414	agree	2.1716	3.31283e-103	agree	high	1.0666	-1.105	1	4.00853e-101
PBX3	-0.0842	0.286635	agree	-1.4582	7.6807e-58	agree	low	-0.8641	0.5941	1	9.29365e-56
PDX1	0.0516	0.0357613	agree	2.1223	3.8354e-78	agree	high	1.0371	-1.0852	1	4.64083e-76
PGR	-0.2032	0.0494352	agree	-1.8984	4.34212e-78	agree	low	-0.9369	0.9615	1	5.25397e-76
POU2F3	0.29205	0.408042	agree	1.8625	5.65524e-91	agree	high	0.8948	-0.9677	1	6.84284e-89
POU4F1	-0.0252	0.147003	disagree	1.10935	7.36728e-26	agree	high	0.6921	-0.41725	1	8.9144e-24
PRDM5	-0.16385	0.902249	agree	-0.45465	2.25203e-11	agree	low	-0.1445	0.31015	1	2.72496e-09
RFX8	0.1986	0.0991776	agree	1.75905	1.42494e-63	agree	high	0.9056	-0.85345	1	1.72417e-61
RUNX2	0.1525	0.141395	agree	1.85165	1.41054e-68	agree	high	0.9425	-0.90915	1	1.70675e-66
SALL4	0.0896	0.0586768	agree	1.6689	5.32918e-52	agree	high	0.8274	-0.8415	1	6.44831e-50
SHOX2	0.3324	0.0240812	agree	2.18655	3.24021e-78	agree	high	1.1454	-1.04115	1	3.92065e-76
SIX2	0.11015	0.163668	agree	1.91425	6.97673e-89	agree	high	0.9887	-0.92555	1	8.44184e-87
SMAD5	-0.03575	0.00168453	agree	-2.3181	5.52812e-119	agree	low	-1.1309	1.1872	0.203829	6.68903e-117
SMAD9	-0.0883	0.0491358	agree	-2.26975	6.32155e-111	agree	low	-1.1661	1.10365	1	7.64907e-109
SNAI3	-0.19705	0.125636	agree	-0.17685	0.700722	agree	low	-0.0613	0.11555	1	1
SNAPC5	-0.5113	0.280235	agree	-2.04075	1.6664e-81	agree	low	-1.0042	1.03655	1	2.01635e-79
SOX11	0.19685	0.0664293	agree	1.2037	4.80944e-36	agree	high	0.7521	-0.4516	1	5.81942e-34
SOX15	0.09795	0.109186	disagree	-0.08	0.475689	agree	low	0.0506	0.1306	1	1
SOX2	-0.03735	0.0199241	disagree	1.7052	4.54015e-52	agree	high	0.8069	-0.8983	1	5.49358e-50
SOX21	0.13945	0.0130043	agree	1.7559	1.86724e-53	agree	high	0.8366	-0.9193	1	2.25936e-51
SP6	0.22175	0.933882	agree	1.8425	1.41031e-77	agree	high	0.9388	-0.9037	1	1.70647e-75
SREBF2	0.14585	0.417099	agree	1.72395	2.48299e-60	agree	high	0.8487	-0.87525	1	3.00441e-58
STAT6	0.344	0.351495	disagree	-0.34675	0.000200132	agree	low	-0.1889	0.15785	1	0.024216
TEF	-0.32425	0.219367	agree	-0.93905	1.79571e-18	agree	low	-0.5456	0.39345	1	2.17281e-16
TET3	0.47005	0.413573	agree	-0.1501	0.000793113	disagree	high	-0.1602	-0.0101	1	0.0959667
TFDP1	-0.0177	0.114816	disagree	0.94885	6.62426e-24	agree	high	0.3544	-0.59445	1	8.01535e-22
TFDP2	0.01175	0.531038	disagree	-1.99485	6.58136e-75	agree	low	-0.9855	1.00935	1	7.96344e-73
TFEB	0.00075	0.109114	disagree	0.76155	5.75701e-21	disagree	low	0.6425	-0.11905	1	6.96598e-19
THYN1	-0.5695	0.0129217	agree	-1.7324	6.00524e-77	agree	low	-0.8756	0.8568	1	7.26634e-75
TIGD3	-0.06275	0.0385607	disagree	2.59235	9.49062e-116	agree	high	1.314	-1.27835	1	1.14837e-113
TIGD5	0.02245	0.639355	agree	2.3959	3.32195e-118	agree	high	1.1908	-1.2051	1	4.01956e-116
TLX1	0.4656	0.0590675	agree	2.28955	6.3731e-86	agree	high	1.1735	-1.11605	1	7.71146e-84
TP63	0.02915	0.0335402	disagree	-2.17625	3.74136e-87	agree	low	-1.0932	1.08305	1	4.52705e-85
TRAFD1	-0.04945	0.0520425	disagree	-0.42075	1.98282e-30	disagree	high	-0.2101	0.21065	1	2.39922e-28
TSHZ2	-0.00385	0.158057	agree	-1.6495	4.01892e-53	agree	low	-0.8379	0.8116	1	4.86289e-51
ZBED2	0.014	0.0102698	agree	2.14565	6.39365e-72	agree	high	1.0817	-1.06395	1	7.73632e-70
ZBTB4	0.12455	0.246116	disagree	0.06565	0.0131686	disagree	low	0.0381	-0.02755	1	1
ZNF114	-0.2501	0.00544387	disagree	1.9964	8.98076e-82	agree	high	1.003	-0.9934	0.658708	1.08667e-79
ZNF165	-0.1177	0.0340021	disagree	-0.0956	0.0408396	disagree	high	-0.062	0.0336	1	1
ZNF212	0.66825	0.270255	agree	1.53805	1.61625e-47	agree	high	0.6652	-0.87285	1	1.95566e-45
ZNF277	-0.0905	0.288545	agree	-2.3042	1.0009e-108	agree	low	-1.1231	1.1811	1	1.21109e-106
ZNF281	0.12615	0.0885732	agree	-0.1078	3.2607e-10	disagree	high	-0.0437	0.0641	1	3.94545e-08
ZNF287	-0.2418	0.15959	agree	-2.5966	3.40821e-108	agree	low	-1.342	1.2546	1	4.12393e-106
ZNF334	-0.02015	0.401646	agree	-1.6029	9.46806e-43	agree	low	-0.8098	0.7931	1	1.14564e-40
ZNF33B	-0.0253	0.0429574	agree	-2.5797	4.15481e-121	agree	low	-1.3009	1.2788	1	5.02732e-119
ZNF367	0.3466	0.109832	agree	1.17075	8.53673e-20	agree	high	0.5952	-0.57555	1	1.03294e-17
ZNF396	-0.1765	0.0803487	agree	-2.46415	1.11166e-117	agree	low	-1.2442	1.21995	1	1.34511e-115
ZNF488	0.1613	0.277072	agree	1.1658	2.59321e-24	agree	high	0.6914	-0.4744	1	3.13778e-22
ZNF516	0.11695	0.241657	disagree	-1.4189	9.53442e-35	agree	low	-0.7273	0.6916	1	1.15366e-32
ZNF530	0.26405	0.0651916	agree	1.7312	6.25097e-59	agree	high	0.8434	-0.8878	1	7.56368e-57
ZNF540	-0.1927	0.125716	agree	-2.1853	4.39477e-105	agree	low	-1.1302	1.0551	1	5.31767e-103
ZNF552	-0.30095	0.260933	agree	-1.8365	1.6624e-61	agree	low	-0.9685	0.868	1	2.01151e-59
ZNF658	-0.02525	0.0120433	agree	-1.9268	2.09726e-99	agree	low	-0.9994	0.9274	1	2.53768e-97
ZNF671	-0.04595	0.587929	agree	-0.4799	1.20545e-09	agree	low	-0.3023	0.1776	1	1.45859e-07
ZNF695	-0.1671	0.0361915	disagree	0.0884	0.880999	agree	high	0.0144	-0.074	1	1
ZNF726	-0.06535	0.289872	disagree	-0.03425	0.266426	disagree	high	-0.061	-0.02675	1	1
ZNF775	0.12385	0.049925	agree	2.29885	2.43081e-108	agree	high	1.1539	-1.14495	1	2.94128e-106
ZNF816	-0.00775	0.0852878	agree	-2.5278	4.64393e-121	agree	low	-1.2717	1.2561	1	5.61915e-119
ZNF846	0.22325	0.369191	disagree	-1.93825	5.30501e-90	agree	low	-1.046	0.89225	1	6.41906e-88
ZSCAN30	0.14795	0.39405	disagree	-2.0357	3.68332e-111	agree	low	-1.0752	0.9605	1	4.45682e-109

## Sheet: Table S6b
Table S7b: Leeds Cohort, differential expression between T1 (lamina propria-invasive) and Ta (noninvasive papillary) carcinomas
TF regulon	direction.in.T1	p.value	median.t1	median.ta	adj.p	agree
ARNTL2	1.95875	6.15377e-12	0.97705	-0.9817	6.89222e-10	agree
ATOH8	-2.46445	2.74811e-21	-1.17205	1.2924	3.07789e-19	agree
BAZ2B	-1.4106	3.43347e-17	-0.6858	0.7248	3.84549e-15	agree
BCL11A	-1.95875	6.15377e-12	-0.97705	0.9817	6.89222e-10	agree
CARF	-1.2864	1.67726e-16	-0.6098	0.6766	1.87853e-14	agree
CEBPG	1.2806	8.15589e-17	0.6042	-0.6764	9.1346e-15	agree
CENPA	2.76805	1.44632e-25	1.30395	-1.4641	1.61987e-23	agree
CREBL2	-1.41575	2.99413e-17	-0.67055	0.7452	3.35342e-15	agree
CXXC5	2.58545	8.24374e-15	1.10715	-1.4783	9.23298e-13	agree
DACH2	-1.4968	3.26606e-19	-0.6733	0.8235	3.65799e-17	agree
DLX2	1.3119	5.97515e-08	0.633	-0.6789	6.69217e-06	agree
DMRTA1	-1.90365	1.70553e-22	-0.93085	0.9728	1.9102e-20	agree
DOT1L	1.5447	1.68955e-18	0.63	-0.9147	1.8923e-16	agree
DPF1	1.34405	2.99413e-17	0.60725	-0.7368	3.35342e-15	agree
E2F1	2.41165	2.66519e-20	1.09185	-1.3198	2.98502e-18	agree
E2F2	1.15935	3.16569e-18	0.55765	-0.6017	3.54557e-16	agree
E2F7	1.90365	1.70553e-22	0.93085	-0.9728	1.9102e-20	agree
E2F8	1.3435	1.16466e-21	0.6706	-0.6729	1.30442e-19	agree
EBF4	-1.4225	3.45743e-16	-0.6976	0.7249	3.87232e-14	agree
ETV4	1.06645	3.76174e-09	0.50955	-0.5569	4.21315e-07	agree
FOXC1	-1.73965	7.621e-17	-0.87475	0.8649	8.53552e-15	agree
FOXD2	1.41465	8.93551e-16	0.71235	-0.7023	1.00078e-13	agree
FOXF2	-1.95875	6.15377e-12	-0.97705	0.9817	6.89222e-10	agree
FOXM1	2.16285	5.78895e-22	1.00905	-1.1538	6.48362e-20	agree
GTF2IRD2B	-1.5291	3.93573e-19	-0.7248	0.8043	4.40802e-17	agree
GTF3A	1.3431	1.21371e-14	0.55	-0.7931	1.35936e-12	agree
GZF1	1.95875	6.15377e-12	0.97705	-0.9817	6.89222e-10	agree
HOMEZ	-1.8246	1.17424e-19	-0.3136	1.511	1.31515e-17	agree
HOXA1	-2.3949	4.85752e-16	-1.1767	1.2182	5.44042e-14	agree
HOXA13	2.52165	2.00185e-14	1.23085	-1.2908	2.24208e-12	agree
HOXB13	1.08985	1.51891e-12	0.45445	-0.6354	1.70118e-10	agree
HOXB2	-1.6474	2.66497e-20	-0.8228	0.8246	2.98476e-18	agree
HOXB3	-1.40415	1.16459e-21	-0.68905	0.7151	1.30434e-19	agree
HOXB6	-1.7254	2.18668e-17	-0.8649	0.8605	2.44908e-15	agree
HOXB7	-3.64025	2.39099e-26	-1.78725	1.853	2.67791e-24	agree
HOXB8	-2.5193	4.18816e-22	-0.9533	1.566	4.69074e-20	agree
HOXD1	-2.7498	3.02353e-17	-1.3316	1.4182	3.38635e-15	agree
L3MBTL4	-2.2849	9.02124e-15	-0.7929	1.492	1.01038e-12	agree
LHX2	1.4968	3.26606e-19	0.6733	-0.8235	3.65799e-17	agree
LIN54	0.91985	4.23347e-11	0.41715	-0.5027	4.74149e-09	agree
MBD4	1.2441	4.88925e-06	0.6013	-0.6428	0.000547596	agree
MESP1	1.1938	8.69147e-11	0.5386	-0.6552	9.73445e-09	agree
MITF	-1.90365	1.70553e-22	-0.93085	0.9728	1.9102e-20	agree
MSANTD4	-1.90365	1.70553e-22	-0.93085	0.9728	1.9102e-20	agree
MTERF4	-1.3574	2.46067e-17	-0.6424	0.715	2.75595e-15	agree
MYB	1.90365	1.70553e-22	0.93085	-0.9728	1.9102e-20	agree
MYBL1	1.18055	2.02294e-11	0.52345	-0.6571	2.26569e-09	agree
MYBL2	2.556	1.95516e-23	1.2134	-1.3426	2.18978e-21	agree
NFE2L2	-1.2688	1.33667e-18	-0.527	0.7418	1.49707e-16	agree
NFIL3	1.66015	4.45771e-18	0.15205	-1.5081	4.99263e-16	agree
NFKB2	1.3435	1.16466e-21	0.6706	-0.6729	1.30442e-19	agree
NRF1	1.3435	1.16466e-21	0.6706	-0.6729	1.30442e-19	agree
OTX1	1.57205	6.15954e-21	0.77275	-0.7993	6.89869e-19	agree
PDX1	1.56295	3.74871e-20	0.75735	-0.8056	4.19856e-18	agree
POU4F1	1.44435	5.10353e-14	0.64865	-0.7957	5.71595e-12	agree
PRDM5	-1.72315	2.12565e-08	-0.89735	0.8258	2.38072e-06	agree
RFX8	1.052	2.2467e-05	0.4793	-0.5727	0.00251631	agree
RUNX2	1.79855	9.80335e-25	0.25895	-1.5396	1.09798e-22	agree
SALL4	1.35485	3.01884e-13	0.28295	-1.0719	3.3811e-11	agree
SHOX2	1.41465	8.93551e-16	0.71235	-0.7023	1.00078e-13	agree
SMAD9	-1.65205	3.79502e-12	-0.49115	1.1609	4.25042e-10	agree
SNAI3	-1.5318	1.0249e-18	-0.7363	0.7955	1.14789e-16	agree
SNAPC5	-1.59765	1.71804e-20	-0.77615	0.8215	1.92421e-18	agree
SOX11	1.1419	3.88883e-11	0.5359	-0.606	4.35549e-09	agree
SOX15	-1.5052	1.09686e-15	-0.5747	0.9305	1.22848e-13	agree
SOX2	1.7068	2.29836e-16	0.2952	-1.4116	2.57417e-14	agree
SOX21	1.2339	3.19131e-07	0.471	-0.7629	3.57427e-05	agree
SREBF2	1.71475	3.86092e-17	0.35355	-1.3612	4.32423e-15	agree
STAT6	-1.77085	9.3942e-14	-0.66705	1.1038	1.05215e-11	agree
TEF	-1.85535	2.18694e-17	-0.38945	1.4659	2.44937e-15	agree
TET3	1.3435	1.16466e-21	0.6706	-0.6729	1.30442e-19	agree
TFDP1	1.90365	1.70553e-22	0.93085	-0.9728	1.9102e-20	agree
TFDP2	-1.4509	2.07873e-10	-0.6909	0.76	2.32818e-08	agree
TFEB	-2.53	1.63523e-15	-1.1956	1.3344	1.83146e-13	agree
THYN1	-1.2863	2.3436e-15	-0.5484	0.7379	2.62483e-13	agree
TIGD3	1.34405	2.99413e-17	0.60725	-0.7368	3.35342e-15	agree
TLX1	2.9564	1.17599e-23	1.2655	-1.6909	1.31711e-21	agree
TP63	-2.6671	2.88354e-19	-1.2163	1.4508	3.22956e-17	agree
TRAFD1	1.2441	4.88925e-06	0.6013	-0.6428	0.000547596	agree
TSHZ2	-2.15625	8.79872e-18	-1.07965	1.0766	9.85456e-16	agree
ZBED2	1.67845	4.42049e-16	0.84855	-0.8299	4.95095e-14	agree
ZBTB4	-1.51245	3.02757e-16	-0.72805	0.7844	3.39088e-14	agree
ZNF114	1.67375	3.46277e-11	0.82115	-0.8526	3.8783e-09	agree
ZNF165	1.44435	5.10353e-14	0.64865	-0.7957	5.71595e-12	agree
ZNF212	1.3435	1.16466e-21	0.6706	-0.6729	1.30442e-19	agree
ZNF277	-1.37035	3.73242e-21	-0.64015	0.7302	4.18031e-19	agree
ZNF281	1.2441	4.88925e-06	0.6013	-0.6428	0.000547596	agree
ZNF287	-1.5318	1.0249e-18	-0.7363	0.7955	1.14789e-16	agree
ZNF334	-1.73965	7.621e-17	-0.87475	0.8649	8.53552e-15	agree
ZNF33B	-1.98595	1.98198e-19	-0.39565	1.5903	2.21981e-17	agree
ZNF367	2.1321	9.82069e-20	1.0388	-1.0933	1.09992e-17	agree
ZNF396	-1.72105	4.25454e-21	-0.79555	0.9255	4.76508e-19	agree
ZNF488	1.95875	6.15377e-12	0.97705	-0.9817	6.89222e-10	agree
ZNF516	-1.2891	8.68938e-16	-0.6218	0.6673	9.7321e-14	agree
ZNF540	-1.4727	1.41017e-12	-0.682	0.7907	1.57939e-10	agree
ZNF552	-1.24345	5.73595e-10	-0.61945	0.624	6.42427e-08	agree
ZNF658	-1.6315	5.35411e-22	-0.8035	0.828	5.9966e-20	agree
ZNF671	-1.5318	1.0249e-18	-0.7363	0.7955	1.14789e-16	agree
ZNF695	2.24655	1.58639e-21	1.13635	-1.1102	1.77676e-19	agree
ZNF726	1.371	3.5717e-11	0.6683	-0.7027	4.0003e-09	agree
ZNF816	-1.80235	1.57339e-18	-0.25945	1.5429	1.76219e-16	agree
ZNF846	-1.4509	2.07873e-10	-0.6909	0.76	2.32818e-08	agree
ZSCAN30	-1.3061	1.02646e-11	-0.6216	0.6845	1.14963e-09	agree
