# Supplementary material for: A transcriptional network of cell cycle dysregulation in noninvasive papillary urothelial carcinoma
Source: Sci Rep. 2022 Oct 3;12:16538. doi: 10.1038/s41598-022-20927-9 (PMC9529892; doi:10.1038/s41598-022-20927-9)
Supplement: Supplementary file 16 — Supplementary Table S8. [file 41598_2022_20927_MOESM16_ESM.xlsx]

## Sheet: expression.matrix
Table S8: Expression matrix, log2(x+1) normalized
	P1	P2	P3	P4	P5	P6	P7	P8	P9	P10	P11	P12	P13	P14	P15	P16	P17	P18	P19	P20	P21	P22	P23	P24	P25	P26	P27	P28	P29	P30	P31	P32	P33	P34	P35	P36	P37	P38	P39	P40	P41	P42	P43	P44	P45	P46	P47	P48	P49
MALAT1	10.2349	9.86701	9.74196	9.969	11.2229	9.80851	9.62448	10.7682	10.4341	10.4438	10.7098	9.27359	10.4364	10.2209	9.34538	10.2312	10.888	9.58065	9.55185	8.89054	10.3224	9.32179	9.6792	9.53309	11.0887	9.99043	10.2998	10.4307	10.3099	8.37837	9.44604	9.47639	10.673	10.6747	10.7266	10.3327	9.7237	9.67366	10.1777	9.89044	9.39381	10.569	10.359	10.7906	9.83191	10.8222	10.8238	10.319	9.04261
RN7SK	11.5631	11.8062	12.3724	12.466	11.9658	12.191	12.9708	11.7966	12.5779	12.1259	12.7221	12.3019	11.9478	12.6613	12.9949	12.44	12.3301	12.8863	12.0552	12.6203	12.5671	12.6154	12.4688	12.5121	11.9468	12.0824	11.8866	12.3429	12.3565	11.9437	12.4152	11.9381	13.6632	11.6602	12.6116	12.42	12.4197	12.7943	11.7443	11.9202	12.5031	11.6189	11.8873	12.8985	12.8063	12.2756	11.5136	13.1508	11.4202
ND4	11.8919	12.5987	12.7114	12.6266	11.7306	13.05	12.8489	13.7696	12.4126	12.3607	12.7021	11.8441	12.8098	11.2025	12.6007	12.7954	12.9535	13.2178	14.2801	12.1101	14.3811	12.5263	12.3002	11.6123	13.0657	13.4168	12.6784	12.5816	12.6065	13.6211	12.1564	12.8747	13.3892	12.8186	12.8709	12.2727	12.9542	12.9933	12.3809	12.963	12.161	12.7384	12.2041	12.6097	12.5177	13.106	11.5832	14.0017	13.3661
NEAT1	7.6101	6.71858	6.75893	6.54398	9.20907	6.24781	7.76899	7.51319	6.96783	7.22778	6.8458	7.0262	9.37406	7.03242	6.79147	6.69461	6.96427	6.95628	7.00198	7.42249	6.92238	8.23092	6.3873	7.5048	7.00546	8.48465	7.57888	6.50593	7.44887	5.30566	6.09995	6.45796	8.55527	7.96186	6.95644	7.26608	6.73072	6.28848	8.95758	7.58771	7.01814	7.87872	7.24609	7.80592	7.6194	8.29444	8.3553	7.63766	6.98829
ND5	12.0164	12.3269	11.9229	11.515	11.3987	12.2156	12.3759	13.3478	12	11.6801	11.9121	11.2813	12.3595	10.8366	11.9563	12.1604	12.2668	12.869	13.4038	11.8956	13.9557	12.3902	11.7514	11.4704	12.1244	13.0063	12.4722	12.0952	12.1808	13.2507	11.7936	12.4747	12.5789	12.5972	12.3148	11.9415	12.3514	12.523	12.4871	12.3815	11.6235	12.3272	11.8738	12.0891	12.1399	12.8245	11.2212	13.4641	12.9823
COX1	10.0598	11.2153	11.2581	11.2357	10.3478	11.5793	11.6807	12.1047	11.0154	10.8489	11.2136	10.9541	11.5986	10.1972	11.3796	11.3201	11.5155	11.982	12.7933	10.9368	12.595	11.8301	11.1353	10.793	11.2145	11.6817	11.3035	11.3022	11.2445	12.6916	10.7958	11.5828	12.1643	10.961	11.2799	11.0562	11.6511	12.1131	11.2843	11.7791	11.0278	11.055	10.7214	11.0904	11.0352	11.4517	10.1383	12.4714	12.0375
CYTB	10.8803	12.0527	12.0266	11.7318	10.562	12.1849	12.1332	12.9056	11.847	11.9262	11.5827	11.1157	12.296	10.3688	11.9724	11.8149	11.9444	12.563	13.3894	11.587	13.2292	11.9036	11.4837	10.7554	11.9226	12.6023	11.9467	11.7405	11.7069	12.7475	11.5853	12.1148	12.5738	11.7283	12.1657	11.6161	12.3889	11.9085	12.2113	12.284	11.0556	12.2696	11.4426	11.6434	11.7156	11.6808	10.6011	12.7932	12.724
ND1	9.49938	11.6798	11.1502	10.9968	10.6408	11.1235	12.1284	12.1607	11.5218	11.1011	10.9508	11.3491	11.1474	10.5047	11.4512	11.3393	11.4447	11.7373	13.0473	10.8287	12.2968	11.7546	10.883	10.9505	11.2812	11.7156	11.3604	11.38	11.4108	12.504	10.6059	10.929	12.3758	11.0152	11.2148	10.9868	11.694	12.1518	11.0415	12.0417	10.8453	11.5017	10.1544	11.2003	10.8352	10.9673	10.197	12.7577	12.6085
IGF2	3.10223	5.98728	8.05349	2.27684	3.42116	10.0265	1.80063	-0.701818	10.6048	10.1902	10.5982	4.32003	1.53515	9.74634	11.0632	3.77181	2.06924	3.57194	12.2507	2.71444	6.5049	3.30908	4.40485	2.96097	8.05273	4.91183	2.79819	5.5306	4.62627	12.6993	9.55107	5.79691	3.75799	4.39722	7.91696	3.9408	5.66154	5.36387	2.23996	7.88683	1.19802	9.20913	3.80166	4.02997	7.63817	8.5247	3.14937	3.09381	4.1408
ND2	8.98344	11.0074	10.8914	11.0371	9.9105	11.0985	11.1105	11.6733	11.1518	10.6452	10.6784	10.5031	11.0488	9.67154	11.1328	10.8475	11.4557	11.1921	12.7819	10.1651	12.2473	10.9206	10.4016	10.0753	11.0877	11.7865	11.0588	10.8582	10.8973	11.8544	10.1406	10.6964	11.9938	10.9141	11.3784	10.4389	11.3935	11.5638	10.8068	11.207	9.83796	11.2377	9.97847	11.096	10.5353	11.0624	9.68316	12.2395	12.0691
COX2	10.497	11.4868	11.8396	11.6243	10.5916	12.0621	11.9178	12.5909	11.5098	11.3927	11.561	10.6266	12.2378	10.5131	11.8136	11.5552	11.7808	12.0816	13.0806	11.3794	13.029	11.7671	11.2034	11.1461	11.6128	12.0357	11.3967	11.5957	11.8913	12.7492	11.1837	11.729	12.4956	11.5212	11.8167	11.4674	12.224	12.0394	11.6364	12.0675	11.2393	11.6988	10.9697	11.245	11.3423	11.8625	10.4387	12.8022	12.0735
COX3	10.4002	11.6905	11.4685	11.7364	10.978	11.9108	12.2748	12.703	11.1558	11.5753	11.7146	11.7261	12.2979	10.1954	11.4748	11.4707	12.1338	12.4123	12.9382	11.2333	13.1393	11.8664	11.4454	11.0921	11.624	12.2339	11.9678	12.1186	11.737	12.6067	11.1304	12.1188	12.1613	11.3063	11.4615	11.3863	11.747	12.2306	11.8937	11.8688	11.9178	12.1239	11.2887	11.4347	11.5444	11.417	10.9044	12.7985	12.2878
ATP6	10.4316	11.2857	11.4835	11.574	10.2757	11.5665	11.5248	12.3421	10.9335	11.1619	11.3829	10.7537	11.6405	9.72166	11.3444	11.5603	11.9689	11.9169	12.8619	10.9274	12.7493	11.3243	10.9329	10.2883	11.6587	12.0349	11.4034	11.4641	11.2689	12.4323	10.7112	11.4632	11.8718	11.5714	11.3469	11.039	11.9943	11.7043	11.2321	11.6508	10.6242	11.8434	10.8619	11.1431	11.0668	11.8758	10.4381	12.554	12.0312
AHNAK	5.19392	6.47283	6.18955	6.06786	5.62173	6.56323	4.43381	5.15292	6.35571	6.00264	7.1229	4.38694	4.51459	6.30151	6.07405	6.155	5.54001	5.46098	6.89142	5.57848	5.66934	5.65819	6.04818	5.66047	5.87045	5.91545	5.40673	5.96719	6.26054	7.00796	5.28672	6.47866	7.52685	5.34253	6.41793	6.06682	6.98444	5.21271	6.48938	6.06453	5.05023	6.47259	5.62095	5.96087	5.86406	5.74857	5.12505	6.80204	4.98842
PABPC1	6.51274	7.97482	7.21702	8.80542	6.55935	7.26466	7.00864	8.03118	7.2109	7.43937	7.54197	6.75845	6.13744	8.2299	7.03251	7.55748	7.39805	7.21835	8.25195	9.79244	8.73575	6.87983	6.80365	7.12129	7.24946	7.62232	6.86382	7.52048	8.07688	8.97193	7.46532	7.23246	8.0456	7.19424	7.27173	8.25294	8.80839	7.71783	7.25426	7.82216	7.79402	7.13445	6.03492	7.99099	7.07257	7.02644	6.66349	8.48616	6.88619
COL1A1	4.67917	4.30093	5.70875	4.02176	5.07908	6.07178	6.29854	5.06811	4.11768	4.89745	3.94123	4.60131	5.02062	5.21911	6.25557	5.70043	4.1705	4.92531	4.97749	4.53859	3.4006	5.79605	4.95389	6.9171	3.99439	3.68159	6.03344	5.18321	5.82869	6.2515	4.75694	6.29711	5.47502	5.22046	4.89792	4.93516	3.74159	4.9975	5.40322	5.44697	3.41427	4.34409	6.94245	6.02541	5.21343	3.86946	5.05077	3.82053	5.72347
SRRM2	6.70253	6.41611	6.32359	5.84456	6.43438	6.40226	6.09432	6.34136	6.20049	5.55901	6.32354	5.94132	6.07645	6.57118	6.1211	5.955	5.95559	6.24432	6.28974	8.38052	6.14137	6.38425	6.32705	6.61007	5.9941	6.41309	6.21659	5.88838	6.81066	6.89401	5.9764	6.25026	7.36685	6.05506	6.28668	6.70325	6.14679	6.28847	6.49004	6.43113	6.87987	5.60009	6.6023	7.06424	6.49599	6.18435	6.52642	6.7279	6.64141
ACTB	7.19074	7.59766	7.91483	7.08344	7.82284	7.65568	7.79329	8.02837	7.89435	7.87229	8.48728	7.3965	7.01093	7.99768	7.82871	7.44606	7.37773	8.03922	8.79	6.91561	7.39363	8.35573	7.55895	8.2327	7.17131	7.5115	7.46688	7.86548	8.38935	9.52872	7.34216	8.31094	8.17895	7.73369	7.73979	8.46443	7.85528	7.78819	8.52119	7.62029	7.66041	7.59552	6.90708	7.70179	7.86141	7.41771	7.83516	8.14535	7.88032
MIR663AHG	6.37569	6.08561	6.09314	4.55838	5.4956	6.08823	5.56951	6.5846	6.26458	6.11277	6.32225	6.46295	6.778	7.35471	6.38643	5.91828	6.17315	6.50271	3.5406	7.55368	3.74149	5.33319	6.67957	6.25026	5.18466	4.85741	5.25934	6.24345	6.33935	3.8439	5.6787	5.976	6.21336	5.50277	5.91916	7.54584	6.79492	4.71807	6.10016	5.72941	5.90178	6.43539	6.5008	6.60143	6.43904	5.05159	6.14124	6.85985	7.07239
EEF1A1	6.30667	7.69223	7.2613	7.71667	6.36161	7.31486	6.28483	6.43037	7.01555	7.61495	7.64939	6.41564	5.80633	7.48753	6.92851	6.75397	7.6914	7.06176	8.20971	5.23313	7.60815	7.12501	7.16699	6.39874	7.29322	7.14677	6.89343	7.60867	7.56566	8.38124	7.46919	7.30314	7.44623	6.76014	7.21538	6.9236	7.75826	7.82716	5.92715	6.53351	7.53382	7.05694	6.23426	7.47634	5.8975	6.77747	6.57799	7.42902	6.77751
EEF2	7.57759	8.6776	8.37595	8.55028	6.57236	8.15912	7.37404	7.8896	7.63312	8.55691	8.33485	7.48243	7.28801	8.57289	7.8817	7.55627	8.08373	7.49654	9.07263	7.00945	7.75977	8.10738	8.10835	7.07808	7.16248	7.67714	6.8964	8.09581	8.04519	9.48535	8.31269	7.80918	8.4804	7.28904	7.81548	8.65007	8.52794	8.35732	7.02247	7.86403	8.36175	7.40123	7.29102	8.10009	7.07373	6.78038	7.35062	8.45996	8.01196
ND6	12.9042	11.2729	11.8604	11.9887	10.8707	12.1454	11.2402	11.2844	10.7338	10.7177	11.2223	11.4265	11.6194	10.8163	10.9917	11.9301	11.8132	12.0777	10.8611	12.0725	12.1431	10.7681	11.4458	10.9988	10.9298	12.3243	11.7676	11.2707	11.3416	10.8611	11.0586	11.859	11.5097	11.9557	11.5763	11.1094	11.3393	10.3722	11.2968	11.5976	11.4277	11.862	12.3665	10.7711	11.4356	11.7482	11.8975	12.7694	12.7173
FN1	3.38939	3.24307	3.82175	2.8444	3.79662	4.53117	3.25935	2.86858	2.99434	4.40753	4.11995	2.49912	5.4666	3.00693	4.64138	4.92576	3.43428	3.46342	4.51213	3.0411	1.8528	4.35277	4.18292	4.48246	3.02849	3.61009	4.29312	4.26765	3.78329	3.76027	4.2446	5.17575	3.81362	4.68461	3.44269	2.79718	3.75633	3.02792	4.70786	3.77476	2.91367	2.45909	4.65071	3.92033	4.41703	4.25058	4.68717	4.44758	4.30406
KRT13	8.68707	7.43195	9.08561	6.80059	7.1484	8.91213	0.621829	1.65365	7.9515	7.76517	8.00397	8.22208	0.264628	9.66835	8.82337	1.29391	8.65351	8.93446	8.26359	6.42598	5.02368	3.95233	9.16996	7.9187	7.66219	4.821	8.24513	8.66061	3.7218	9.12325	8.62416	8.01648	7.46066	-1.38025	7.91842	9.38514	8.66812	7.48135	5.1306	5.41299	8.2914	7.51678	7.57082	9.14792	7.27467	5.18849	7.86848	5.50896	8.13368
RNF213	5.53965	5.12432	4.69206	4.4548	5.58147	4.64456	4.35644	4.92592	6.16335	4.79614	5.60076	4.9632	4.9673	5.16411	4.94704	4.43504	4.78372	5.70932	4.72071	5.05429	4.3515	5.63689	5.27949	5.49482	5.35941	6.26603	4.61348	6.31909	4.81671	5.01197	5.1046	4.99192	5.53346	6.01802	5.40296	4.72097	5.75925	4.80261	6.68635	5.11384	5.43779	4.90929	4.75987	5.39133	5.37319	4.61992	6.25699	5.55499	5.9819
PLEC	5.62387	4.95479	5.72547	5.28942	5.59394	5.72006	3.64396	5.90705	5.92889	5.33082	6.28673	4.86447	4.28824	6.37144	5.24734	4.90641	5.17615	4.95273	5.50761	6.1532	5.13351	5.67578	5.79982	6.13849	5.31631	5.3698	5.642	5.61742	5.23145	6.53522	4.90341	5.56761	6.01676	4.61861	5.96665	6.22003	6.39762	4.3673	5.17051	5.72352	5.76258	4.95	5.15655	5.97039	5.93212	5.16325	5.52944	5.7231	5.36319
DDX17	5.7399	5.85716	5.5394	5.30235	6.00576	5.69652	4.59302	5.68192	6.08688	5.59984	5.96009	5.27214	5.58152	5.7718	5.05135	5.79731	6.08304	5.7751	5.33008	4.80045	6.15559	4.73617	5.43008	5.42251	6.22211	5.60995	5.85239	5.77072	5.94626	4.9113	5.5244	5.54315	6.38574	5.59561	6.23757	6.04186	5.55055	5.28004	5.0265	5.95307	5.76618	6.02874	5.67389	6.35629	5.63525	6.17082	6.05092	6.05151	5.61484
MYH9	5.55537	6.54649	6.23256	6.29528	5.93272	6.30429	6.07817	6.49308	5.89513	5.75624	5.84237	6.07023	6.79642	6.48108	6.35469	6.5364	5.53093	5.92809	6.27377	6.25916	5.77497	7.042	6.38261	6.42446	5.34596	5.85447	5.78817	6.12905	6.52686	7.62987	5.70768	6.1417	6.80662	6.27232	5.87712	6.34919	5.65001	5.90998	6.63389	6.41015	6.23449	5.99992	5.98443	6.63213	6.61131	5.83266	5.97631	7.09467	6.33981
ACTG1	6.84058	8.12279	7.90023	7.41032	6.74516	7.72116	7.78514	7.74893	7.78367	8.41409	8.57257	6.5384	7.12467	7.8466	7.32146	7.42313	7.7401	7.32955	9.01485	6.84559	7.76402	8.03842	7.4292	6.96741	7.16382	7.41239	7.24269	7.89683	7.90523	9.54596	7.38632	8.26625	8.15349	6.94799	7.83739	8.15693	8.22526	8.20796	7.51251	7.85058	7.86181	7.49532	6.35808	7.28876	7.30944	6.89557	7.4643	8.64186	7.25689
KRT7	7.73216	8.30829	7.52715	7.837	5.85808	7.05657	6.44021	7.46597	7.72839	8.44937	8.79594	6.1067	8.61526	8.236	7.29301	5.89312	7.54044	7.40172	8.99554	8.13816	6.06862	8.00647	5.87299	6.88291	7.12302	7.11367	6.05812	7.28405	8.21239	8.09744	6.66425	8.50926	8.62778	7.14776	7.93177	9.35695	7.60431	8.02042	7.39178	8.0316	7.49602	7.73882	7.18309	7.55287	6.70677	4.53724	6.82677	8.22889	7.29658
KRT19	8.01614	8.4574	7.988	8.09098	7.49287	7.7593	7.74387	8.21473	8.07177	8.12345	8.63188	7.60172	8.34417	8.57037	8.15164	6.6396	8.47453	8.60214	8.48438	8.08353	7.01947	9.39984	8.44228	7.26113	7.42037	7.55392	7.70332	8.30932	8.19844	9.5421	7.80274	8.88693	8.70772	6.65175	7.69333	9.03653	8.37014	7.46867	7.66357	8.15961	8.23381	7.98051	7.61123	7.84733	7.57126	7.49569	8.05525	8.43454	8.2251
COL3A1	3.05554	3.84517	5.30172	3.30124	4.79772	6.0843	5.76187	4.30956	3.11049	5.00761	3.54052	3.9422	4.47557	4.76834	5.85417	5.96293	4.08749	4.34846	4.83573	3.48062	3.12748	5.13543	4.94091	5.94801	3.91174	3.26113	6.23502	4.93995	5.41606	5.28808	4.14932	6.03561	5.38925	4.99865	4.94778	4.13011	3.3503	4.59469	5.52926	4.93795	3.04183	4.02753	6.42426	5.54324	4.6763	3.67364	4.4158	4.04749	5.42455
DHRS2	6.73306	6.35517	7.24584	7.42665	3.75532	7.02162	5.64192	7.43667	5.67654	6.29152	6.05792	6.07697	7.80133	6.43351	6.87906	6.75419	6.53936	6.82101	6.12934	7.6379	6.36809	6.43339	5.75571	5.5197	5.40685	6.52259	5.32651	5.89965	7.37657	6.58147	6.39955	6.04871	7.68207	6.55083	5.9147	6.49401	6.13438	7.12392	5.77558	6.40997	5.74989	7.05182	6.50675	6.91256	5.04762	5.9994	4.7261	7.35005	6.15517
ND3	9.93821	11.6215	11.3867	11.5768	10.1456	11.6956	11.3913	12.2883	11.5338	11.455	11.5804	10.8413	10.9594	9.37893	11.3657	11.6385	12.1254	11.6656	12.9887	10.5111	13.2891	11.2873	11.0496	10.4044	11.9535	12.1833	11.6328	11.3003	11.0967	12.1533	10.7169	11.5564	11.4235	11.187	12.0671	10.733	11.6215	11.4362	10.8528	11.5914	10.1845	11.8268	10.628	10.8698	11.0154	11.5916	10.4331	12.4447	11.7913
GAPDH	6.95569	7.49564	6.83503	7.25805	7.04456	6.93648	7.16336	7.22939	7.58108	7.67822	8.34295	7.90261	7.25895	7.72356	7.42724	6.51324	7.16886	7.13152	8.776	7.55205	7.27862	9.62852	7.08915	7.48788	6.98128	7.13295	6.71676	7.44657	7.15588	9.49591	7.189	8.05907	7.84749	6.97005	7.07809	8.13958	8.83538	8.16374	7.99729	7.43275	8.54365	6.66697	5.83201	7.41146	6.75348	6.84569	7.37199	8.48852	6.96958
PSCA	8.90348	9.58123	8.11997	10.5524	5.05158	6.91376	6.90223	8.33097	9.23986	7.89665	9.41424	4.42227	6.85123	8.15586	8.49256	8.04848	6.61513	9.18159	9.20246	8.80753	6.47389	6.23849	9.74325	5.04043	9.0201	8.93532	7.80235	9.55518	9.49042	10.7945	7.12072	9.05297	10.7093	5.83308	8.32602	8.5468	8.62561	8.72271	5.92081	6.14224	8.78218	6.76687	4.77526	9.95584	6.03852	7.45874	5.18708	8.04151	8.43678
FAT1	4.82355	4.8549	4.47914	5.03365	4.60024	4.83081	4.55925	3.81293	4.02921	4.67326	5.6332	4.11016	4.11803	4.02345	3.71882	4.11574	5.83246	5.55858	5.16898	2.98715	4.88485	3.67687	5.59472	4.53029	5.2003	4.71079	4.54186	5.4781	4.83935	5.24345	4.51399	5.62843	6.52577	4.29378	4.62479	5.32004	5.39236	4.73687	5.58776	4.87866	5.07296	4.27732	3.85843	5.05379	5.0754	4.34009	4.14543	5.17328	4.14758
TPT1	5.1288	6.31246	6.1493	6.90848	5.10064	6.23984	5.18333	5.31621	5.98676	6.74347	6.74507	5.31594	5.28163	6.46036	5.63258	5.8226	6.4673	5.955	7.35465	4.64834	6.58686	5.9371	5.74224	4.99782	6.57364	5.94801	6.01058	6.61429	6.53254	7.18114	6.42457	5.95971	6.13313	6.00891	5.4252	6.04419	6.5613	6.36695	5.50963	5.95548	5.94177	6.36262	4.46115	5.71528	5.1867	6.04729	6.04312	6.34682	5.51878
SDC1	7.6603	6.67583	6.81292	7.39747	7.14833	7.39212	6.26956	6.72151	7.94062	7.22717	8.29252	7.00779	7.23481	8.82504	7.65626	6.00476	7.8577	8.08077	7.67519	8.2198	7.14888	8.77759	7.53347	7.29449	7.37551	6.99336	6.76095	8.1564	7.67803	9.43499	7.3223	8.38371	8.34633	6.17728	7.61586	8.44184	7.86153	8.03687	6.2423	7.65301	7.79286	8.08403	6.54536	6.77513	6.99507	6.90599	6.96446	8.18076	7.41464
PTPRF	5.77472	5.7995	5.56656	5.87973	5.63772	5.68903	6.45199	6.012	5.6611	5.0443	5.61671	5.11028	6.08542	5.95792	5.28595	5.5707	5.69153	6.04638	5.52982	5.50248	5.41378	6.66708	5.64908	5.87015	5.03831	5.5043	5.11844	5.36018	5.99844	7.36064	5.47874	5.84881	6.01357	5.27773	5.74777	6.22737	5.69699	6.13596	5.49174	5.69636	6.28379	5.57261	5.11588	6.04067	5.92377	5.74316	5.04073	6.57152	5.17322
FLNB	5.41056	6.25899	5.38455	5.56704	4.31243	6.1083	5.12516	5.42273	5.71471	4.92088	5.61746	3.12079	4.50081	5.4049	4.94661	5.37863	4.94771	5.05904	5.51493	5.62007	4.92013	5.52918	4.74598	4.78744	4.86517	5.80637	5.23358	4.75252	5.80076	5.97143	5.26734	5.50259	6.26952	4.67171	5.45352	5.9071	5.82532	4.36052	5.39357	5.18603	4.69585	5.18753	4.4543	5.44231	4.30477	4.79276	4.46524	6.24522	5.07351
IGFBP3	6.18048	5.40927	3.47727	4.91412	4.28512	5.56346	4.38545	4.88249	5.44508	4.13037	6.30905	6.47383	5.57864	5.9154	5.02824	6.17323	6.12029	6.83061	4.9529	3.89451	4.07009	5.69612	5.08718	2.41847	5.17921	5.36636	4.70327	5.24032	6.99782	7.04944	4.86341	7.52685	7.81807	5.39826	5.92428	5.9378	6.78279	5.58424	5.50028	4.13519	4.55403	4.32334	3.21539	3.87487	4.64344	4.12048	5.45809	4.05133	5.07675
COL1A2	2.80332	3.49349	4.95931	2.95593	4.25549	5.37476	4.88381	4.289	3.01616	3.89324	2.79515	3.13287	3.9494	4.04633	5.1758	4.9182	3.59153	3.84655	4.06968	2.82865	2.54936	4.69418	4.46716	5.3726	3.22578	2.81292	5.02012	4.31787	4.46674	5.07331	3.29151	4.89996	4.98898	4.13054	4.1358	4.11186	3.01836	3.71974	4.67668	4.86435	2.37479	3.8099	6.25597	4.8661	3.6501	2.92023	3.98546	3.13392	4.80898
H19	3.73815	4.47607	6.71095	2.14812	2.40198	8.67853	3.3589	0.401312	5.54424	2.33722	8.46991	5.84102	0.720631	8.69026	2.02851	2.36821	0.863008	4.05357	0.901498	5.50085	0.852864	2.45645	3.96547	8.65057	4.00908	3.65794	1.48845	4.73095	7.82944	10.4082	2.99634	2.14812	7.37336	2.14812	4.99866	1.66683	5.44868	2.14812	2.14812	3.89204	2.14812	8.76958	2.14812	4.99661	1.41919	2.14812	6.9424	2.96097	3.66874
PRRC2C	4.63186	4.77528	4.90826	5.48858	5.04054	4.9362	4.66893	5.00843	5.06399	5.33355	5.08084	4.67878	5.39041	5.08664	4.97933	4.79651	5.09189	5.21157	5.96008	5.04462	5.10977	5.19799	4.8735	5.12325	5.17482	4.9607	4.79648	5.02932	4.91929	6.18713	4.69827	4.65006	5.46728	5.07726	5.44876	5.42565	4.89948	4.89184	5.30792	4.87212	5.33724	4.99473	4.93669	5.17317	5.45056	5.1313	5.36728	5.51813	5.04685
FLNA	5.7469	3.9292	5.9599	3.37024	4.7721	5.45882	4.20587	4.25594	4.45662	5.56402	3.93911	4.3028	3.81277	4.7169	5.65161	6.21699	3.83218	3.70653	4.91483	5.54596	3.16647	5.6765	6.3067	5.74854	3.92049	4.08728	4.46218	4.25999	5.72305	4.86916	3.84603	5.5087	6.39913	5.63265	4.58234	4.92506	5.88599	3.8393	5.62181	5.23833	4.78368	3.42147	6.52348	5.19225	5.52597	4.01109	4.8754	4.20704	5.80493
HSP90AA1	5.12037	7.05031	6.41112	6.46033	5.89858	6.67667	6.48838	6.09997	6.53967	6.6241	6.75026	6.97602	5.45043	6.12795	5.72079	5.94009	6.27663	6.65166	6.96979	5.32766	6.47742	6.40665	5.98376	5.37849	6.04464	6.39724	6.90398	7.05294	6.37811	7.47183	5.8927	6.23242	6.49004	6.55643	6.09328	6.71691	7.08796	6.54087	6.54226	6.15206	6.01277	6.64229	5.75452	5.54759	6.23113	6.16453	5.78466	7.37586	5.6442
XIST	-0.0590341	-0.168658	6.1115	-0.107471	6.9398	-0.136988	-0.147932	0.572864	5.82717	-0.0628203	-0.172348	-0.174161	-0.225507	0.644777	-0.0556963	-0.0293635	-0.158722	-0.182824	-0.171137	-0.225507	-0.131706	-0.152593	-0.142766	6.5329	-0.152584	6.49796	6.59745	-0.136386	1.00782	5.30226	0.414087	-0.0912942	1.00118	6.58788	7.32334	1.02524	-0.130252	-0.130252	-0.117083	1.245	-0.130252	-0.118682	-0.130252	5.05034	4.04564	-0.130252	6.96518	1.65527	-0.130252
PKM	5.32001	5.20695	5.26466	4.39127	6.36674	5.33524	4.99876	5.23206	5.94641	4.9113	6.12883	4.23915	5.29015	5.9993	5.35517	4.17972	5.40377	5.40395	6.07749	5.01121	5.4306	6.83889	5.65746	6.12131	5.31356	4.88676	5.24517	5.70551	5.2491	6.97042	4.83889	5.97106	5.94036	5.83327	5.06973	6.07516	5.97124	5.57509	6.50083	5.17328	6.10308	4.449	4.9198	6.34624	5.66765	5.53256	6.41673	6.4835	5.70881
DYNC1H1	3.92018	4.62987	4.44324	4.982	4.46585	4.55184	4.59457	4.27497	4.40956	4.82139	4.80875	4.78966	4.13933	4.61063	4.48409	4.32152	4.20872	4.60604	5.29473	4.25341	4.32048	5.2756	4.63499	4.5622	4.20144	4.66963	4.18299	4.43577	4.82727	6.04919	4.1995	4.78163	5.21574	4.35364	4.27778	4.71473	4.91685	4.34376	4.8684	4.77038	4.92607	4.73527	4.22381	4.96223	4.96267	4.15638	4.59312	4.98703	4.34498
EIF4G2	5.12117	5.18323	5.19435	5.30476	4.90187	5.33792	4.99983	4.72329	5.21212	4.75091	5.99197	5.5069	5.29186	5.63949	4.62346	4.97385	5.84145	5.55685	5.52303	4.03619	5.56012	5.12884	5.32889	4.73873	5.7044	5.53937	5.27757	5.70332	5.41746	6.57687	4.93198	5.72912	5.98847	4.98262	5.22806	5.6934	5.59926	5.45778	5.27605	5.74405	5.50847	5.81469	4.52499	5.62725	5.61715	5.8984	5.60371	5.908	5.08905
HUWE1	3.7857	4.60082	4.4585	4.26711	3.90943	4.36473	4.90728	4.55249	4.28752	4.26053	4.40527	4.22041	4.54275	4.57046	4.02933	4.48545	4.33028	4.46083	5.04434	4.1181	4.30728	4.84684	4.42547	4.365	3.96764	4.2964	4.0979	4.2675	5.42311	5.95816	4.06812	4.59069	5.04424	4.35524	4.0431	4.67073	4.55446	4.57443	4.33672	4.30809	4.53429	4.43171	4.18788	4.74487	4.45873	4.20228	4.26714	4.76967	4.51141
TNFAIP2	6.24526	7.02787	6.28943	5.24235	6.31735	5.38328	7.39615	6.51022	7.08869	6.73375	6.6144	5.67373	7.08337	7.93401	6.9873	3.7351	5.94608	6.2179	7.0544	7.15245	5.80576	6.61077	6.93449	7.54249	6.13236	6.33869	6.40382	6.82521	6.70896	6.42575	4.73398	6.5101	6.42427	6.74992	6.84215	7.98735	6.68829	7.53082	6.85784	6.08297	7.08836	5.57276	5.91497	7.48358	6.70302	6.46523	7.24569	7.7793	6.23888
DST	2.44333	3.23159	3.77702	3.92517	3.86248	3.84376	2.63285	3.23034	3.31455	3.053	3.01603	3.1849	3.48771	3.19176	2.55982	4.35888	3.30411	2.85703	3.2458	1.79171	3.65806	2.78579	3.26869	3.22049	4.14547	3.39587	3.48729	3.42854	3.94342	3.47357	3.91569	3.20063	3.16552	3.20669	3.3863	3.08101	3.10564	3.4443	3.02389	2.99611	3.08098	3.82193	2.99286	4.06938	3.27759	3.9962	3.59989	3.33965	3.10234
ND4L	10.9584	11.4577	11.1034	11.6325	10.5155	11.5318	11.2241	12.3235	11.2112	11.478	11.6162	10.89	11.6636	9.64407	10.7908	11.3578	11.8207	11.3432	12.5205	10.6808	13.1704	11.2362	10.5762	9.94361	11.909	12.2033	11.5767	11.5415	11.072	11.9004	10.7838	11.5334	11.6554	11.2057	11.7399	10.9266	11.7513	11.5232	10.9834	11.7328	10.6693	12.0022	10.4972	11.0301	11.1916	11.4358	10.3067	12.4879	11.2737
HSP90AB1	5.79635	7.1786	6.83143	7.27816	6.01772	6.97539	6.34889	6.11522	6.95415	7.02326	7.12484	6.97851	6.4412	6.59213	6.62394	6.4195	6.74274	6.70798	8.01105	6.24714	6.73113	7.17532	6.48899	6.10824	6.37886	6.72354	6.69471	6.83334	7.42476	8.01683	6.86618	6.80477	7.57529	6.4397	6.63585	6.82711	7.54789	7.02566	6.65301	6.72355	6.43947	6.78172	6.54615	6.31679	6.51653	6.50815	5.80928	7.41947	6.62722
TXNIP	5.93328	5.94105	6.28811	6.91154	5.87521	6.58852	5.06631	5.4732	6.53621	5.70312	6.34473	4.35122	5.20649	6.71118	6.27509	5.48675	6.87876	6.1208	7.25952	4.85757	6.99374	5.65517	6.55401	5.4949	6.94898	6.33919	6.13456	6.63997	6.11264	7.53148	6.41569	5.95049	7.52779	4.88752	7.0728	6.77423	6.72236	6.28416	5.44875	6.33133	5.91609	6.93281	6.09646	6.09219	6.35775	6.08958	5.99766	6.52942	5.91409
SPTBN1	3.51139	5.50242	5.44686	5.02018	4.37683	4.90996	4.52027	3.64098	4.25595	4.08432	3.52654	3.27586	4.41993	5.08698	4.38249	4.7144	4.34128	3.77635	4.52488	4.547	4.50376	4.745	4.27846	4.54042	4.62898	4.76106	4.14018	3.81337	4.2122	4.15217	4.52965	4.76821	4.5111	4.47784	4.68761	4.56012	4.59437	3.77089	3.85306	4.76783	4.91835	5.01061	4.93944	5.18281	4.62254	3.67124	4.5622	4.45951	4.78514
CTNND1	5.50489	5.6138	5.14887	5.5119	5.49525	5.4762	4.81963	5.59586	5.726	5.19206	5.67813	4.75028	4.46849	5.53213	4.9308	5.3309	5.68159	5.87242	6.07684	5.47152	5.83555	5.35684	5.3516	5.30104	5.77813	5.12142	5.18093	5.78845	5.93526	6.3765	5.33258	5.85327	6.3899	4.75523	5.72448	5.77444	5.60172	5.61104	5.47994	4.93989	5.49059	5.8024	5.22158	5.54858	5.74794	5.67354	5.54564	5.30858	4.69871
MACF1	3.00092	3.41479	3.54927	3.3537	3.64478	3.31351	3.38506	3.43454	3.08139	3.60604	3.23207	2.86313	3.09116	3.27576	3.62307	4.05403	2.99046	3.02655	3.85569	2.74892	3.21367	3.34029	3.65028	3.62099	3.40082	3.50586	3.3531	3.11245	3.30006	3.4776	3.25666	3.36587	3.7954	3.58991	3.5288	3.28969	3.13767	3.23219	3.63774	3.61623	3.39266	3.38835	3.92019	3.41613	4.26591	3.72205	3.64812	3.46585	3.52043
SORL1	4.0675	4.26474	4.48071	4.95843	4.17232	4.42924	3.57466	4.34213	5.17722	4.02348	5.67025	2.77276	3.84289	4.18389	4.18419	4.85943	4.27418	3.93006	5.10555	4.06422	4.96875	4.30082	4.16003	4.34293	5.56973	4.60133	3.84146	4.26996	5.52753	6.51034	4.5003	4.76396	5.97565	4.38477	4.64326	5.06661	5.12899	4.37852	4.06116	5.08808	4.26735	5.16806	3.52749	4.3244	3.89331	5.14649	3.47634	4.59636	3.38554
RPL3	5.67261	7.159	6.81965	7.00919	5.14511	6.72154	5.81869	6.17109	6.22	7.41567	6.82633	5.53736	5.53808	7.12125	6.57003	6.33341	6.74303	6.07943	7.99456	5.62911	6.58263	6.58355	6.47677	5.85912	6.03753	6.41876	5.88734	6.67794	6.86552	8.00735	7.00842	6.29239	7.1902	5.89452	6.47952	7.07371	7.27479	7.06111	5.79182	6.09366	6.90034	6.35389	5.80346	6.72703	5.46778	5.49947	5.94271	6.96882	6.21037
LAMA5	5.89353	4.96062	4.89751	4.95297	5.34374	5.57281	5.06172	5.61594	5.08297	4.56769	5.8419	5.34239	5.13576	5.95554	5.04223	5.04918	5.45717	5.08845	4.48558	6.22096	4.62429	6.51706	5.9157	4.92518	4.60168	4.72567	5.22252	5.55494	5.12028	5.84326	4.95587	5.15813	4.98543	4.32872	5.25868	5.76053	5.38525	6.12649	4.8927	4.84726	5.60915	4.52304	5.14719	5.21227	4.99529	4.99558	5.64715	5.36276	5.41684
FER1L4	6.20273	6.09405	5.35571	5.66785	5.60679	5.1775	5.94564	6.55544	5.90109	5.77766	5.45841	4.01249	7.5515	5.86959	5.42583	5.41911	5.78742	5.33399	5.37974	6.63361	5.29264	6.33584	5.24097	5.92349	5.76538	5.70787	5.17621	5.6127	6.29148	5.27086	4.86279	5.78055	5.55068	5.68834	6.03947	6.09941	5.63688	5.56456	5.37095	5.72294	6.21681	5.1187	5.3626	6.26215	5.72846	5.89846	5.62612	6.59751	4.86246
RPS6	6.76848	8.2487	7.76776	7.96508	5.39818	7.44548	7.17338	6.90598	7.18099	7.31077	7.11606	5.59929	7.7589	7.61452	6.70781	7.50745	7.95003	7.52287	8.03533	5.81336	7.86484	8.01062	7.1854	5.87318	6.51854	7.77993	7.00799	6.99887	8.2121	7.89809	7.41118	7.13036	8.00865	6.55753	7.56624	7.50983	8.51496	7.02138	6.83791	7.39048	7.70179	6.75144	6.73668	7.28727	5.66313	6.37882	6.81528	7.38895	7.16021
KMT2D	4.9095	4.41357	4.28314	4.22047	4.15739	4.09539	4.09828	4.64256	4.53109	4.49777	4.15447	3.68912	3.71316	4.40353	4.45203	4.1096	3.93517	4.34955	4.93702	4.64541	4.09559	5.04657	4.33442	4.65304	3.91155	4.00312	3.67614	3.77012	4.384	5.03551	3.84513	4.20904	4.8059	3.84752	3.94259	4.74249	3.94023	3.9394	4.12243	4.17055	4.4321	3.98094	4.08858	4.64235	4.23829	4.13952	3.99129	4.66707	4.73227
FTL	7.56813	7.95273	7.70567	7.85883	7.57275	7.71805	8.29595	6.82965	7.70447	7.74262	7.98059	8.02496	7.71703	7.6117	7.95774	7.18818	7.63751	8.22829	9.15599	7.22732	7.80552	9.74802	7.91653	7.67453	7.20616	7.55431	7.1763	8.14192	7.79245	9.39288	6.93972	7.79995	8.38975	8.52594	7.32462	8.01053	7.43012	8.37751	8.61506	7.74419	7.80172	7.63802	6.81587	8.06795	8.23224	7.25619	7.73911	8.67516	8.4275
HSPA8	4.79048	6.29116	5.30338	5.98947	5.34779	5.76884	5.77452	5.78059	5.8643	6.03567	6.22534	5.92027	5.77463	6.30158	5.21408	5.47885	5.90941	5.80793	6.35716	4.47415	5.67271	5.70758	5.51102	5.18396	5.38458	5.68212	5.61622	6.22452	6.24399	7.49297	5.7585	5.95209	5.35783	5.80592	5.83974	6.22766	6.22382	6.46675	6.44399	4.53591	5.61642	5.77198	4.8851	5.78667	5.45043	5.51957	5.50391	6.14845	4.52217
PSAP	5.51642	6.65254	6.01992	7.41858	6.35765	6.17856	6.25354	7.01093	6.38259	5.52299	7.10877	6.81434	5.80777	6.43723	6.19611	6.75242	5.92566	6.63637	6.66164	4.88604	5.87086	8.38791	7.18184	6.10088	6.447	6.26631	5.56131	6.60559	6.87977	7.31352	6.78788	6.69038	7.05593	6.17069	5.84408	6.42411	6.55617	6.25818	6.52667	6.53912	6.36615	6.86938	6.20425	6.4635	5.8058	5.59547	6.48463	7.22118	6.49392
ALDOA	5.93639	5.64577	5.57054	6.08548	5.49884	5.7411	5.35047	5.7498	6.07689	6.00508	6.94009	5.51556	6.28978	6.24002	5.93426	5.06016	5.73714	5.6756	6.95726	6.25199	6.0692	7.77374	5.69229	5.5142	5.1385	6.034	5.23217	6.01336	6.68142	7.72385	5.38232	6.63369	6.17229	5.55882	5.41558	6.267	6.66533	6.81432	6.78731	6.27515	6.72507	5.63367	4.81945	6.00609	5.49483	5.66126	5.18048	6.97376	5.31345
TMBIM6	4.50195	5.24833	5.1277	5.5438	5.04061	5.11866	5.3139	5.26827	5.28081	5.00013	5.47098	4.73862	5.38098	4.1146	4.55122	5.16575	5.37967	5.51493	5.70866	3.88013	5.78986	6.15945	5.11812	4.70704	5.42388	5.15365	5.11071	5.48139	5.05127	6.09594	4.82179	5.59703	5.62033	4.99913	5.14922	5.46068	5.48144	5.56718	5.07232	4.63102	5.34648	5.67346	4.59541	5.31528	5.13286	5.0364	4.91856	5.68531	5.0383
FOSL2	5.74442	4.50945	5.36243	5.16708	5.04605	5.47175	5.53115	6.00539	5.84106	4.29021	5.76406	5.6218	6.36974	6.41769	5.3178	4.63111	5.71608	5.17718	5.6442	6.11893	5.97353	5.30267	5.17363	5.45265	5.74379	5.20281	5.08984	5.39658	5.53961	6.9127	5.63878	5.75407	5.99835	5.36199	5.5563	6.08962	5.82866	5.44438	4.86529	5.87257	6.15144	5.47767	4.73718	5.88864	5.3946	5.19771	5.27115	6.34114	5.28883
DDX5	5.57772	5.88578	5.592	5.23822	5.99752	5.71476	4.91197	5.28282	5.94134	5.87607	6.02354	5.91144	6.07384	6.11713	5.25817	5.4374	6.10131	6.0911	5.41327	4.33858	5.39683	5.47309	5.92129	5.46228	6.10818	5.70763	5.94416	6.01177	6.08774	4.92055	5.47812	5.91849	5.15741	5.56464	5.96244	5.6929	5.72138	5.2953	5.5564	5.32468	5.71791	6.37867	5.94954	5.82887	6.72528	5.76134	6.35678	6.09216	5.81205
KRT8	7.28053	7.97719	7.05692	7.12928	6.41681	6.61196	7.20728	7.21655	7.36346	7.24498	7.9381	6.46591	7.41583	7.50172	6.61336	6.75545	7.19584	7.94572	7.44303	7.01548	5.90821	7.91088	7.29023	6.51229	6.24273	7.00981	6.62559	7.29074	8.23275	8.75584	6.15533	7.49957	6.87015	6.73249	7.45898	7.46498	7.84639	7.28531	6.68281	7.29976	7.11945	6.84027	5.81349	6.70605	6.77946	6.34802	6.86259	7.67708	7.34904
DSP	3.89234	2.8015	4.27249	3.96427	4.41926	4.07206	2.44427	3.60857	3.54894	3.41114	5.18134	4.88568	3.47082	3.67687	3.35139	4.22989	3.64828	5.02543	4.57745	3.68666	3.54878	4.40188	3.82819	3.43512	4.35973	3.86674	4.17435	4.20723	4.91762	6.01347	3.59819	3.65502	6.04103	3.31975	4.49125	4.1887	3.96212	3.85242	4.7655	4.74965	3.74571	4.79325	3.99692	4.35884	4.24472	4.31369	4.32316	4.05246	3.18801
VEGFA	5.19665	5.29368	4.12127	3.36087	5.16766	3.29447	4.06187	4.65562	5.33203	3.13432	6.05557	3.09499	6.46427	4.24565	3.68418	3.63387	3.79658	4.05076	3.37548	6.30495	4.36136	5.57083	2.9306	4.83546	3.99716	5.12611	3.96682	3.94689	5.73399	4.28988	3.45897	5.7908	5.73992	5.11601	4.70583	5.88745	6.32968	4.69527	5.50131	3.52219	5.17345	2.95039	3.48888	4.44891	4.95917	4.82731	4.46481	6.01389	3.64125
AQP3	7.43026	6.62256	8.26894	4.72947	6.40222	6.86415	3.05223	4.2759	7.81315	6.31621	7.69102	5.22461	5.52514	6.33521	6.13466	3.13669	7.54386	7.63301	7.09755	5.84126	6.96985	6.22585	7.92626	6.21229	6.71578	5.95762	7.40145	7.17927	5.47005	7.75775	6.11901	6.76086	8.11892	4.70926	8.16288	8.84123	6.94754	5.68564	5.20999	7.8765	7.61525	6.1882	6.62827	8.97092	6.5778	4.71913	7.19056	6.53497	7.5138
KCNQ1OT1	3.51977	3.2748	3.45147	2.31335	2.86013	3.72548	3.82693	3.47062	3.7541	4.17063	3.61444	3.88541	4.64466	3.34499	4.07956	3.86979	3.25195	3.03126	3.05726	2.68139	2.46478	2.49755	3.69258	3.08332	3.27747	4.17532	3.80194	3.66167	2.30937	2.42945	4.08489	3.15835	1.98602	3.79614	3.98146	2.99151	3.34578	3.78082	3.2138	3.62888	2.62112	3.44474	4.47293	3.78408	3.04419	3.22696	3.5335	3.0407	3.12228
ZFP36L1	6.7288	5.22349	6.01661	5.33944	6.25564	5.66745	5.50288	5.80198	5.88335	4.5433	6.37683	6.19943	2.66594	6.30317	5.43626	5.12668	5.2404	6.25752	5.81488	6.01841	5.26956	6.39423	6.03793	5.77867	5.69513	4.9259	5.53238	6.02126	5.48546	6.18095	5.24603	5.42741	7.05039	5.51994	5.51223	6.73226	6.21472	5.81884	5.54033	5.69457	6.21212	4.98171	5.28923	6.85139	4.97898	4.94597	6.03068	6.38421	7.13886
HNRNPA2B1	4.24632	4.79429	4.46994	4.79139	5.06481	4.70561	4.9117	4.44396	4.80885	4.82538	5.11508	5.12565	5.69192	5.03397	4.57505	4.70673	4.98302	4.68075	4.74286	4.35725	4.46434	4.57508	4.66583	4.61688	4.82272	4.8464	5.08563	4.94157	5.15058	4.76066	4.72809	4.91153	5.24277	4.87554	5.20333	5.33334	4.9866	4.32193	5.24139	5.26416	4.48687	5.13044	4.92977	4.88239	4.6863	5.20208	4.84113	4.79572	4.51254
CHD3	5.55	5.54719	5.68514	5.65856	4.39182	5.91343	5.06382	5.72735	5.14361	5.11684	6.11211	4.69238	4.90462	5.06828	5.32704	4.90134	5.02442	5.41282	5.93471	5.94077	5.11032	5.53151	6.11438	5.17309	5.41655	5.20291	5.5165	5.20211	5.66423	6.08905	4.97522	4.93187	6.07397	5.2927	5.2565	6.48515	5.13651	4.75619	4.89246	5.87358	6.14356	4.99409	5.24324	6.13256	5.16136	4.56026	5.71531	6.08479	5.95113
SON	4.2544	4.68587	4.59029	4.30165	4.73579	4.78633	3.70462	4.31458	4.81708	4.53604	4.65901	4.13655	4.72297	4.32412	4.39949	4.37673	4.75225	4.79292	4.82535	4.80706	4.53389	4.56784	4.83965	4.57591	4.75525	4.55263	4.62397	4.72913	4.78891	5.30385	4.4901	5.45628	4.82797	4.56118	4.65893	4.90365	4.40272	4.41386	4.6073	4.77997	4.66196	4.74035	4.58968	5.00943	4.49119	4.66905	4.72927	4.79449	4.51364
CD74	4.57435	6.13872	5.42214	5.24066	6.00269	5.45603	5.37625	5.0501	4.68867	4.73838	4.9438	7.53507	4.05681	5.81753	6.794	6.43172	5.1869	7.47261	5.70565	4.99314	5.54415	6.69099	7.11534	7.07363	4.53454	6.85092	6.2313	6.85651	5.54048	6.56655	4.70038	5.04714	6.75036	7.44682	5.12798	6.06499	6.83133	6.05074	8.27971	5.78279	5.93528	4.62921	6.5	7.8272	5.148	5.30148	7.12419	7.33568	7.27084
JUP	5.93839	5.59894	5.60361	5.8303	5.40343	5.36088	5.96166	5.71507	5.86983	6.17647	6.77182	6.12757	5.94854	6.25911	5.56651	4.74631	5.63804	5.70224	6.92534	5.60416	6.17931	7.01666	5.49389	5.57781	5.94922	5.53634	4.84256	5.86586	6.36312	7.49883	4.86346	6.06884	6.3412	4.92256	5.59521	6.4413	5.79511	5.68395	5.13482	5.96965	5.63861	5.86906	4.83215	5.96391	6.30679	5.62265	5.45565	6.66541	5.35073
UBR4	3.56237	3.87662	3.83078	3.50916	3.6307	4.07633	3.78574	3.70561	3.92144	3.36654	3.79979	3.72783	4.196	3.85021	3.74219	3.61617	3.46624	3.61392	3.9025	3.22886	3.62633	3.97271	4.06946	3.91693	3.52323	3.48763	3.57631	3.9259	3.69791	4.47274	3.77477	3.51416	4.19585	3.70711	3.76502	3.9001	3.69066	4.24852	4.30458	3.75229	3.93291	3.76461	3.69043	3.99222	3.83982	3.65741	4.05455	4.07478	3.79453
LRP1	3.37933	2.85587	4.22833	3.72918	3.25229	4.54122	3.99975	3.70118	3.76498	3.28114	4.31643	3.89126	3.6788	3.92305	4.30822	4.27547	2.79253	3.05049	3.91553	3.35739	2.96808	4.80033	4.70906	3.58759	3.64642	2.32988	3.71203	3.72988	4.53784	4.71074	3.0563	3.34197	4.41527	3.12522	3.55028	4.16314	4.34157	3.32424	3.05715	4.15876	3.83384	3.44776	4.4793	4.1213	3.49789	3.18265	3.57033	3.34844	4.03057
COL6A3	2.68875	2.66966	3.49722	2.05035	3.39777	4.69006	3.75441	2.41144	2.37229	2.33375	1.59086	2.55824	2.54271	3.20579	4.09631	3.88945	2.13394	2.7332	2.49557	1.5927	2.25966	3.24366	3.78184	4.08522	2.61298	2.26164	4.67666	3.13416	3.41983	3.6254	2.75191	3.19649	3.81135	2.90083	3.70418	2.32372	1.93997	2.69342	3.6515	3.05335	2.01446	3.40572	4.51616	3.82479	3.40285	2.41473	4.26336	2.32454	4.35894
NUMA1	5.28375	5.40618	5.20399	4.92878	4.90313	5.07108	5.21443	5.10586	5.0138	4.5528	4.99608	4.43483	5.41135	5.07233	4.92788	4.73944	4.83634	4.93129	5.09128	6.28905	4.97975	5.42613	5.23013	5.06244	4.88185	4.99276	4.84844	4.76844	5.08643	5.79169	4.85587	5.00166	5.57941	4.67349	5.04215	5.1854	4.98155	5.1896	5.17557	5.23322	5.33599	5.14473	5.47676	5.49024	5.32284	5.04733	4.81151	5.35798	5.17334
RPL8	6.69016	7.88855	7.57759	7.92278	5.51218	7.48279	6.59273	7.50751	6.8741	7.4005	7.64058	6.28005	6.2707	7.43917	6.92129	6.74728	7.40821	6.84117	8.32527	6.12734	6.48963	7.40994	7.12135	6.62462	6.51858	7.48068	6.67576	7.41906	7.64547	8.83912	7.35206	6.94782	7.8525	6.42071	7.0546	7.89173	8.7939	7.19768	6.53115	6.98672	7.42264	6.70827	6.21826	7.17026	6.42854	5.85561	6.10126	7.88903	6.65535
EIF4G1	4.52452	5.18692	4.90493	4.58984	4.83601	4.92459	5.52806	5.08396	4.89655	5.35212	5.25765	5.21504	5.4336	5.60293	5.15865	4.83503	4.73571	4.96068	5.52082	5.36724	4.65384	5.74497	5.12988	5.18833	4.29237	4.87335	4.78832	4.94795	5.23799	6.34395	4.4701	4.83122	5.44296	4.8179	4.63241	5.469	5.04439	5.20821	4.99917	4.89379	5.12571	4.80993	4.58723	5.35653	5.10482	4.88639	4.90237	5.8225	4.90032
FTH1	5.94421	6.2584	6.54752	6.14048	7.03882	6.4148	7.06947	6.11771	6.66152	6.59245	7.753	6.54406	7.0019	6.81651	6.773	6.41358	6.72107	6.85076	7.803	5.71977	6.90265	7.83362	6.4332	6.94356	6.23495	6.21571	6.16946	6.70944	7.41263	8.36059	5.96323	6.91674	6.49339	7.05149	6.62923	7.21668	6.93742	7.62945	7.36893	7.13917	6.96269	6.52837	5.80072	6.54528	7.46974	7.65781	7.03082	6.98808	5.986
ERBB2	5.04495	6.35699	5.09739	5.24904	4.58804	5.17128	6.36122	5.31172	4.87487	4.61828	4.88201	5.06228	5.94928	5.15671	4.99063	5.00097	4.3521	5.12483	4.95766	4.96776	4.64183	5.39072	4.9944	4.99359	4.20953	5.43935	4.61051	4.8308	5.61897	6.40451	5.02339	4.55118	5.0081	5.14848	5.02011	5.32986	4.62924	5.58691	4.65821	5.2942	5.09195	5.2427	4.89894	4.91651	4.85352	5.17179	4.73962	5.65573	4.96593
EGFR	2.86351	2.87428	3.39327	2.25543	3.44756	3.02417	2.0095	3.00255	2.30784	3.34089	1.8153	2.84455	2.63999	3.47915	3.33895	2.96422	3.01632	3.57627	3.43677	3.22777	3.28621	3.89662	2.88104	3.5153	3.04576	2.9952	3.12939	3.18341	2.53706	3.02799	2.99337	3.47129	4.1693	3.07053	2.7843	3.29647	3.18456	3.38136	2.84374	2.71224	2.54998	2.87185	3.048	2.72089	3.21201	3.22651	3.21562	3.36697	2.57117
HSPG2	3.95876	4.93604	4.21192	3.69849	4.48622	4.28739	4.15158	4.34828	3.5378	4.21165	3.7981	3.19814	4.23083	4.3455	5.10674	4.58257	3.64677	4.23296	4.13836	3.74034	3.10507	4.73759	4.33178	5.03114	3.53767	3.26644	4.04621	4.17225	4.59098	4.21423	3.86243	4.5969	4.95074	3.73945	3.76501	4.42316	3.82656	4.77195	3.91513	4.71541	3.99075	2.99085	4.89989	4.2953	3.97481	4.08942	3.75131	4.40195	4.21511
GNAS	4.32522	4.40419	4.27297	3.96964	4.09979	4.25105	4.79997	4.88603	4.53907	4.43161	4.61727	4.89857	4.79364	4.02894	4.03083	4.42596	4.21465	4.79025	4.99367	4.97759	4.09072	5.3452	4.21797	4.16425	4.2742	4.1744	3.89323	4.18654	4.87689	5.63328	4.35412	4.62422	4.94085	3.88591	4.56079	5.37072	4.58061	4.78758	4.77438	3.75735	4.60312	4.82886	4.04635	4.4628	4.57525	4.24173	4.56856	4.81613	4.40878
RPL13A	6.65319	7.8349	7.26605	7.8161	5.85235	7.24204	6.42124	6.9965	6.84014	7.49581	7.39459	6.45084	5.97957	6.99967	7.10879	7.0065	7.46204	7.06908	8.42714	5.89463	7.30292	7.50366	7.17091	6.6163	6.68147	7.23244	6.5331	7.38144	7.39873	8.77206	7.59127	6.97108	7.93933	6.25036	6.94672	7.84602	8.03982	7.76753	6.7729	7.37649	7.57128	6.82839	6.16329	7.22661	6.24294	6.11877	6.4698	7.74227	6.98662
PLXNB2	4.95531	6.19617	5.42719	4.43171	5.70425	5.52002	5.2109	5.4259	5.66765	4.61477	5.33301	4.95791	5.72629	6.20884	5.40584	5.43957	4.09685	4.94389	4.78294	5.40273	4.91313	6.49973	5.57121	5.72099	4.41208	5.31599	5.27856	5.15961	5.61682	6.70062	4.57839	5.05777	6.07442	5.35688	5.31159	5.73738	4.9895	5.65137	5.60806	5.55487	6.03283	4.72562	5.47944	6.48314	5.85797	5.02166	6.41918	5.9219	5.8251
ATP8	9.43961	10.5625	10.0688	10.7186	10.3413	11.1234	9.97071	11.5069	10.5218	10.6613	11.0026	10.5931	11.3109	9.04468	9.65791	11.4396	11.8024	11.2683	12.5449	9.53551	12.5461	10.2553	9.95653	9.34684	11.6573	12.08	11.3167	10.8817	10.5809	10.8755	9.54521	10.8619	11.9644	10.8372	10.8679	10.2255	11.4621	10.427	10.9238	10.8864	9.75925	11.9152	9.85792	10.6881	10.073	11.5822	10.4114	12.1795	12.1687
NDRG1	4.77144	2.42479	2.81314	3.38239	4.6423	3.0601	3.87287	3.24226	4.75816	2.98718	5.93064	3.72336	5.48641	4.03724	4.15846	3.87053	3.95775	4.18532	4.35423	4.83367	4.36091	7.03541	3.31282	4.57456	4.02847	4.36212	3.65575	4.70807	4.98077	5.77579	3.55528	6.20759	4.38032	3.63662	4.48542	5.43815	6.81709	4.27831	4.46992	4.5023	4.85368	3.58238	2.76023	3.39048	4.26273	4.52712	3.91853	4.9836	3.25723
RPL4	5.16873	6.15631	5.86348	6.12209	5.23618	5.81794	4.93966	5.88211	5.6516	6.33758	6.01942	4.7587	4.7716	5.73519	5.6648	5.35237	6.09417	5.50844	7.02873	4.68421	5.79569	5.71251	5.54851	5.61014	5.65039	5.67506	5.35453	5.90851	5.01431	7.0805	5.85499	5.73865	6.22917	5.80657	5.88555	5.90956	6.47044	6.13897	5.83246	5.44483	5.89356	5.61281	5.01901	6.32947	5.67941	5.44111	5.18257	6.07027	5.32247
YWHAZ	3.82727	4.50649	4.31349	5.53112	4.62037	4.47794	4.26033	5.19951	4.65205	5.05236	5.19467	4.93796	4.28857	4.47769	4.00436	4.65352	5.10185	4.62113	5.40729	6.25805	6.21333	4.37635	4.26297	4.03461	5.13146	5.07922	4.91264	4.84799	4.66396	5.20156	4.53885	5.04175	4.78743	4.80942	4.95534	4.71118	5.40549	4.49301	4.91082	5.34175	4.42807	5.17552	3.7092	5.24707	4.49223	4.87507	4.64648	4.65722	4.17855
FGFR3	6.70979	4.7245	5.74729	5.96803	5.76102	6.09607	2.91373	5.26423	6.75956	5.7103	7.31636	5.04872	3.95233	6.0374	6.04545	4.7995	6.47655	6.40437	6.5487	7.15305	5.05898	6.99632	6.58398	5.66691	6.44529	5.26873	5.33079	6.65853	5.99176	7.62392	6.62809	6.59368	7.27101	5.559	6.63299	6.87453	5.829	6.03134	7.01417	5.75989	5.33564	6.48445	3.65631	6.02604	5.17476	4.74267	5.35151	6.24882	5.36731
TACSTD2	6.81274	7.46997	6.98121	7.58626	6.36415	7.23306	6.96544	7.14824	6.8688	6.22875	7.92604	6.38952	6.81843	7.51138	6.00844	7.65261	6.3564	7.19315	7.4072	5.4474	7.16289	7.53078	6.71219	6.09674	6.82056	7.35413	6.73761	7.23879	7.84691	8.05639	6.65205	7.2852	7.7555	6.89922	6.70277	7.5717	7.4707	7.50674	7.20062	7.19477	7.33695	7.04992	5.76467	7.2412	6.64309	6.65141	6.72519	7.10584	6.23364
HDLBP	4.79493	5.22423	5.40282	5.28109	5.00594	5.32808	4.5043	5.17031	5.09004	5.23055	5.31742	5.03401	4.58032	4.545	5.28994	5.0304	4.82388	5.1002	5.5806	4.2272	5.04827	5.56201	5.27889	5.21157	4.7887	4.63114	4.82273	5.20333	5.41076	6.18362	5.28318	5.22292	4.71805	4.83698	4.80044	5.63143	5.25747	5.1963	5.41711	4.98369	5.31807	5.16382	5.09735	5.06955	4.88926	5.01612	5.00385	5.42571	4.80429
RNU4-2	8.67683	10.4258	8.31589	9.71868	10.4414	10.2191	7.15184	9.97226	10.8057	10.4492	10.4488	9.87031	10.6865	11.5268	6.83454	10.7714	10.4101	10.2367	9.9454	6.49397	11.4328	10.5198	8.94152	7.39441	10.7444	10.1005	9.75511	9.49596	9.42415	7.98699	10.2576	9.33874	7.97256	9.22265	10.6023	7.82085	10.9264	8.68713	10.4494	7.23321	10.0819	11.3205	9.38631	9.20002	11.2392	9.61384	10.8515	11.4192	9.44598
LPP	4.25832	4.09103	4.09547	4.36183	4.11483	4.16839	3.93422	4.05369	4.12287	4.47662	3.9213	4.2747	4.36681	4.31919	3.92173	4.33627	4.25228	4.16711	4.60984	3.21736	4.55658	3.94094	4.37393	3.9488	4.71861	4.19029	4.28863	4.3015	3.96994	4.83227	4.25495	4.2302	4.20088	4.25266	4.43635	4.64854	3.98451	4.09339	3.95326	4.17867	4.1303	4.42785	3.88203	3.8352	4.26589	4.56487	4.34813	4.10359	4.22376
ACTN4	5.47	6.56686	5.8349	5.07845	5.58934	5.53244	5.88985	5.04368	5.41596	5.50626	5.82871	5.74557	5.92948	5.59947	5.62524	5.87242	5.08594	5.74192	6.02143	5.87708	5.12636	6.67357	6.20171	6.26796	4.55953	5.55729	5.48725	5.67357	5.47614	7.47124	5.22203	5.96613	5.54255	5.75986	4.96717	5.61509	5.98956	5.73072	6.14848	6.38798	5.78543	4.87328	5.70416	6.22374	6.10607	5.7741	5.7789	6.12841	5.79887
IGFBP5	4.60056	8.4828	4.75863	0.538393	1.97071	4.22133	2.3376	2.66089	6.44645	6.76906	7.1925	6.22016	1.5773	3.34805	3.9849	3.72695	2.04489	4.22383	7.10979	3.7452	0.993093	4.86404	5.51469	2.3261	5.65617	2.94191	5.66109	3.25266	2.53656	1.91993	2.45518	7.16433	6.56253	3.40902	4.07134	8.22135	6.39004	5.4941	4.03177	5.66953	0.858941	4.34456	4.19664	3.6525	2.7101	6.17745	1.09715	2.47582	4.52853
RACK1	5.50546	6.50169	6.19961	6.64421	4.92762	6.12126	5.4583	5.80432	5.91941	6.58739	6.26875	5.29689	5.60888	6.73413	5.7565	5.79954	6.14766	5.83191	7.03511	5.20716	6.04358	5.87924	5.87237	5.47347	5.48082	5.82381	5.51098	6.09891	6.44165	7.40244	5.88144	6.15218	6.5307	5.33779	5.94195	6.36306	5.92477	6.36153	5.56221	5.73321	6.40427	5.83545	5.3696	5.97898	5.34702	5.15352	5.55639	6.24742	6.0689
NECTIN1	5.78464	4.02165	5.02668	5.05928	4.62591	5.37126	4.64234	5.44387	6.04566	5.34171	5.82527	5.17173	4.50056	5.91452	5.79949	4.47115	5.54418	5.47579	6.14933	5.38328	5.42201	5.91542	5.40443	4.41962	5.07706	4.64227	4.68237	5.64359	5.28534	6.88713	4.72536	6.02256	6.05855	4.62419	5.25555	6.28332	6.06304	6.01723	5.09772	5.53551	6.38646	4.78925	4.78849	6.06962	5.36717	5.26678	5.59141	5.26648	5.12896
PTMA	6.04337	6.26691	6.45977	6.13107	6.83947	6.63742	6.61226	6.536	6.37375	6.24223	7.01727	6.85112	6.39041	6.13749	6.25412	6.30122	5.72623	6.48127	7.37678	6.31237	6.68875	7.47235	6.377	7.08811	6.4121	6.10122	6.21789	6.8472	6.83391	7.36378	6.17838	6.51361	7.63329	6.73842	6.50668	7.13129	6.68232	6.70426	7.15077	6.55642	6.69666	6.17269	6.50054	6.65316	6.92388	6.60729	6.73976	7.51019	6.99721
RPL19	6.10042	7.56574	7.14002	7.54428	5.63259	7.02278	6.57249	6.84112	6.51942	7.64415	7.13741	6.35206	6.4886	7.13087	7.02754	6.68284	6.96275	6.66503	8.18811	5.91399	6.76585	7.47946	6.74468	6.50924	6.40238	6.53162	6.3834	7.06493	7.17498	8.58277	7.01305	6.69597	6.93723	6.47893	6.78053	7.48203	7.89786	7.17426	6.23684	6.90116	7.28054	6.76274	5.89057	7.22317	6.00952	6.09297	6.21396	7.57874	6.39143
ITGB4	5.64528	5.45798	5.49677	5.37669	5.32255	5.7663	4.69903	5.59282	5.62642	5.48787	6.03056	4.71162	3.28327	6.22794	5.86169	4.54989	5.60184	5.6051	6.0483	5.61052	5.17996	5.94598	5.55461	5.86233	5.43334	5.2893	5.2662	5.78684	5.74756	7.2796	5.49903	5.56818	6.86011	4.47405	5.54152	6.31684	5.50429	5.17314	5.60146	5.97445	5.22691	5.55212	5.08678	5.94465	5.40721	5.2637	5.53632	6.12493	5.06746
PRKDC	2.75832	3.52809	3.30037	3.90888	3.74296	3.54238	3.5334	3.57024	3.73563	4.00018	3.90745	4.28576	3.53596	3.72828	3.19225	3.26988	3.84081	3.90778	4.25838	3.10744	3.9437	4.11436	3.15505	3.61373	3.6253	3.75946	3.77638	3.9218	3.76804	4.45482	3.50396	3.86759	3.55592	3.44407	3.71722	3.71466	3.96495	3.9393	3.52955	3.55528	3.67115	3.6335	2.98388	3.93769	3.37463	3.58861	3.68451	4.15084	3.29854
PRRC2B	4.11181	4.80273	5.13059	4.81485	3.7859	5.01536	4.18668	5.01287	4.46762	3.83067	3.87529	3.83221	4.42761	5.17156	4.32565	4.86909	4.84227	3.88708	4.32063	4.57132	5.0111	4.39431	5.51298	4.25679	3.88752	4.92615	4.55441	4.28167	4.76682	5.25602	4.26087	4.46726	5.5712	3.73377	3.90927	4.78331	4.90766	4.9373	3.98312	5.01767	5.07015	4.12084	4.7788	5.14728	4.03837	3.85598	4.78889	4.68907	4.97906
ZFHX3	4.76188	4.2252	4.43414	4.35451	4.0891	3.89372	4.35573	4.06121	4.68284	5.1503	4.66632	4.4534	4.90285	4.55484	4.69686	4.43919	4.81339	4.61348	5.58123	3.7696	4.67827	4.77399	4.61932	4.42167	4.76585	4.90668	3.51938	4.40326	5.05978	5.17326	4.49358	4.85616	5.47577	4.587	4.79284	4.92979	4.37439	4.5244	4.13003	4.26833	4.79166	4.88089	4.27792	4.63493	4.47307	4.38657	3.92298	4.8613	5.07937
NORAD	4.74343	5.25146	5.21764	5.3806	5.23727	5.26225	5.56303	5.03794	5.30746	5.76866	5.51957	5.34357	5.25819	5.53289	5.35869	5.47112	5.52885	5.31612	6.52517	5.0895	6.07709	5.78075	5.10335	5.13831	5.64227	5.26099	5.30073	5.23195	5.5113	5.71495	4.84003	5.45387	5.96465	5.163	5.27994	5.98446	5.14876	5.51241	4.98095	5.73213	5.14805	5.7908	5.09877	5.08662	5.05053	5.85239	4.89598	5.6649	5.01539
KMT2C	3.67259	4.07925	3.81629	3.8174	4.10862	3.87605	4.06449	3.73469	4.17537	3.71614	3.98229	3.06778	3.93838	3.84426	3.75979	3.82473	3.9497	4.03449	3.96037	3.33527	3.95784	4.05455	3.91233	3.84287	4.09083	4.21909	3.76664	3.75692	4.00946	4.3996	3.53769	3.89724	4.20302	3.80252	4.31447	3.50577	4.15263	3.67561	4.00666	3.9643	4.02596	4.13919	3.56093	3.97699	3.99561	4.02624	3.94193	3.55205	3.80405
AGRN	4.42002	5.04103	4.51086	4.17108	4.88719	4.40812	4.80254	4.14255	4.64125	4.80889	5.21972	4.8824	5.45981	5.37368	5.23354	4.38911	3.7871	4.24047	4.72979	4.7742	3.88714	5.6116	5.60658	5.14974	4.24157	4.40353	3.96465	5.04091	4.68751	5.28771	4.08218	5.15914	5.31745	4.73566	4.288	5.38923	4.96101	5.27481	4.37642	5.02518	5.40915	4.18615	4.62341	5.45136	4.4827	4.28181	5.05149	5.02044	4.72096
CDH1	4.37048	4.80862	4.93604	5.03182	5.58455	4.82234	5.79343	5.57731	5.38579	4.58374	5.96368	5.84816	6.25969	5.46008	4.66435	5.36303	5.28631	5.36481	5.39736	4.81029	5.04811	6.39144	4.90198	5.44976	4.95332	5.4223	4.85098	5.42957	5.59027	6.1213	4.96034	5.66972	5.44951	5.20842	5.03843	5.66242	5.69008	4.85932	6.20927	5.35546	5.75317	5.19212	4.74252	5.54115	5.00068	5.37766	5.80189	5.95837	5.09174
TBX3	6.30856	5.08487	5.1562	5.32392	5.61214	5.63001	5.70599	6.05263	6.2354	4.77979	6.56112	5.75842	6.25453	6.38146	4.57038	4.89811	6.1497	5.76555	5.37859	5.3018	6.35526	6.3833	5.76561	5.63408	6.3522	5.50347	5.45002	5.87883	6.21694	6.7823	6.05242	5.45631	6.10992	5.78532	5.73484	6.59967	5.97752	4.74533	5.5541	6.0381	6.4029	6.14704	4.9734	6.40032	4.6774	5.46877	5.36483	5.75653	5.93415
RPS11	6.97509	7.96528	7.792	7.96991	6.45419	7.66252	7.26664	7.53353	7.29493	7.90509	7.66195	7.02365	7.29066	7.30537	7.54348	7.42202	7.6664	7.32665	8.67245	6.39187	7.54801	7.76098	7.54089	7.09714	7.19786	7.51718	6.90117	7.70326	8.29502	9.30287	7.74645	7.49029	8.07964	6.93382	7.48108	7.79533	8.53028	7.58331	7.51105	7.00464	8.1127	7.22676	6.35317	8.0386	7.1993	6.75563	7.02273	7.90318	7.46047
DNM2	6.15432	5.18623	4.91382	5.33838	4.53105	5.03236	4.47806	5.39822	5.55734	4.54945	5.35949	4.66628	5.27556	5.15879	4.6402	4.8293	5.63729	5.5683	4.64149	5.64516	5.15544	5.4644	4.67514	4.71419	4.77009	5.16934	4.51764	5.01296	5.62533	5.5826	4.57998	5.5005	5.39278	4.97855	5.04821	5.46318	4.76808	4.9044	4.99331	4.78943	5.22538	4.93789	4.56496	4.96996	4.74151	5.43019	4.51465	5.34163	4.97273
2022-09-09	5.16796	4.721	5.08039	4.35984	4.90805	4.87861	3.95161	4.67536	4.9063	3.69864	4.47012	3.959	4.29843	5.56667	5.14782	4.03876	4.53719	4.81529	4.17526	4.77299	4.77594	5.36813	5.11236	5.5269	4.45082	3.91011	4.55778	4.8145	4.6939	6.03965	4.74568	4.63139	5.02359	4.59984	4.65275	5.01677	4.43748	4.02587	4.48161	4.87793	5.69246	4.7387	5.04163	5.76204	4.76783	4.54691	5.36116	4.69361	5.09167
KLF5	5.55986	5.77893	5.31415	5.69155	5.61585	5.656	5.87021	5.8803	5.878	4.80231	6.97125	6.37369	5.82022	5.74447	5.14284	4.57062	5.96492	6.38333	6.28219	6.17604	5.11538	5.43553	6.03845	4.74865	6.06054	5.25133	5.55159	6.18267	6.43343	7.74364	5.70691	5.58915	6.80707	5.31043	5.99933	6.87242	6.59929	5.35709	5.13569	5.39187	6.218	5.81752	3.98703	6.22408	5.94483	5.73355	5.55791	6.78051	6.19776
FASN	3.80225	4.33428	3.79251	5.29111	4.41514	4.14646	4.54809	4.84206	3.94926	5.2266	4.45551	4.01411	5.31374	5.24108	5.34365	4.28795	3.90714	4.3495	4.72924	6.57331	4.01429	6.52146	3.82238	4.97378	2.86734	4.756	3.64851	4.27655	5.9536	5.93475	4.0571	4.74142	4.59833	4.11363	3.73593	4.67988	5.15618	4.9516	4.56052	3.89724	4.54296	3.806	3.48575	3.94114	4.46377	4.01684	3.2248	5.83773	3.46933
S100A6	7.11241	8.70605	7.82652	8.3929	6.93919	8.21522	7.92101	8.1073	7.45283	8.25668	8.49576	5.38027	7.70449	8.48253	8.18261	7.27542	8.20546	7.89248	9.04072	8.2788	8.01016	8.41313	7.80836	7.56196	6.92852	8.39293	7.60957	8.18047	9.09519	9.62162	7.77892	8.29521	8.98381	7.316	8.35497	9.11162	8.1474	7.15324	8.84993	8.11455	7.73806	8.31915	6.8633	7.67801	7.82982	7.26968	6.56413	8.92781	7.54899
SMG1	3.52277	3.59636	3.34432	3.88106	3.79668	3.49362	2.97309	3.66664	3.9801	3.84794	3.77179	4.01315	3.63202	3.47387	3.23155	3.45075	3.77876	3.56024	3.42322	3.47154	3.93197	3.08074	3.35533	3.50093	4.23508	3.97021	3.88563	3.76127	3.50462	3.1085	3.56277	3.46479	4.23467	3.58495	3.7794	3.91517	3.86432	3.62643	3.71908	3.67845	3.57558	3.85848	3.15175	3.75433	3.68895	3.98981	3.7323	3.9559	3.30633
KIAA1522	6.02759	5.82493	5.42767	6.12658	5.5374	5.58257	5.81113	5.75483	5.43223	5.06935	5.43593	5.17664	5.14606	5.96103	5.61479	5.37527	4.9299	5.63496	5.86838	6.20565	5.66721	6.24779	5.5682	5.91991	4.70241	5.78802	5.02219	5.04388	5.81439	7.0921	5.22522	5.67363	6.35879	5.14581	4.95854	6.10644	5.63961	5.8012	5.55104	5.69512	6.10387	5.09443	5.26137	5.83835	5.80637	5.37293	5.56464	6.69963	5.4559
SRCAP	4.46238	3.94929	4.09394	4.23837	4.13836	4.01598	4.17732	4.36951	4.07561	4.14514	3.8455	4.30019	4.19645	4.46927	4.32181	3.73711	3.65268	4.22619	4.66796	5.01939	3.84533	4.42053	4.21539	4.42119	3.74509	3.97431	3.74015	3.76817	4.49591	4.94032	4.33018	4.12124	4.77762	3.82922	3.68089	4.51869	3.90263	4.21359	4.1044	4.04589	4.47443	3.75776	4.11106	4.60691	3.89804	3.85534	4.0953	4.68104	4.68381
TRAK1	4.83497	5.41606	4.64073	4.79173	4.00257	4.80661	4.48194	5.20674	5.02079	4.02223	3.97832	3.4998	4.70624	4.61759	3.83182	4.97679	4.50616	4.33519	4.80957	4.75286	5.21718	3.95212	3.5479	4.50447	4.7837	4.67236	3.97295	4.20179	5.53172	5.13822	4.18339	4.37552	5.63194	4.19046	4.69817	5.0456	4.29525	4.24787	3.79315	4.08591	4.81903	5.02488	4.05074	4.86292	4.80392	4.36107	3.94367	5.0887	4.52162
TNFRSF21	5.68847	6.39678	6.25303	6.05295	5.0348	5.83905	5.90014	5.98303	5.92251	6.81874	6.64343	4.64298	7.35848	6.79722	5.92001	5.42318	6.19334	6.72745	7.55163	5.48081	5.79224	6.29525	6.21567	6.26202	6.04462	5.65745	5.97869	6.55271	6.52222	6.55184	6.33758	7.04412	7.57667	6.27431	5.31461	7.11681	6.27318	6.24179	6.21792	6.57669	6.43746	5.72579	5.62148	6.1261	5.83961	5.68418	5.8513	6.85197	6.20252
GATA3	6.95949	6.68577	6.7491	7.39888	5.55834	6.30647	7.20263	6.85893	6.35129	5.2343	6.24842	6.54782	6.20654	6.92781	6.07501	5.42209	6.77961	6.94481	6.44558	7.91027	7.11835	7.0162	6.27383	6.36173	6.99838	5.74966	4.97478	5.85239	5.51374	8.16903	6.83545	5.99459	7.36305	6.09313	6.61478	7.47374	5.69744	6.06955	5.65772	7.28505	7.38586	6.96782	5.93704	7.05286	5.57851	6.15696	5.9588	7.06899	7.33722
OGT	4.42393	4.49862	4.17993	3.58324	4.62594	4.16622	2.78564	3.97042	4.95435	4.62391	4.80242	3.61113	4.52556	4.18076	3.95412	4.13836	5.12938	4.63768	3.97831	3.94232	4.7348	3.39301	4.10426	4.09717	4.97149	4.21658	4.44251	4.63251	4.02839	3.776	4.14765	4.36684	4.85836	4.31853	4.98962	4.35645	4.79246	3.69929	4.2024	3.8833	4.00143	5.0272	3.81646	4.54857	4.41084	4.89941	4.09413	3.95931	4.0819
P4HB	4.60119	5.3326	4.95452	5.52786	5.19229	5.04075	5.84696	5.53899	4.82994	4.98487	5.58049	4.69876	6.44252	5.62726	5.59929	5.71873	4.79903	5.23868	5.72936	5.57815	5.06434	6.78942	5.04993	5.50884	4.55036	5.61749	4.95569	5.20931	5.99596	6.41591	5.2455	5.78462	5.18728	5.83307	4.67061	5.95034	5.50209	5.9327	5.94715	4.9023	5.23352	4.96926	4.77065	5.23851	5.22021	4.9872	4.74698	6.26241	4.73734
NOTCH3	4.67575	4.32694	3.83316	4.49017	4.68775	4.52642	4.0709	4.85324	4.77693	4.68873	5.29107	4.4622	5.14132	5.00652	5.33655	4.43705	4.63109	4.7551	5.45023	4.19616	3.95659	5.63807	4.34329	4.85931	4.20106	3.87542	3.50826	4.66661	5.00095	6.75372	4.08483	5.00614	5.29344	3.71467	4.97143	5.58165	4.80391	5.10647	4.64488	5.10858	4.79558	4.50894	4.14345	4.5792	4.21627	4.40837	3.99131	5.42113	4.38723
HNRNPH1	4.24143	4.38128	4.25595	4.32934	4.88309	4.45957	4.04307	4.55711	4.74498	4.73385	4.56531	4.54797	4.77177	4.97501	3.97895	4.19317	4.87455	4.3449	4.02075	4.08307	4.30903	3.45091	4.19466	4.40576	5.23709	4.38996	4.93609	4.51221	4.37691	3.65848	4.1084	4.64856	4.73705	4.452	4.72129	4.3322	3.55773	4.14863	4.40331	3.47075	4.40131	4.91563	4.53461	4.70365	4.24978	4.62103	4.71966	4.57514	4.07994
GLUL	4.10476	5.1118	4.43521	5.11547	4.54178	4.58515	5.07616	4.01	4.43238	4.25024	5.05259	3.89286	4.21301	4.93466	4.18146	3.44093	3.60083	4.72709	5.73859	3.54294	4.51694	4.36279	4.54862	3.65589	4.37277	4.83694	5.06178	4.99444	5.03058	4.83469	4.48865	4.62897	5.00212	3.58669	4.5371	5.07951	4.82232	5.22624	4.70231	4.16353	3.90912	4.66812	3.58143	4.73128	4.74991	4.63281	3.92866	5.11767	4.29043
RPS4X	4.99413	6.42194	6.52195	6.84115	4.9321	6.43814	5.38731	5.49022	5.84379	6.74836	6.44745	4.70483	5.28592	6.23093	5.90191	5.76107	6.47486	5.75406	7.70185	5.22874	6.55433	5.99986	5.84059	5.35411	5.92299	6.71994	6.28274	6.26988	6.27404	7.67222	5.38374	5.9267	6.70668	5.48983	6.0591	5.57945	7.08031	6.86191	5.84239	5.91107	6.60236	5.87523	5.40862	6.62566	5.27691	5.0789	5.66271	6.65825	5.95591
KRT5	4.01005	2.84915	4.3973	4.02747	5.19521	5.58579	2.1082	1.97497	3.47909	1.14684	3.26229	6.61903	-0.381806	2.69224	3.07791	-0.128056	3.69132	3.54391	1.70267	2.10425	0.94199	1.23979	3.65622	4.73354	2.43618	2.97044	5.45296	5.02399	2.20838	4.12779	6.0206	1.67533	3.25162	0.0212501	3.72985	1.97497	4.41952	2.98627	2.67063	3.34449	4.40129	2.63536	2.25608	5.8068	1.97497	1.00448	5.13925	2.7112	5.57607
WNK1	4.10776	4.28342	4.34814	4.125	4.33644	4.24184	4.26491	4.38077	4.26873	4.21371	4.39621	4.66082	3.96228	3.8101	4.24085	4.118	4.26657	4.30259	4.68014	4.74373	4.25419	5.15658	4.21725	4.34536	4.29691	3.92272	4.08026	4.05289	4.43379	5.11882	4.01433	4.37673	4.1314	4.31896	4.60253	3.74458	4.28667	3.66944	4.35206	4.13637	4.67209	4.47829	4.06001	4.26861	4.29122	4.25784	4.26328	4.30921	4.42969
RPS3	4.51094	5.58142	5.4519	6.00075	3.96141	5.40081	4.95946	5.4199	5.10689	6.00135	5.61674	4.36818	5.25424	6.01575	5.31556	5.04651	5.23758	4.95709	6.92639	4.77521	5.39133	5.2676	5.05325	4.64437	4.81649	5.14803	4.28485	5.49253	5.54977	6.86561	5.11757	5.22967	5.94137	4.61296	5.05822	5.70035	6.40266	6.08788	4.71657	5.21348	5.64279	5.00329	4.57737	5.6333	4.61619	4.00649	4.52036	6.22809	5.22591
SNRNP70	7.29752	6.13542	6.1928	5.13077	6.04026	6.03782	5.25121	5.41678	6.48984	5.21392	5.82006	5.16052	5.81705	6.2125	5.86936	5.62343	6.16848	6.61269	5.1911	6.69045	5.45804	5.24752	6.0147	6.3374	6.33448	5.6914	5.52481	5.84489	6.20683	4.88859	5.74283	5.78829	6.93456	5.49909	6.24278	7.04918	5.50566	5.60765	4.93131	5.95254	5.8834	6.20717	5.94858	6.54357	5.61086	5.44862	5.84055	5.9247	6.5236
BTG2	6.65245	6.06107	7.20854	6.69481	5.86081	6.30247	5.7416	6.92028	6.05244	6.89514	6.42426	5.48953	5.2509	6.04726	5.72317	5.05405	7.10195	6.22998	7.69171	6.1072	6.95258	6.8425	6.73156	5.42036	6.2419	5.37706	4.99872	6.49321	5.73655	6.27449	6.42753	5.8141	7.05933	4.93239	6.16706	6.94249	5.97942	6.10958	5.60124	6.88193	6.35912	5.94932	5.83676	6.79183	5.81945	5.78455	5.70258	6.15823	7.49631
CALR	5.70484	6.28616	5.77052	6.48449	6.04925	6.10775	6.50342	6.08118	5.8492	6.13704	6.8555	6.86868	6.57507	6.30159	6.42429	6.48237	5.65901	6.61291	7.05871	6.0554	5.49754	7.61713	6.20203	6.516	5.49113	6.65814	6.1596	6.57992	6.9375	7.62387	5.20306	6.94454	6.53436	6.3878	5.85736	6.92882	6.99478	5.59807	7.33752	6.26746	5.96973	5.96644	5.98621	6.79762	6.62028	6.06353	6.33899	6.56352	6.34493
MYOF	4.59056	5.41781	5.24332	4.67443	3.93333	5.17436	3.48352	4.5225	4.25189	3.80935	5.03738	3.80678	3.98394	4.58937	3.98745	5.05433	5.03518	4.24841	4.59634	3.47764	4.91359	5.30053	5.41161	4.18994	4.53854	4.86611	5.29117	5.09817	4.98815	5.66935	4.08323	5.10047	5.57252	4.95801	4.07465	4.57289	5.40471	5.26984	4.77041	4.95265	4.66584	4.66121	4.53533	5.21881	4.9987	5.60609	5.20805	5.42101	4.56773
HNRNPU	4.05802	4.62418	4.31995	5.25509	4.65298	4.58207	4.30442	5.14359	4.80886	5.45631	5.39708	4.97572	5.19067	4.61733	4.53109	4.50149	5.06691	4.63249	5.4193	4.65071	4.8951	4.52704	4.55518	4.01739	5.03426	4.68337	5.00913	5.02741	5.04625	4.98598	4.64072	4.78165	4.53523	4.62181	5.30167	5.58311	5.1266	4.36248	4.93367	4.34014	4.56013	4.90776	4.4883	4.97057	4.92765	4.96146	4.85067	5.27421	4.38904
MPRIP	4.03505	4.7174	4.48246	3.96682	3.6652	4.4283	3.68991	4.09547	4.40068	4.77247	4.88804	3.15718	3.63206	4.43007	4.22739	4.28067	4.14766	4.00833	4.63141	4.61027	4.54782	4.09597	4.25563	3.87697	4.64513	4.4049	4.30355	4.26062	4.22457	3.86681	3.87895	4.50166	4.76039	3.74512	4.64279	4.65632	4.56011	4.28632	4.48782	4.32295	4.39637	4.3043	4.16564	4.68218	3.87645	3.75732	3.51503	4.0282	3.9009
LARP1	5.01017	5.19116	4.99444	4.6786	4.69613	4.76233	4.50975	4.87954	5.13599	5.35492	5.09073	4.66703	4.24234	5.16425	4.75046	4.67643	4.85102	5.18674	5.92394	4.38793	4.77561	5.25077	4.77631	5.27316	4.49773	5.02391	4.59418	4.93732	4.87492	6.11438	4.4399	5.18079	5.53666	4.65645	4.7447	5.40831	5.44816	4.84364	4.82364	5.06884	5.03502	4.76635	4.5078	5.27222	4.5765	4.51303	4.61852	5.5179	5.26878
SYNE2	1.92583	3.64414	2.95644	3.45585	4.12779	3.65404	4.06605	3.6813	2.23332	2.76745	2.21235	4.4722	4.0264	2.71373	2.91272	3.6953	2.82314	2.89169	2.81483	2.81248	3.92412	3.57416	3.22922	3.41496	2.61136	3.75164	3.97928	2.70106	4.56181	2.7348	3.22301	3.3189	3.063	3.635	3.02013	2.39981	2.94275	3.4462	4.90335	2.95782	2.90507	3.40673	4.04295	2.85393	2.99268	4.34871	3.19525	3.10681	2.91368
HSPB1	7.87984	7.06064	6.85561	7.70946	6.83502	7.62856	6.9225	7.49639	6.4069	6.38324	7.213	7.30025	5.05034	7.83274	7.15957	7.17694	7.04997	7.8885	7.14705	7.41115	6.83689	8.45542	7.64747	7.41543	6.64098	6.68694	7.11103	8.13005	6.89885	9.64454	7.10389	7.35173	7.70123	6.1866	7.0318	8.02879	7.82699	7.75586	6.62545	7.36735	7.03066	6.69763	6.2851	7.2991	6.85284	6.19323	7.02294	6.93478	7.04021
ADAR	4.284	4.84791	4.5843	4.91339	4.54687	4.80889	4.8944	4.62807	4.78063	5.34273	4.99763	5.2011	4.88111	4.92078	5.09173	4.37079	4.35926	5.06402	5.6148	5.02822	4.57389	4.84089	4.92405	4.65025	4.29778	4.95617	4.68213	4.84597	4.8546	5.69694	4.67008	4.4318	4.97864	4.76757	4.79879	5.3093	4.94918	4.70175	5.49786	4.66139	5.21978	4.65976	4.40524	4.9285	4.84455	4.63048	5.08357	5.44399	5.07143
CFL1	5.09753	5.37865	5.29022	5.10511	5.22768	5.06034	5.77176	5.11464	5.36976	5.16314	5.27018	5.20743	5.56967	5.43011	5.17096	4.98519	5.13696	5.41695	6.56022	4.77441	5.54262	5.89219	5.09663	5.56296	4.92358	5.49341	4.78569	5.21574	6.15766	6.72795	4.97617	5.66492	5.34692	5.2421	4.93533	5.22212	5.18831	5.7024	5.64517	4.99628	5.61899	5.30101	4.79154	5.59265	5.59108	4.93551	5.31605	5.71425	5.46766
CTSB	5.21017	5.54416	5.88351	4.78944	5.53445	5.86632	5.66284	5.49518	5.39958	4.61419	6.09066	5.7365	5.70552	5.20294	4.95615	6.1237	4.70565	5.86432	5.19126	4.54412	5.30569	5.87463	5.82881	5.69929	5.12174	5.82737	6.03919	6.02367	6.33234	6.75447	4.71947	5.75098	5.63536	6.09952	5.27837	5.24292	5.50026	5.67845	6.80567	5.1324	5.69702	5.80622	5.4297	5.78358	4.96255	5.95631	5.89184	6.44734	5.94633
CSDE1	3.63871	4.99747	4.67854	5.06895	4.57889	4.98337	4.84812	3.75452	5.0116	5.18835	5.3669	4.73604	4.15805	5.21437	4.34495	4.71539	5.20844	4.95099	5.68203	3.45678	5.28182	4.62211	5.08148	4.16965	5.24907	4.83325	4.76055	5.24973	5.2836	5.71179	4.78806	5.04417	5.32644	4.93862	5.22997	5.13148	5.47309	4.59197	5.044	4.99243	4.79196	5.44526	4.36227	4.539	4.96419	5.19721	5.18072	4.85784	4.26403
AHR	4.9056	4.99142	5.05771	4.85625	5.0242	5.7002	4.76688	5.08133	5.1188	4.441	5.2806	4.79711	5.14952	4.86003	4.80979	4.73919	5.52282	5.14004	5.05156	3.9421	5.42276	5.53841	5.09543	4.53785	5.40814	4.90523	5.12875	5.71462	5.43495	6.15119	4.91232	4.76458	5.25061	5.94161	5.54193	6.01285	5.69945	4.89811	5.11164	4.86821	5.68041	5.01777	4.3226	5.98581	5.21423	4.6639	5.25033	5.58103	4.93227
RPL32	5.20298	6.16611	6.01329	6.17159	4.54665	5.85062	5.8393	5.51385	5.78669	6.27218	6.02591	5.60228	5.1556	6.11173	5.66922	5.7653	6.0581	5.57066	6.97898	4.78726	5.97951	5.84309	5.449	5.34659	5.61165	5.70584	5.28049	5.78524	6.0591	7.45113	5.97444	5.6244	6.64917	5.22102	5.9144	5.86277	6.97085	6.06032	5.62594	5.99737	6.42657	5.72962	5.18529	5.96894	5.32768	4.76853	5.3192	6.51588	5.80062
CTSD	7.35788	6.55134	6.52557	6.61113	5.58317	6.25528	5.60155	6.46781	5.77205	5.52241	6.94241	5.98966	6.83134	6.937	5.3095	5.79288	7.10576	6.80653	6.34013	5.77706	6.6619	7.37006	6.81429	5.48823	5.87711	6.94573	6.87212	7.22686	6.23702	7.62586	5.7118	7.18157	7.10747	6.35739	5.83756	6.87107	6.01319	8.05953	6.4691	6.66431	6.66685	6.07155	6.38202	6.97942	4.89882	6.26672	7.06851	7.48727	6.90777
CANX	3.74637	5.01305	4.35968	5.34175	4.91006	4.7769	4.80795	5.15004	4.87353	5.24618	5.52294	5.63214	5.92608	5.1431	4.38632	5.0045	5.14016	5.2785	5.66223	4.63481	5.22888	5.40677	4.61514	4.44025	4.93204	5.38005	5.015	4.96154	5.12088	5.58404	4.64196	5.53829	5.67624	5.47737	5.41757	5.56901	4.9371	5.18286	5.2248	4.9795	4.69111	5.25862	4.57855	5.16657	4.62638	4.71325	4.90671	5.79828	4.5155
APOL1	6.96238	5.38282	5.84584	5.11821	5.66849	6.11037	4.94818	6.26914	7.43222	5.03076	8.23439	6.13814	6.47744	6.69631	4.79037	4.97007	6.35849	7.09515	5.97886	4.05357	6.24277	7.64848	5.7955	5.98081	6.48844	6.14579	4.89375	7.44422	5.43306	7.40427	5.72659	6.1952	6.03138	5.7544	6.62294	7.75281	7.87979	6.70251	6.89492	7.02628	6.57534	7.3897	4.73532	6.89975	5.23555	3.8276	6.20723	7.00547	6.18047
RPS8	5.78123	6.93823	6.6165	6.85503	5.09497	6.56155	6.20425	6.43407	6.41622	7.08787	7.00732	5.59305	5.46263	6.71962	6.37915	6.17421	6.92091	6.25293	7.68456	5.30246	6.80292	6.41317	6.28688	5.78676	6.31824	6.52398	6.0578	6.74627	7.04854	7.94353	6.94843	6.5996	7.18948	5.75096	6.87629	6.89938	7.73315	6.95629	5.94854	5.90423	6.8065	6.57393	5.38381	6.43283	6.02033	5.64898	5.72868	7.04647	6.18038
APLP2	4.2874	5.86125	5.1488	5.64002	5.10838	5.21943	5.55601	5.02041	4.68933	5.37832	5.4687	4.4711	5.07154	5.38982	5.2322	5.77414	4.82073	4.8249	6.26495	4.47914	5.62546	5.94661	4.88779	4.77226	4.6739	5.09522	4.80056	4.75081	5.55449	5.46547	4.9912	5.60634	5.54117	5.13893	4.77322	5.27575	5.1442	5.20578	5.98046	5.11082	4.69875	5.38707	5.41078	5.27024	5.02029	5.27109	4.6692	5.52547	4.6412
NFAT5	4.52899	4.20634	4.5926	3.87215	4.69308	4.55246	3.04057	4.61617	4.8194	4.24183	4.09373	3.52754	4.33231	3.83205	3.91782	4.12014	5.08774	4.66445	4.65353	3.37182	4.73321	4.49053	4.07713	3.90598	5.38467	4.06743	4.20017	4.44762	5.09824	4.0027	4.11554	4.3556	4.60244	4.36389	4.71033	4.55633	4.4687	4.38995	4.04134	3.76825	4.52193	4.5211	4.29542	4.40336	3.72821	5.22362	4.58962	4.32574	4.65222
MIR205HG	6.28472	4.39845	5.9363	6.54301	6.2126	5.90058	3.79616	5.35527	6.34008	7.40936	5.59828	5.34995	4.92456	6.17695	6.65726	5.49535	5.99985	6.04936	6.70811	6.27765	6.35509	5.32807	5.76093	6.04736	6.31995	5.60913	6.04633	5.91061	5.93898	4.98398	6.02828	5.84997	6.93882	4.69335	5.80801	6.16753	5.84065	6.0492	5.42711	6.39685	5.93264	6.22142	5.87073	6.65583	5.30602	6.15538	5.82243	4.1835	4.97867
RPL13	5.04315	6.47013	6.00612	6.66714	3.94889	5.91459	5.02592	5.67559	5.25104	6.3851	5.85156	4.71674	4.5367	6.05457	5.66849	5.249	5.62962	5.10501	6.98914	4.85024	5.69396	5.82732	5.618	4.82308	4.93028	5.39933	5.0228	5.90725	6.2131	7.02387	6.24082	5.46345	6.08793	4.95489	5.24986	6.23497	6.44547	6.07052	5.03363	5.54371	5.93644	5.10329	4.55538	5.7342	4.65986	4.15436	4.54807	6.01243	5.37962
CHD4	4.63636	4.63356	4.81326	4.57613	4.99465	4.69458	5.38365	5.22806	4.95737	5.27799	4.99629	5.06738	4.60593	5.13878	4.90771	4.47522	4.87737	5.16425	5.44555	5.47777	4.59275	5.72305	4.96622	5.18877	4.34483	4.39897	4.5912	4.59775	5.4078	5.77709	4.34492	5.2749	5.61414	4.57274	4.61934	5.07401	5.30569	5.04815	4.99923	4.60465	5.13533	5.02732	4.93045	5.22923	5.12528	5.18273	4.5158	5.44313	4.67806
ENO1	4.35608	4.6359	4.62538	4.71887	4.8996	4.70139	5.16741	4.10897	5.02356	5.20602	6.01809	5.24181	6.13204	5.65531	5.10524	4.72117	4.67011	4.88825	5.93709	5.13636	5.05126	7.02992	4.58179	5.31644	4.54641	5.06495	4.91055	5.08793	5.52227	6.7429	3.88334	6.24399	5.42655	5.17589	4.83156	5.26236	6.41316	5.30854	5.89259	4.79266	5.84924	4.41886	4.25441	5.29538	5.22889	4.6901	4.89351	6.11367	4.44895
TANC2	3.69269	3.81513	3.4003	4.13064	3.19982	3.1932	3.74023	3.14434	3.37867	3.65643	3.00996	1.11672	4.26883	3.06849	3.7153	3.43105	3.60718	3.80989	3.77089	2.08012	3.57233	3.35879	2.74796	3.37138	2.84984	3.85694	3.31499	3.11093	3.53572	3.40714	3.22995	3.72917	3.94033	3.72477	3.23687	2.85256	3.31114	3.41148	3.37942	3.73296	3.33395	2.85434	2.98865	3.30106	3.42682	3.28937	2.56828	3.48131	3.21224
SPARC	2.60253	4.67922	4.17956	4.07048	5.3765	4.92775	4.49628	4.73784	3.73104	4.84689	4.10576	3.08808	4.68982	4.3262	5.56676	5.06585	4.32956	4.56051	4.91326	3.20188	4.10513	4.80116	4.23704	5.64891	3.82663	4.19628	5.1204	4.81568	5.34967	5.014	4.42791	5.48222	5.15045	4.73795	4.67643	4.55846	4.11521	4.16308	5.25229	4.82249	3.52531	3.52461	6.13703	5.01568	4.40935	4.58215	4.34795	3.88381	5.25678
SFPQ	4.81151	4.81435	4.58169	4.79789	5.28286	4.92359	4.58174	4.84354	5.42927	4.87123	4.92164	5.2101	5.53915	5.03306	4.41956	4.76894	5.44808	5.07024	4.37551	4.16278	5.08871	4.49542	4.7385	4.79559	5.67281	5.00937	5.08863	5.28903	5.3923	4.46359	5.13414	4.91861	5.34825	4.75189	5.55267	5.6038	5.05999	4.46298	4.96278	4.68534	4.94169	5.42776	4.79036	5.16865	4.95908	5.47811	5.23105	5.29869	4.51974
COL4A1	2.98895	4.43606	2.63813	3.85551	5.34844	3.51953	4.02314	5.72637	3.36521	5.23235	4.37787	3.04649	5.63676	3.87224	5.73123	4.31915	3.81921	4.58175	5.0211	4.08434	2.79721	4.95165	3.1461	5.97428	3.50347	3.89297	4.5442	4.66887	5.57169	4.68925	3.68226	6.02239	5.267	4.67797	4.42238	4.23053	4.08822	3.74315	5.31496	4.6727	4.03499	2.21876	4.83318	3.80227	4.19608	4.85456	3.48983	4.13108	4.50069
SLC38A2	3.58203	4.1043	4.00381	4.82869	4.54153	4.43849	3.38721	4.6388	4.78198	5.29353	5.63366	4.5203	4.36194	4.56705	3.84158	4.62624	5.27654	4.31267	5.15018	2.75961	5.53602	4.34138	3.656	3.63267	5.69929	4.61735	4.56432	5.05245	4.30552	5.07213	4.34664	4.71258	5.02803	3.64353	5.17083	5.19407	4.97998	4.37327	4.27587	4.31113	3.89363	5.39529	3.40212	4.92542	4.07824	5.10114	4.21686	4.53557	3.61007
QSOX1	4.90436	4.60818	4.76917	5.61504	3.59033	4.60693	5.15865	5.15956	5.12556	4.57059	4.59758	4.27596	4.88487	4.82568	5.31326	4.54085	4.59469	4.68311	5.15581	6.02787	4.83958	5.59464	4.45442	4.35709	4.49855	4.87191	3.94262	4.66927	5.66878	6.4006	4.01281	5.02671	4.97816	4.48371	5.20006	5.53382	4.81433	4.5151	4.59426	4.90668	4.716	5.2219	4.32182	4.47954	4.50513	4.45846	3.93846	5.27789	3.94458
RALGAPA2	3.59337	5.98044	3.39803	4.34368	3.16644	3.79009	4.92662	4.89146	3.36587	2.55401	2.61306	3.20423	5.42322	3.93953	3.35892	5.14706	3.33666	3.53271	2.99698	3.96598	3.54106	3.71452	3.24129	3.60273	3.09988	4.64921	3.86638	3.01225	4.88903	4.80294	2.93018	3.29889	5.82429	3.98781	2.82313	3.35849	4.12596	3.96095	3.84794	4.11963	3.88809	3.97604	3.04532	4.22326	3.7426	4.28265	3.50813	4.86833	3.35881
BIRC6	2.45424	3.39906	2.90721	3.40127	3.63559	3.32171	2.90821	3.41314	3.44739	3.63113	3.69723	3.38569	3.59186	3.36384	2.8647	3.46026	3.72085	3.4025	3.28045	1.95114	3.48342	2.89943	3.15566	2.84421	3.76037	3.52781	3.48825	3.69338	3.06798	3.33956	2.90304	3.35183	3.78886	3.37845	3.58679	3.327	3.42978	3.28393	3.33197	3.14757	3.28835	3.62073	3.01424	3.77629	3.55	3.57375	3.57998	3.31776	2.96128
S100A11	7.31587	7.72352	7.73672	7.6645	7.77297	7.67554	7.66572	7.00023	7.58773	7.67611	8.3139	7.72753	6.98256	8.26157	7.60335	6.82266	7.82555	7.82349	9.72471	5.93115	8.42523	8.39201	7.24285	7.58275	7.56753	7.65816	7.26476	8.01065	8.19125	9.72676	7.36481	8.03923	8.79035	6.51141	7.65059	8.42622	8.00646	7.63095	8.48482	7.72935	7.62881	7.3557	7.43518	8.56299	7.54477	7.67753	7.60338	8.68536	8.86095
EZR	6.14149	6.72247	6.14905	6.47807	6.07024	6.26615	5.81936	5.84448	6.09821	5.45496	5.98993	5.92578	5.9424	6.16039	5.55315	5.71961	6.52308	6.60696	6.3563	5.99017	6.18612	7.1809	6.51342	5.79087	5.29091	6.33939	6.09617	6.02578	6.40535	7.34003	5.20634	6.74813	6.60436	5.71433	5.77668	6.74925	6.27507	6.36369	5.09694	6.02811	6.37221	6.10325	5.90095	6.48556	6.37903	6.51139	5.2893	6.53583	6.39469
ILF3	4.07471	4.66099	4.14028	4.13249	4.62932	4.28101	4.92052	4.50756	4.26441	4.76433	4.06993	4.70079	5.20812	4.66631	4.46614	4.44067	4.16205	3.96077	4.2352	4.27456	3.85591	4.16722	4.19226	4.85603	4.02973	4.61359	4.06427	4.12865	4.62706	4.54158	4.11381	4.26304	4.66534	3.92304	4.22677	4.85872	4.71437	4.45379	4.52786	3.97008	4.78175	4.06605	4.06659	4.50176	4.56202	4.30897	4.28785	4.79787	4.3919
TMSB4X	6.85976	7.45875	7.26312	6.41993	7.21648	6.80323	6.6214	5.99239	7.51289	7.11979	8.14033	6.03954	5.53827	7.86839	6.93279	6.51969	7.24434	7.39834	8.02638	5.69245	7.30077	7.66238	6.85651	7.17837	7.67139	6.70804	6.91905	7.75247	5.64658	8.23192	6.9339	7.51944	7.63023	6.99523	7.62862	7.61858	7.4368	6.61454	7.693	7.2838	7.06552	7.9164	6.87179	7.50115	7.27888	7.13159	7.67566	7.69447	7.32174
ARHGEF12	3.546	3.91305	3.92148	3.83106	3.8986	3.73473	3.68667	3.22804	3.97581	4.11309	4.17818	3.36477	4.01505	3.73172	3.43554	3.29622	3.88397	3.55672	4.70697	2.93655	4.35391	3.86683	3.66578	3.47691	4.45294	3.37698	3.52585	3.81356	3.72927	4.22024	3.80964	4.10765	4.1055	3.53474	4.09136	4.21746	3.83596	3.55065	4.02925	4.23182	3.75801	4.38887	3.63708	4.14163	4.05353	4.41796	3.84492	4.0352	3.22783
IQGAP1	3.17296	4.02746	3.95861	4.15892	4.36517	4.31404	3.26989	3.73075	3.856	3.96391	4.28657	3.17619	2.95888	3.96367	3.63717	4.01925	3.92154	4.11074	4.58549	2.99474	4.20541	4.12688	3.94882	4.02055	4.1311	3.95175	4.1891	3.8505	3.89112	5.03198	4.07896	4.24484	4.30513	4.13558	3.98291	3.93748	4.09233	3.65328	4.79537	3.91226	3.70414	4.40705	3.5458	4.18449	3.91394	4.2176	3.6827	4.47704	3.51626
ACIN1	5.70853	5.08544	4.97205	4.24017	5.05055	4.75414	4.94213	4.91181	5.40175	4.76131	5.28473	4.74175	5.09181	5.24127	4.83926	4.43216	5.03244	5.06269	4.85379	5.82348	4.66936	4.99542	5.08452	5.56828	5.2983	4.89071	4.94581	4.88328	5.49346	5.33214	4.80078	4.99375	5.54465	5.10014	5.29055	5.65098	5.1222	4.71863	4.83927	4.57715	5.47858	5.05881	5.31152	5.40669	5.36585	5.37905	5.36098	5.16725	5.29201
CAPN1	5.64738	5.36321	5.27589	5.21788	4.85892	5.17798	4.85426	5.44253	5.29184	4.82567	5.24787	4.73906	4.69571	5.797	4.98845	4.93028	4.77444	5.24727	5.62502	5.36123	5.09915	5.93753	5.31562	5.0929	4.72829	4.62072	4.21396	5.19643	5.16697	6.67687	4.95342	5.07473	5.71991	4.69082	4.8823	5.62936	4.74395	4.98294	4.88001	5.24637	5.31709	5.12138	4.62123	5.52361	4.94215	4.96919	5.18933	5.80701	4.62904
CRTAC1	6.17679	4.74816	6.51971	7.79714	1.10084	3.90383	1.19549	5.73154	6.38247	7.32962	7.43851	2.40938	2.64191	4.04711	5.17771	3.13902	8.20107	6.23238	8.60987	4.3815	7.30247	6.17581	6.68725	2.06144	8.14649	4.28715	2.15648	7.93133	3.86658	5.72903	6.10725	7.14726	4.7608	4.18354	6.28342	8.24651	5.54808	4.29067	-0.0441706	6.52994	4.29177	6.69915	2.84539	4.5217	2.70554	4.72393	0.444646	3.36601	6.04415
KIAA0100	3.79213	4.3588	4.17161	4.45817	3.99413	4.04819	4.4564	4.49947	4.29571	4.57733	4.17191	4.19093	4.122	4.30917	4.51472	4.18979	4.06235	4.29287	4.74746	4.02947	4.11497	4.74621	4.31081	4.39277	3.7005	4.30721	3.84542	4.18003	4.45005	5.67863	4.07974	4.45853	4.55645	4.14668	4.04676	4.35654	4.16586	4.54805	4.05724	4.41992	4.75656	4.29374	3.95807	4.89937	4.46304	3.72638	4.4403	4.76578	3.95325
APP	3.32672	5.12958	4.9279	5.33497	4.63309	5.61271	5.84089	5.34287	4.80874	2.76088	5.48965	4.20496	5.96003	4.97131	4.85622	5.84508	5.23342	4.93248	2.81926	3.94473	4.49841	6.31073	5.57964	4.60211	4.75327	4.25923	4.96643	5.19486	5.18539	5.83848	4.33581	5.8119	6.25921	5.1032	4.82223	5.58798	5.04851	4.31974	5.41469	5.31393	5.07363	5.31004	5.76419	5.5829	5.20207	4.76866	5.37597	5.35625	5.55377
GOLGB1	3.30184	4.26034	3.90582	4.09878	4.04494	4.21743	3.60529	4.04084	4.13863	3.89256	4.36016	4.02715	4.93133	4.1504	3.21634	4.04939	4.14224	4.30223	4.12107	3.31008	3.89923	3.75851	4.21438	3.46687	4.49288	4.05583	4.01665	4.41096	3.95735	4.75835	3.85234	4.05708	3.97607	4.37295	4.40795	4.06093	4.21096	3.96373	4.03869	3.45889	4.06558	4.67126	4.03973	4.84513	3.93378	4.1742	4.44552	4.47165	4.03183
RPS2	6.16421	6.97433	6.79622	7.01368	5.3221	6.6236	6.32436	6.69736	6.34915	7.40905	6.92272	5.8	5.76652	6.96965	6.64885	6.19084	6.75477	6.45126	8.02339	5.29564	6.62847	6.67487	6.292	6.08299	6.05908	6.50494	5.90094	6.77143	7.1777	8.37411	6.56547	6.41981	7.07582	5.91473	6.53231	7.55893	7.52792	7.12734	6.17916	6.03239	6.97887	6.05642	5.53552	6.36752	6.25356	5.39987	5.63249	6.79033	6.23651
H2AFY	4.20603	3.7897	4.25168	3.07122	5.02392	3.72905	3.57685	3.97644	4.46275	4.46038	4.43994	3.53967	3.88761	3.82995	3.49826	3.63726	3.91151	4.07526	4.02012	4.51525	4.54308	3.57382	3.63026	4.64719	4.6082	4.28119	4.08659	3.87409	3.31176	4.034	3.50569	4.10793	4.47276	4.37879	4.27149	4.12181	3.2754	4.12782	4.08273	3.55992	4.1605	4.09023	4.14406	4.32594	4.46641	4.93427	4.29478	4.14157	3.63723
RPLP1	5.59242	6.30775	6.18699	6.61266	5.65822	5.99192	5.9031	5.95796	5.69745	6.43832	6.28259	5.24898	4.9974	6.46618	6.16205	5.32007	5.57292	5.68051	7.35628	5.03464	6.43131	6.91044	5.78721	6.18087	5.60155	5.6521	5.32196	6.17482	6.08179	7.68587	6.13917	5.7157	6.5967	5.7758	5.96468	6.16613	6.28246	7.10651	6.36702	5.86927	6.0836	5.56543	5.06818	5.14773	5.99245	5.54789	4.69571	5.95711	5.57665
CLTC	3.15002	4.62421	3.85554	4.38605	4.61301	4.26328	4.15094	4.69242	4.31251	4.75816	4.84182	5.02847	4.7073	3.75889	4.02111	4.46619	4.71919	4.51262	4.59207	3.12778	4.4595	4.9588	4.2779	3.85254	4.39504	4.55218	4.61831	4.77336	5.13338	5.12534	4.95079	4.61521	4.03856	4.69641	4.54886	3.56458	4.75332	4.1145	4.83715	3.98727	4.03467	4.88805	3.63871	4.1424	4.72421	4.60052	4.60231	4.99348	3.84033
KMT2A	3.37739	3.77528	3.64772	3.06094	3.51139	3.66392	3.42654	3.16798	3.81596	3.56787	3.7538	3.17092	2.77672	3.75216	3.41287	3.41796	3.52536	3.25871	4.16834	3.16528	3.63006	3.43615	3.72321	3.7002	3.83543	3.32431	3.20472	3.51957	3.95837	4.51946	3.37817	3.6765	4.26118	3.59906	3.65511	3.63027	3.5202	3.55198	3.80257	3.36332	3.76098	3.85437	3.57079	4.09895	3.32812	3.87914	3.53031	2.96214	3.32479
ZMIZ1	4.82125	4.4259	4.64965	5.0684	3.43838	4.94137	3.4086	5.09142	5.02471	4.21246	4.78473	3.79728	3.89708	5.43229	4.74796	4.17546	4.6277	4.6561	5.26542	3.82468	4.89212	4.84833	4.84489	4.35183	4.7681	4.52118	3.9625	4.38585	5.0636	6.68717	4.55523	4.61419	5.71931	4.11411	4.91543	5.15441	4.23321	4.8036	3.10599	5.30575	5.54026	4.28276	4.13877	5.16848	4.26986	4.24962	3.95863	5.25794	4.97052
ABCC5	5.23408	3.38713	3.63457	4.30202	3.95929	3.65052	2.56331	4.89	3.83534	4.61168	4.75605	4.68831	3.02248	3.89799	3.32711	3.09094	5.2928	5.34193	4.06507	4.56522	3.03355	3.93325	3.78801	3.22163	5.2727	3.64332	3.89832	4.8286	4.47965	3.09812	3.9902	4.26761	4.40068	3.06218	5.32897	5.0012	3.28229	3.50145	3.21439	3.94641	3.19512	4.79514	3.52366	3.46104	3.61537	4.1483	3.46869	3.74999	3.86879
TMSB10	7.80418	7.94124	7.73784	8.47229	7.83912	7.92734	10.4796	8.13826	8.38585	8.24457	8.9415	8.5555	9.60888	8.88342	8.47883	7.22992	7.89886	9.05908	9.44356	7.97337	7.92415	8.93666	7.8191	8.53258	7.76587	8.7137	7.3991	8.36691	8.83689	9.83096	7.76056	8.53	9.54023	8.03714	8.08586	9.11194	9.26809	8.29526	10.209	8.29968	9.05633	8.47272	7.8565	8.85579	8.85362	7.49915	8.9857	9.4763	9.18968
PTPRS	5.68136	4.70007	5.98339	4.42731	4.31996	5.01404	4.33652	5.1931	6.00628	5.60932	5.29603	4.57222	3.90445	4.98468	4.72766	3.63164	5.56653	5.76464	5.96646	5.18009	5.72098	5.31855	6.3759	4.32163	5.43767	3.80758	4.72762	5.37365	4.54504	5.08649	4.73536	5.59492	6.1318	4.18752	5.89676	5.98612	5.21115	6.23623	4.12893	5.8669	5.40113	4.64	4.59178	5.88018	5.31547	4.88765	4.63588	5.51661	5.67904
CNOT1	3.87046	4.74071	4.4319	4.83555	4.83067	4.72373	4.55974	4.78678	4.70014	4.75788	4.95801	5.21518	5.04735	4.3412	4.40906	4.47477	4.85839	4.68577	5.21216	3.64843	4.80729	4.8019	4.65601	4.49176	4.83442	4.81744	4.64491	4.98537	4.39113	5.67812	4.78103	4.73942	5.14591	4.70916	4.63145	4.29126	4.92612	4.89979	4.81375	4.53866	4.96881	4.96261	4.02887	4.70087	4.14972	4.80415	5.05831	3.84389	4.4361
TMPRSS4	6.13039	4.02071	5.02939	4.48608	5.56366	5.39035	2.33213	5.05699	5.77921	2.65006	5.77327	3.37892	4.25215	5.2259	3.70477	2.67335	5.56831	4.89233	2.85478	5.54481	4.96799	4.16655	5.4422	4.34366	5.67652	3.94698	5.00124	5.69209	3.82692	5.44234	3.17991	5.21534	5.60853	3.84353	5.54815	5.82345	5.40518	5.16578	4.85722	4.56476	5.68504	4.99753	4.7294	5.47602	5.43644	5.46469	5.57575	4.84741	5.05357
NCL	4.05683	4.92944	5.06766	4.73303	4.67163	5.26204	4.08523	4.99217	4.8596	5.10845	5.43331	5.14627	4.35854	5.01911	4.92585	4.76455	5.29707	5.07628	5.51545	4.63166	4.69438	5.36281	5.00107	4.84517	4.45298	4.02761	4.72411	5.16679	5.29142	5.71754	4.4213	4.87489	5.45074	4.59135	4.79686	5.6129	5.51583	4.73762	5.10659	4.75327	4.72343	4.88906	4.88009	5.08697	5.13126	4.6156	4.77267	5.59244	4.91115
FBLN1	3.72003	4.4765	5.58813	3.8627	3.38619	5.74858	5.2173	3.701	1.45241	3.22048	1.31549	4.23604	6.46769	3.9406	4.83556	6.235	4.03532	3.36047	3.12557	3.9425	4.61464	6.12934	5.0438	4.38804	3.393	6.24017	4.9822	3.68544	5.25465	2.78343	4.44881	5.90535	4.68389	6.24109	2.52297	3.3451	3.59751	6.12803	5.39757	5.0211	4.74763	2.31742	5.81583	4.53755	4.27546	4.62803	3.26025	5.15132	3.76103
CAST	4.74482	4.81555	5.09697	5.53871	4.41437	5.47761	3.92234	4.19978	5.45	4.68767	5.64302	3.77944	3.27397	4.8583	4.56774	4.79004	5.53792	5.20225	5.62003	4.50155	5.19772	4.65975	4.88622	4.41617	5.7969	4.84515	5.1711	5.25635	4.32769	6.28247	4.5481	5.45477	4.79051	4.14969	5.53628	3.99	5.66048	4.8287	4.7013	4.47685	4.83799	5.60508	4.03762	4.64321	5.20664	5.2102	4.44603	5.21961	4.44688
PROM2	6.10954	5.11635	5.57545	5.10275	5.76317	5.43854	4.52283	5.42426	5.93349	5.70687	5.99145	3.18316	5.13021	5.83655	5.31592	5.42798	5.74117	5.57615	6.15127	4.68426	6.02181	5.52073	5.84482	5.93867	5.65997	5.10686	5.34416	5.98248	6.12562	5.91179	5.39528	5.72764	5.53329	5.36773	5.29982	6.30078	5.58915	6.20196	5.23649	5.78925	5.97755	5.07136	5.81056	6.14915	5.83022	5.81712	5.57925	5.82142	5.35271
RXRA	4.70503	4.05495	5.38005	4.38869	3.65764	5.40449	3.9116	4.6841	5.10333	3.62235	3.7029	3.94433	3.53225	5.70204	3.89591	4.75091	4.95845	4.18603	3.79414	4.5158	4.69374	4.07953	5.8308	4.19116	3.93097	4.10022	4.6545	4.68089	4.33111	5.03732	4.46354	4.43205	5.76793	3.14583	3.82792	4.66721	4.73475	5.01948	3.23714	4.85786	5.40168	3.97892	4.54595	5.49944	3.68877	3.81842	4.80414	5.27116	5.17277
AKAP13	3.92804	3.78946	3.97731	3.8625	4.44765	3.94391	3.77725	3.92141	4.09259	3.64112	4.20253	3.24698	3.87517	3.59291	3.70644	4.14978	3.71534	3.95281	4.1191	3.24448	3.6846	3.74845	4.1058	4.55497	4.35165	4.10854	4.12139	4.12117	3.93885	4.31182	3.44264	3.80558	3.8724	4.1263	4.13108	3.98407	3.85955	3.61666	4.43255	4.04254	3.98356	4.05731	3.84858	4.22788	4.0565	4.19417	4.09649	4.23378	3.87114
RPLP0	5.10082	6.21752	5.5235	6.37132	4.6146	5.57986	5.53558	6.01152	5.23254	6.2105	6.16835	5.46979	5.59058	5.18086	5.5162	5.1359	5.66332	5.21061	6.6219	4.5925	5.71979	6.06253	5.27656	5.04389	5.03903	5.48321	4.92648	5.85117	6.05603	6.89597	5.73777	5.57134	6.09393	5.09574	5.49238	6.049	6.2595	6.29999	5.63487	5.60142	6.09275	4.93623	4.38228	5.38242	5.67727	5.09753	4.76339	6.55575	4.86795
TNRC18	5.19136	4.33859	4.34397	4.31295	4.12624	4.3532	4.09459	4.64996	4.46125	4.14495	4.15084	4.70165	4.34942	4.8527	4.84503	3.98389	4.01129	4.50031	4.22777	5.05221	3.77781	4.86025	4.80171	4.70575	4.03005	4.18769	3.7345	4.17805	4.66885	5.22065	4.27318	4.16167	5.09246	4.22535	4.42495	5.26689	3.95699	4.53037	3.96846	4.42787	4.6601	4.04069	4.32021	4.6541	4.67426	3.89199	4.07131	4.72492	4.65052
ERBB3	4.46476	5.62514	4.34799	5.42886	4.81597	4.51493	5.9547	5.36302	4.55269	4.30801	4.40831	4.12052	5.79659	4.6798	3.87618	4.67029	4.09013	4.60479	5.28062	4.5673	4.96738	5.56719	3.89342	4.27127	4.13511	5.24912	4.32643	4.26315	5.53165	5.68755	4.37194	4.67595	5.99235	4.91541	4.72707	5.33679	4.4966	5.40861	5.29447	4.72772	4.43933	5.19373	4.28702	4.65774	4.79606	5.42552	4.22367	5.43725	4.15396
STAT6	6.07372	5.51163	5.6002	5.43525	5.32326	5.55226	4.36425	5.44556	5.79661	5.1965	5.52915	5.56012	5.32391	5.26753	5.22898	5.07767	5.33769	5.69022	5.63173	5.42807	5.24163	6.06857	5.57392	5.56655	5.70473	5.28259	5.30313	5.47219	5.52936	5.98474	5.07272	5.46863	5.80687	5.27572	5.50788	5.98769	5.5717	4.99575	5.00734	5.88566	5.94233	5.74005	5.47131	5.69621	5.4301	5.5975	5.42719	5.20442	6.01529
CTTN	5.06765	4.99466	4.8208	4.13625	4.91105	4.61711	4.10898	4.82516	5.34699	4.60632	5.44399	5.11984	5.33635	5.47764	4.03506	4.40212	4.93419	4.8553	4.55162	5.82035	4.84204	5.46044	4.77031	4.74619	5.05419	5.10925	5.02898	5.11005	5.3732	5.54983	4.77252	5.27224	5.1521	4.81706	5.30306	5.67089	4.80456	4.73936	4.38942	4.98237	5.1024	5.46104	4.42792	5.12768	5.44895	4.86462	4.79087	5.49201	4.82763
RERE	4.72122	5.05274	4.77635	4.74683	4.42489	4.36213	4.67477	4.78988	4.49514	3.74058	3.91987	3.3434	5.2295	4.74718	4.3505	4.35311	4.14397	4.35454	5.16634	4.30846	4.76639	5.15021	4.34452	4.25523	4.4434	4.11435	3.80753	4.10263	4.68633	4.99762	4.37837	4.26358	5.18815	4.16131	4.3229	4.91147	4.15807	4.18842	4.34004	4.78658	4.75074	4.52317	4.32316	5.18422	4.66351	4.46458	3.85707	4.94401	5.03338
A2M	3.12262	5.30104	4.93727	3.58964	4.77132	6.48831	5.23454	4.74467	3.44167	4.59023	3.36705	3.52003	3.80241	4.0245	6.16164	5.89126	4.68323	4.43572	4.73518	2.48654	3.57989	5.06524	6.00666	4.82655	3.95373	4.32805	6.05085	5.18097	5.75916	5.59496	4.22754	4.53978	6.24078	4.33102	4.91686	3.33111	4.66287	4.87927	6.57708	4.74279	3.22757	4.00903	7.36085	6.07775	4.43164	4.43397	5.04207	4.23286	6.8702
PBX1	3.94688	3.21578	3.80861	3.45757	3.62287	3.90259	3.19528	3.43628	4.12872	4.50165	4.03852	3.37821	3.29274	4.09875	4.00017	3.60399	3.40614	3.85076	4.83037	2.93935	3.43701	2.59292	3.93484	3.28082	4.36321	3.39704	3.9125	4.22755	3.6441	3.6561	3.90833	3.7472	3.3441	2.63867	4.13041	3.7088	4.20913	3.44046	3.36695	3.43703	3.53412	3.92974	3.2775	4.0247	3.70896	3.96983	3.45047	3.36677	3.67849
TPM4	3.34969	3.9671	5.25974	4.22017	4.83457	4.62326	4.64895	4.60019	4.62364	4.75985	5.71325	4.318	4.71441	4.99892	4.33712	4.27391	4.50707	3.45538	5.06783	4.32706	4.54969	4.18834	4.48614	4.89967	5.02507	4.21655	4.9647	5.02096	4.77629	5.25381	4.47847	5.00668	5.16942	4.47305	4.80808	5.38639	5.24144	2.23319	5.07258	5.08074	4.66904	4.55004	4.14458	4.28758	5.15007	4.78742	4.77585	5.07927	4.20861
SCARNA7	8.0989	9.24944	8.87342	8.15554	7.46959	8.35818	6.5165	8.16782	9.21594	8.54411	7.93298	6.34821	6.71787	9.18209	7.84622	8.4082	9.06077	9.09996	8.13563	7.2514	8.85983	6.33625	7.64725	7.77955	9.71556	8.17697	7.48672	8.03108	5.50106	5.81365	9.51121	7.9742	9.0003	7.85615	8.53697	9.1758	7.65513	7.24875	6.42634	5.50106	7.62117	8.70678	7.93582	9.56995	8.8399	8.99394	8.12022	8.8699	9.12154
SERINC2	6.29968	5.50727	5.62515	5.91576	5.34023	5.19872	5.95638	4.44272	6.45105	5.49185	7.03003	5.00443	5.49674	7.04751	5.81477	3.64427	5.57312	6.11002	6.18336	4.90928	6.1008	6.47508	6.02496	6.12343	5.81872	5.71071	5.28459	6.29028	4.11939	8.15116	5.21451	6.4317	5.70964	5.83729	5.69028	6.5847	6.07662	5.81011	3.62966	6.56583	6.32931	4.79615	4.97904	6.48559	5.98033	5.98703	6.39819	6.78982	5.78744
ITGA3	4.94523	5.1345	5.50481	3.93096	5.5835	4.98872	4.2346	4.58487	5.47889	4.9342	5.45818	3.57291	4.8947	5.95468	4.77052	3.53115	5.23565	4.50484	4.75703	5.36319	4.90495	5.85776	5.19615	5.35852	5.05837	4.09972	4.68822	4.8189	5.16281	5.05073	4.84363	5.55783	5.7692	4.41802	4.8927	5.54971	5.2073	4.92404	5.0851	5.13675	5.42508	4.8758	5.32099	5.49105	4.86575	5.04963	5.61923	5.43171	5.26521
SPTAN1	3.77767	5.09228	4.98428	4.78245	3.8421	5.12409	4.62936	4.35695	4.40768	3.95624	3.87288	3.6	3.76669	5.10847	4.48517	4.72835	4.51219	4.00075	4.40993	4.18979	4.10992	4.73837	5.10449	3.53424	3.64433	4.3077	4.36934	4.2025	4.78433	5.20375	4.26228	4.45103	4.97416	4.07433	4.02719	3.88362	4.56726	4.43474	3.75232	4.58975	4.74043	4.30764	4.90009	4.84869	4.34511	3.93961	4.66786	5.33071	4.77069
SLC14A1	6.80716	5.67005	6.79686	5.44887	6.6409	6.44425	3.93353	4.40765	6.43256	5.30382	5.35113	4.65861	3.48333	7.53841	5.34584	3.84031	6.56085	6.31109	5.02423	4.63857	5.99041	4.51257	5.78665	6.10392	6.09123	5.79898	6.81876	5.52494	4.54358	6.35538	5.11018	7.01401	6.14869	5.49888	6.23304	6.18806	6.82786	5.52559	4.32908	6.56102	6.59404	6.34884	6.32915	6.46654	4.9399	7.1282	4.81681	5.16456	5.94407
CCND1	4.8199	6.19158	5.16795	4.5212	5.44025	4.77179	2.02107	5.00604	5.69256	6.95577	5.95866	4.79004	7.31027	6.63347	5.15774	4.24182	5.1398	5.51573	6.63423	5.92766	5.25146	5.67705	4.92291	5.33036	5.39291	5.89703	5.60102	5.88965	3.94544	6.51959	4.80118	5.34182	6.40512	5.5849	6.00172	6.62464	5.51041	5.39473	5.71676	5.74653	4.75797	5.15538	5.0135	5.58285	4.67782	4.94765	5.42149	6.72893	5.44781
FUS	4.57805	4.03172	4.35271	3.44399	4.45174	4.29012	4.22456	4.1253	4.55711	4.22711	4.02725	4.80426	4.53215	4.20271	3.99347	4.06171	4.17166	4.00524	3.69434	4.63407	3.7139	3.76836	4.05078	4.50474	4.27098	4.2436	4.44812	4.05029	4.57327	3.33326	4.01808	4.38443	4.66328	4.31222	4.4564	4.60086	4.29022	4.08999	4.41911	4.1118	4.26115	4.30265	4.47396	4.37536	4.63925	4.73095	4.26719	4.43967	4.1569
MSI2	3.99834	4.15865	3.87706	4.20021	3.70634	3.82178	3.4866	3.58001	3.76501	3.89354	3.39081	3.52775	4.3473	4.11671	3.61607	3.3537	3.90611	3.97307	3.71143	3.03798	4.15969	3.78803	3.48404	3.34447	3.91617	4.10795	3.62084	3.59456	4.27116	2.92922	3.88883	3.65366	3.8754	3.47558	3.54502	4.24863	3.55359	3.9412	3.18647	3.86204	3.7425	3.61884	3.60763	3.87292	3.37732	3.73229	3.27054	3.5563	3.94421
BPTF	3.03057	3.71212	3.61852	3.92617	3.8083	3.75707	3.64357	3.81264	3.87922	3.88014	3.97296	3.9231	4.21304	4.06803	3.708	3.68777	3.86147	3.67779	4.39071	3.53424	3.63319	3.85542	3.67152	3.57812	4.02882	3.89456	3.71298	3.68031	3.92691	4.58237	3.64208	3.70241	4.42493	3.62131	4.19328	4.06581	4.06919	3.64466	3.814	3.82788	3.95149	4.16896	3.70489	4.16425	4.03759	3.84401	4.0097	4.24838	3.77529
FARP1	4.15485	5.17787	4.80456	5.34317	4.3633	4.52651	5.03489	3.9997	4.6827	4.43817	3.62106	4.19116	4.39206	4.10617	4.59688	5.02162	4.1162	3.78662	4.63425	5.74974	5.16923	3.92632	3.98655	4.20477	4.21648	4.69015	4.67794	3.39397	5.35619	4.55078	4.13079	4.46295	3.85193	4.3347	4.94505	4.05796	3.81523	4.44822	3.6716	3.65302	4.55967	4.75136	4.5959	4.07322	4.18676	4.30362	3.95927	5.09915	4.41571
SOD2	4.08923	4.66705	4.46433	5.05462	5.33225	4.72291	4.40123	4.51045	4.74641	4.24936	4.83922	5.06744	5.54211	4.51846	4.21134	5.17914	5.36267	4.85991	4.84508	4.09354	5.94297	4.20625	4.35677	4.21836	5.57976	5.70197	5.4203	5.15558	4.69495	3.82587	4.98718	4.59563	3.44039	6.96708	4.62981	4.45519	4.66494	4.8594	5.24378	4.14004	4.53731	4.61581	4.52575	4.14899	5.24238	4.29614	5.85764	4.27708	4.9545
RPL23	4.20856	5.43146	5.29213	5.63998	4.05729	5.15913	4.5145	4.78969	4.80703	5.38288	5.17432	4.14818	4.36666	5.06009	4.8518	4.98572	5.48233	4.90789	6.53417	3.58413	5.65908	5.18563	4.80495	4.26453	4.95512	5.19267	4.72389	5.19629	5.49976	5.94586	5.17728	5.20207	5.2759	4.78503	5.33476	5.56163	6.05203	5.38359	4.50662	4.71684	5.26749	5.1691	4.5318	5.25808	4.21576	4.18692	4.66692	5.70051	4.95963
PLXNB1	4.76721	4.24662	4.44151	3.90077	4.96125	4.22118	4.92545	4.53669	4.53575	4.19115	4.32264	2.30309	4.10929	4.52974	4.0655	4.43244	3.97172	4.34617	3.89903	4.62878	4.22712	4.4037	4.60321	4.77673	4.2653	4.37542	4.04419	4.28678	4.58652	4.17278	3.97594	3.95065	4.78528	3.92139	4.01741	4.71318	4.02367	4.58284	3.77282	4.59269	4.91521	3.89888	4.648	4.67986	4.32182	4.21661	4.68641	4.5108	4.0354
MAVS	5.239	4.79665	4.85981	4.0864	4.03035	4.7795	4.67364	4.66705	5.07161	4.86959	4.60077	4.72481	4.4729	4.67078	4.9512	4.97504	4.41877	4.77664	4.86287	5.65081	4.80442	4.57247	4.59248	4.89191	4.74903	4.56749	4.55782	4.55473	5.05462	5.41781	4.28338	4.61142	5.31833	4.62194	4.81879	4.786	4.65749	4.75292	4.27041	4.97378	4.83492	4.95562	4.65549	4.97745	4.86416	4.59329	4.58988	4.63868	5.10497
ARID1A	4.40215	4.26709	4.41592	3.98418	4.42513	3.98298	4.75997	4.21147	4.48181	4.29438	4.33313	4.2665	4.79395	4.73348	4.40201	3.98137	4.3491	4.38314	5.25533	4.39396	4.46668	4.91282	4.45812	4.67973	4.18025	4.37813	3.95928	3.85662	4.70785	5.84534	4.33333	4.41727	4.67717	4.23076	4.01947	4.95007	4.43561	4.3794	4.60359	4.81034	4.93295	4.19637	4.25525	5.20839	4.57958	4.47277	3.89942	4.99709	4.10676
EP300	4.37194	4.62952	4.57167	4.64755	4.46599	4.33541	4.16631	4.4533	4.43147	3.99134	4.27118	4.35587	4.61562	4.57319	4.27869	4.30559	4.39804	4.55383	4.83707	4.26823	4.36608	5.01818	4.55337	4.77386	4.25991	4.33973	4.12196	4.26116	4.90352	5.85451	4.02205	4.67787	4.99927	4.3237	4.32753	4.88743	4.67117	4.45586	4.94845	4.4464	4.92316	4.05826	3.44475	5.06709	4.65816	4.54987	4.47017	4.83796	4.86468
CD24	3.92638	5.20657	4.19475	6.02671	5.76285	4.55437	5.50415	5.34531	4.14662	5.92714	4.99671	5.90856	5.80959	4.90497	4.13087	5.77871	4.84856	5.26554	6.39205	3.15416	6.23946	5.17464	4.24876	4.75269	5.79267	6.37634	4.95393	5.03988	5.97227	5.63959	4.01154	5.63068	4.79579	6.61797	5.11833	5.61759	4.85056	6.27826	3.76036	4.86785	4.68619	5.053	4.38074	4.99896	5.03546	5.62925	5.23554	5.46796	3.65889
FAT2	4.7571	2.77016	4.02404	4.41484	4.99625	5.00094	1.91269	4.1986	4.10781	1.46436	4.37598	3.84338	0.898641	4.11775	3.18312	2.23077	5.25132	5.38691	2.28379	2.19117	4.29868	4.88217	5.31278	5.17846	3.84127	1.12876	4.40571	5.37721	3.484	5.79055	3.75102	4.0164	3.52719	3.52662	4.07555	4.69227	3.63283	3.74257	3.19627	3.61917	5.42069	3.46124	4.56108	4.29319	3.08886	3.69303	4.95643	4.99572	4.08
RPL10	5.72823	6.69741	6.41057	6.94036	5.25899	6.27657	5.85944	5.42892	6.00035	6.74995	6.52148	5.15335	5.54968	6.27608	6.2184	5.75222	6.14884	6.00687	7.29817	5.63976	6.24937	6.25485	6.08943	5.74314	5.77192	6.12057	5.64023	6.31828	6.31124	7.67167	6.19855	6.33686	5.07146	5.64977	6.30825	6.02469	6.12267	6.48652	6.18734	5.43808	6.51615	6.14568	5.26843	5.92419	5.60506	5.67186	5.40586	5.50992	6.18991
SLC38A1	3.96861	4.65362	4.28627	4.57828	4.47504	4.05078	4.5911	4.55938	4.60967	4.97185	4.98317	4.85044	4.60332	4.68207	4.13216	4.65853	4.95223	4.33511	5.24214	3.49165	5.09959	5.12857	3.93576	4.00576	5.03368	4.83325	4.2293	4.45317	4.09045	5.49939	4.86881	4.74591	4.45323	4.71952	5.0107	5.15582	5.0329	4.75309	4.43347	4.69052	4.18646	5.07485	3.88309	4.50557	4.759	4.94787	4.38986	4.65214	3.91728
ATP2A2	3.63896	3.75906	3.7045	4.10753	4.12299	4.01932	3.7499	4.36638	3.65158	4.14898	4.04032	4.3142	4.20827	3.77035	3.91713	4.32914	3.66259	4.04657	4.34471	3.74198	3.85262	4.8264	3.75436	4.11579	3.50625	3.93971	4.23601	3.77071	4.44105	4.52622	3.60254	4.15614	4.14168	3.76365	3.6936	4.3908	3.86477	3.97483	4.42623	3.76229	3.61996	3.84713	3.91222	4.15735	4.17679	4.00751	3.90261	4.01381	3.77238
RPS24	4.67465	5.88254	5.72553	6.27607	3.93714	5.74456	4.50084	5.82184	5.50069	5.29261	6.11197	4.94708	4.35384	5.38197	4.88821	5.68228	6.05711	5.3547	6.21103	3.95924	5.99964	5.53774	5.357	4.23567	5.70538	6.16003	5.5473	5.66351	5.22784	6.90092	5.9123	5.38553	6.24692	5.33636	5.72289	5.1072	6.41967	5.877	5.38362	5.30351	5.87027	5.73724	5.01656	6.08035	4.92044	5.29509	5.49195	6.2896	5.27039
SETD5	3.85208	3.7319	3.82134	3.74505	4.12672	3.89344	4.58545	3.61205	4.12863	3.62406	4.07302	4.33078	5.11724	4.17769	3.95821	3.89237	4.0159	4.00548	3.84932	3.8809	3.86044	3.87558	3.72654	4.05741	4.08867	3.92601	3.89463	3.785	4.47407	4.05128	4.03834	4.10581	4.36272	3.96114	4.27977	4.03098	4.26601	3.7817	4.25633	4.0831	4.20553	3.97718	3.91468	4.2017	3.8241	4.34225	4.1396	4.17409	3.94445
ASH1L	3.47331	4.08267	3.87407	4.56496	4.04131	4.19142	3.76225	3.73635	4.25017	4.63277	4.20674	4.01985	4.10411	4.03152	4.27199	4.19632	4.30851	4.08002	5.11152	4.18981	4.15049	3.75538	4.11978	3.75913	4.29693	4.1763	3.94575	4.06131	3.78486	4.15108	3.87801	3.99765	4.3069	4.07323	4.47287	4.22962	4.1167	3.86668	3.96328	4.02867	4.01755	4.25686	3.91654	3.78302	3.99643	4.21542	4.10532	4.63509	4.03987
EPAS1	4.16701	5.88499	3.95825	4.31516	4.25406	5.34663	4.53275	4.21812	4.76733	4.96037	5.16875	4.49494	6.30885	6.82874	5.54038	6.87918	5.05083	5.16352	4.90581	4.18673	3.90712	4.84338	4.2224	4.21589	4.2584	4.78142	4.5659	5.60105	6.07877	6.37758	3.79392	5.04638	6.00464	4.64354	4.75646	4.18465	4.66889	6.35929	5.05718	4.61487	3.20188	5.29661	5.01189	4.34937	4.69694	4.31217	4.48028	6.22086	4.43581
CD46	4.51627	4.47118	3.92441	4.80835	4.43067	4.1199	3.46161	4.17392	4.60769	4.88738	4.96124	4.39614	4.97199	3.32775	4.0169	4.29895	5.00641	4.51516	4.72797	4.61209	5.06085	3.87705	3.71441	3.94055	5.33327	4.63161	4.51608	4.85328	4.48954	4.35945	4.27884	4.61383	5.19275	4.22566	5.19635	4.73567	4.34468	4.38518	4.32534	4.2172	3.84728	5.2713	3.96761	4.59851	4.39274	5.04044	4.30562	3.99831	3.82349
DDX3X	3.4911	3.92364	4.2976	4.35494	4.46639	4.02443	3.3051	4.2811	4.23244	4.27347	4.31603	4.00215	4.44487	4.21698	3.42752	3.78682	4.69662	4.01254	4.19498	2.89017	4.35741	3.92585	3.99992	3.69242	4.6725	4.44413	4.33318	4.59719	5.05048	4.5598	4.18552	4.70812	4.73872	4.21264	4.53779	4.12626	4.52777	3.72009	4.27853	4.08397	3.82163	4.42655	3.51759	4.6104	3.84729	4.14024	4.73387	3.74958	3.71096
COL4A2	3.62753	4.40969	3.31237	3.78706	5.11914	3.97869	4.14505	5.42369	3.52526	5.10455	4.13361	2.96894	5.38748	4.02496	5.68233	4.50258	3.70066	4.42981	4.98697	4.12926	2.55085	5.05609	3.69098	5.8892	3.15628	3.72873	4.33724	4.56441	5.36295	4.81042	3.54932	5.73525	5.53013	4.62907	4.45024	3.9816	4.14048	3.95599	5.1779	4.4352	4.18636	2.41069	5.0446	4.35424	4.17368	4.6677	3.53898	4.03811	4.81509
SNORA73B	9.77994	9.77138	8.8923	9.99794	8.30855	8.64678	6.82764	9.97768	9.27142	9.64429	10.3373	7.94742	8.39844	9.13075	8.67556	9.04521	10.7851	9.74801	9.66341	8.12805	9.99501	10.1445	8.44103	8.38199	10.0082	9.2127	8.95131	9.44336	8.60684	10.3313	9.41432	9.29984	10.4937	8.39898	9.66742	9.8467	10.8714	9.46458	8.43528	8.07098	9.07641	10.265	8.80287	9.82458	8.56759	7.64097	9.008	10.778	8.47326
MCL1	4.09093	4.68054	5.62785	5.03046	5.10319	4.67927	4.93308	5.01669	4.11225	5.2362	4.41696	5.6682	4.51524	5.13819	4.38121	4.46426	4.32433	4.36747	5.20055	4.09158	4.42783	4.25648	4.45293	4.42301	4.48668	4.93651	4.43861	5.14364	4.64568	4.04345	4.10137	4.40803	4.75657	4.96784	4.46185	4.91063	4.53315	4.07969	5.47482	4.65318	4.27616	4.69074	4.29164	5.05534	4.15006	4.56125	5.01842	5.10719	5.09697
MAST4	3.61523	4.21096	4.09594	4.39675	3.83111	3.93379	3.42804	4.17613	4.24706	3.66056	4.03653	3.31227	4.18277	3.96663	3.44062	4.23405	4.65725	3.88215	4.22023	4.64943	4.14212	3.6098	4.16316	4.12828	4.0748	4.5919	4.69651	4.28519	4.85562	5.57653	4.04203	4.01765	5.09638	3.70439	3.87575	4.74538	4.55826	4.35882	3.70659	4.16962	4.36017	3.43059	3.54841	4.50327	4.30173	3.83675	3.70625	4.56616	4.17602
ADAM10	2.68401	3.9991	2.90096	3.70021	3.97468	2.952	3.01805	3.4392	4.02806	4.04822	3.97547	3.80763	3.91581	4.06566	3.45791	3.5031	3.81121	3.90894	4.34995	2.7215	3.43324	3.10256	2.78012	3.75304	4.69259	3.89385	3.38561	4.12948	3.51108	4.49777	3.46863	3.75497	4.36167	3.81102	4.61248	4.24299	4.04397	3.27016	3.61101	2.65881	3.27783	4.50909	2.78069	3.56677	3.65474	3.54068	3.68923	3.69122	3.5798
KRT17	5.23217	5.31412	6.44479	3.98328	6.37711	5.4292	3.84584	3.63405	6.48089	5.07744	7.91908	6.70535	4.21751	7.43378	5.67087	2.30136	3.56575	3.48127	5.90812	6.4999	4.55545	6.23969	3.9097	6.69619	5.43618	6.88386	5.38885	5.4397	4.34408	8.44979	4.55728	6.25339	7.94309	5.09717	6.54568	7.37736	6.72364	7.2603	5.38178	7.15522	5.83841	5.5118	5.28932	5.86534	6.20823	5.27583	6.0767	7.95104	4.35602
AES	6.16209	6.11207	5.93544	5.78673	4.90852	5.54954	5.40212	5.67345	5.75808	4.71346	5.52036	4.7583	5.22492	5.81244	5.33136	4.94712	5.18399	5.83164	5.79232	5.48109	5.72843	5.72439	5.81844	5.37063	5.26476	5.75325	5.08361	5.55169	6.03211	7.16831	5.65704	5.4372	6.56388	5.31189	5.15973	6.23242	4.782	5.61367	5.46477	6.09066	5.71525	5.41849	5.14002	6.13774	5.46483	5.25433	5.56457	6.42832	6.51536
EIF4B	4.64189	5.91178	5.58973	6.10024	4.92599	5.64075	4.95156	6.0279	5.4115	5.73043	5.76851	4.97844	5.24154	5.31256	5.18182	5.51685	5.89423	5.32111	6.33258	4.12302	5.96472	5.6125	5.4808	4.79007	5.48547	5.45712	5.31706	5.4968	4.73335	6.07139	5.26656	5.68897	5.84062	5.30784	5.71388	5.90707	5.73952	5.8585	4.67622	5.25465	5.7422	5.57591	5.01912	5.66325	5.54976	5.20928	5.0351	6.02952	5.37312
RPL11	5.66607	6.87015	6.70183	7.40098	5.27304	6.66096	6.0736	5.90022	6.2689	7.2998	6.78261	5.70143	5.83756	6.72683	6.53353	6.35384	6.73961	6.29542	7.97194	5.40375	6.64202	6.48309	6.26193	5.85869	6.23695	6.33801	6.02662	6.57047	6.87093	8.03787	6.93059	6.50243	7.26377	5.99218	6.5085	6.8184	7.6215	6.78411	6.20779	6.29094	6.83072	6.39783	5.64671	6.80418	5.52361	5.66945	5.9136	7.17996	6.29244
VPS13D	3.2589	3.34293	2.99898	3.03086	3.31466	3.04895	2.73858	3.02966	3.37821	3.18618	3.68149	2.86959	2.71972	2.94711	2.86577	3.08962	3.25818	3.57326	3.29962	2.47692	3.27709	2.98152	3.564	3.10807	3.66834	3.06482	3.20255	3.42082	2.99871	3.31031	2.89406	3.21229	3.90352	3.17115	3.54046	3.10038	3.0416	3.45939	2.94236	2.8662	3.0728	3.5553	2.90963	3.33083	3.1147	3.43679	3.24388	3.32654	3.01954
SF3B1	3.54466	4.41809	3.85312	4.3467	4.29599	4.32133	3.65129	4.18529	4.34124	4.32383	4.57697	4.40427	5.3858	3.69093	3.54274	4.34005	4.57904	4.37449	4.44584	3.37505	4.28827	4.0708	4.09824	3.6402	4.79723	4.42763	4.50922	4.68526	4.75111	4.4064	4.40427	4.38006	4.86059	4.36465	4.60689	4.85486	4.57485	4.20136	4.2951	4.95444	4.19238	4.8575	3.92712	3.79207	4.4543	4.59339	4.49396	4.19169	3.90796
TGOLN2	4.46016	4.81213	4.57584	4.89906	4.72449	4.76492	4.97791	5.13485	5.0547	4.5191	5.07642	4.48339	4.6775	5.56871	4.71815	5.27228	5.06489	5.02158	5.5349	4.39902	5.54343	4.6753	4.84014	4.26796	5.31007	4.76498	4.68924	5.0576	4.92109	5.18165	4.71445	4.93072	5.07868	4.85595	4.77865	5.24088	4.97094	4.31776	4.66392	5.11587	5.05913	5.42937	4.55826	5.02576	4.72611	4.94438	5.00055	5.37372	5.34758
COL6A1	5.33434	3.63197	5.3798	2.88986	4.21343	5.70978	4.97222	4.44819	2.61359	3.66959	1.94837	3.53443	3.21337	4.3968	5.66363	5.52783	3.14135	3.65036	3.53055	5.323	2.77055	4.14117	5.42561	5.221	2.93727	2.7515	4.96764	3.74837	4.39772	4.32851	3.5417	3.67271	5.61857	3.99309	3.1838	2.90947	3.72589	3.88826	4.94062	5.34558	3.49047	3.6262	7.2185	5.14769	4.76778	3.09928	4.14545	3.59594	5.58732
LASP1	4.53253	4.8352	4.51271	4.8746	4.2332	4.35219	5.28592	4.58384	4.77137	4.64343	4.08674	4.31887	4.98973	4.85576	4.79991	4.62157	4.36483	4.67906	5.43809	4.26747	5.09264	4.95845	4.29788	4.64745	4.39614	5.22059	4.3868	4.61846	5.12071	5.54865	4.34083	4.97979	4.97612	4.39681	4.37067	5.07174	4.73715	4.98386	4.90734	4.72144	4.84548	4.93999	4.06747	4.87259	4.37128	4.54739	4.36157	5.0128	4.61231
SMAD3	5.36423	4.97138	5.12347	4.37945	5.11024	5.18883	3.75639	4.85745	5.39286	3.94347	6.02167	4.01551	3.90884	4.70377	4.63943	4.29833	4.49767	4.83247	5.06741	4.67214	4.92421	4.67321	4.84152	5.45829	5.61498	4.64316	4.77772	4.9474	4.72746	5.96068	4.75888	5.13197	5.76073	4.94432	5.20313	4.89798	4.96838	5.06506	5.57915	5.20783	4.77433	5.5	4.53317	5.75885	5.06916	5.52365	4.64341	4.29346	4.40779
NCOR2	4.39499	4.06685	4.29976	3.37311	3.77681	3.95843	3.56105	4.28342	3.93255	3.78178	4.01219	4.18879	3.85696	4.27524	4.24712	3.80721	3.3694	3.93265	3.64429	4.37469	3.61506	4.94982	4.7587	4.54277	3.42892	3.24939	3.75769	4.15683	3.72935	4.00773	3.71858	4.25508	4.4672	3.76423	3.53495	4.82942	3.49329	3.96076	4.15568	4.62166	4.14912	3.23276	4.32567	4.37604	4.34131	4.06901	4.18752	4.49651	4.42203
RPL15	4.5362	5.48022	5.25236	5.87906	4.49656	5.38265	4.84137	5.55655	5.1034	5.58506	5.32962	4.89638	3.9456	5.03719	4.87611	5.23235	5.60929	5.11467	5.99444	3.99344	5.63345	5.07439	5.1841	4.39865	5.33093	5.12539	5.02227	5.40084	5.44232	6.14623	5.42884	5.33985	4.97817	4.74453	5.28189	5.74445	5.95525	5.61975	4.69553	5.44788	5.4325	5.04842	4.35341	5.4756	5.54642	4.59082	4.72571	5.02143	4.8175
SH3PXD2A	4.97527	3.41745	4.23526	5.19114	3.65175	4.64883	2.9942	4.23312	3.95581	3.46085	4.29291	3.06843	2.78939	4.78582	4.13848	4.36697	4.86337	3.98699	4.14993	3.51837	4.15435	4.04554	5.29417	4.10418	5.00517	4.19444	4.6553	4.8438	4.97887	5.74752	4.11293	4.51764	6.18336	4.0134	4.18143	4.10863	4.10145	4.44981	2.81052	4.71384	4.88634	3.65413	3.85374	4.83803	3.54138	4.62226	4.22607	4.35498	4.23218
EVPL	4.82496	5.76908	5.00453	5.55109	4.1836	5.317	4.17483	5.58171	4.73953	5.02287	4.52013	4.33242	5.30176	5.7847	5.3907	5.03483	4.73223	3.71971	5.40194	6.59214	4.1429	4.719	4.47069	5.43024	4.80472	6.00822	4.84987	4.54605	6.30872	6.63853	4.30477	4.67128	5.76571	4.77163	5.46641	5.54406	4.88927	5.00186	3.94662	5.13787	4.92592	5.10946	4.16124	5.36077	4.75299	4.72375	3.87322	5.91264	3.97152
ANKRD11	4.62487	4.06617	4.30854	3.48146	4.22312	4.49572	3.80733	4.23018	4.43311	3.402	3.88302	4.40702	4.473	4.25499	4.03964	3.82275	3.75444	3.98717	3.6489	4.42792	3.64877	4.02504	4.47463	4.94234	4.20447	3.62922	3.97805	4.10387	3.97289	4.51672	3.766	3.81837	5.17485	3.98142	3.97543	4.42517	3.91459	4.10082	4.08667	4.39267	4.52619	3.93294	4.48245	4.63717	4.47634	4.31504	4.2134	4.649	4.16006
MAP4	4.24059	4.37593	4.37967	3.84733	3.68357	4.08933	4.39822	3.88225	4.05074	4.05039	3.87329	2.52606	3.62656	4.20353	4.15939	4.27585	3.74486	4.01435	4.47095	3.72243	3.87166	4.39412	3.99787	4.34111	3.77998	3.86803	3.79923	3.586	4.09754	4.53465	3.86288	4.04901	5.06103	4.26667	3.85246	4.1852	3.98747	3.7939	4.02328	4.69371	3.67125	4.29828	4.17993	4.4761	3.79994	3.95138	3.52074	4.3045	3.93967
SPEN	3.86337	4.06161	3.95573	4.10808	3.91659	4.04706	3.84076	3.60716	3.80936	4.16516	3.85314	3.96992	4.17513	4.12716	4.10066	4.2988	3.53887	3.92946	4.58674	3.966	3.79999	4.1074	3.90559	4.26598	3.47111	3.85335	3.87583	3.6089	3.38905	4.7161	3.66038	3.78625	4.45357	3.75614	3.78099	3.99772	4.21518	4.30333	4.39277	4.40467	4.01653	3.59172	3.98107	4.24232	3.86242	3.85292	3.7068	4.25003	3.82968
NCOR1	4.35063	4.84756	4.69579	4.46787	4.10032	4.78616	4.44275	4.0835	4.45095	4.43155	4.87302	3.50334	4.76545	4.36634	4.49017	4.65081	4.73803	4.91424	4.80834	4.38829	4.7721	4.60456	4.75679	4.24791	4.80796	4.58354	4.72765	4.71653	4.82307	5.28849	4.70725	4.69843	4.9473	4.36115	4.75056	4.39573	4.82952	4.59255	4.93711	4.344	4.87859	4.87741	4.53512	4.65222	4.12751	4.00857	4.67392	4.64097	4.8539
EIF3A	4.08396	5.31092	5.01412	5.63031	4.10455	5.07971	4.34074	5.07681	4.41606	4.80709	5.30904	5.08392	4.33248	4.90556	4.43159	4.92182	5.38043	4.24527	5.5233	4.27666	4.95606	5.17303	4.86037	4.13267	4.95391	5.25925	5.07537	4.84627	4.99118	5.44973	3.87403	5.20045	5.65125	4.78161	5.14429	4.93301	4.91068	4.89503	4.81502	4.68567	4.63162	5.26384	4.68402	5.34976	5.01243	4.94958	4.77552	5.23997	4.85809
COL5A1	2.51696	2.14508	3.45208	1.99819	2.91745	3.7978	3.52706	2.91546	2.03066	2.77856	1.91498	1.96199	2.74488	2.75083	4.17414	3.67898	2.09519	2.45115	2.79119	2.21759	1.81818	3.4157	3.31178	4.5253	1.97717	2.06703	3.7496	2.89692	3.92037	3.52716	2.11947	3.47409	3.53458	3.03855	3.03833	2.85977	1.70843	2.58614	3.60503	3.37636	1.661	2.15104	4.74367	3.83085	3.09303	2.59673	3.13326	2.27545	3.68558
CTSH	6.02368	5.03294	5.67191	5.95832	6.11516	5.63634	5.16983	5.60189	5.53027	5.68338	5.67141	4.58952	4.37963	5.65842	4.99735	5.14603	5.75977	6.4726	5.97859	4.08488	5.86396	6.93785	5.7933	6.14171	5.67193	4.69706	5.23849	5.91539	5.46919	5.49399	4.86698	5.98547	6.31775	5.62376	5.3121	5.63873	6.01262	5.73522	5.83484	5.57491	5.44771	5.07244	5.46428	5.55686	5.78183	5.19211	5.711	6.38152	5.4027
CD44	3.65053	2.4002	4.22532	3.26339	3.77691	3.64644	1.9068	2.68007	3.45637	3.61971	4.66765	2.99063	2.25831	4.79343	3.79644	3.21309	4.15642	4.05424	4.92888	2.5764	4.87681	3.06261	4.17178	3.76023	5.07556	2.86368	4.56749	4.39633	3.13946	4.96659	3.6219	3.92268	2.5409	3.65548	4.32035	4.78448	3.10526	4.31086	4.12008	4.59514	3.71607	3.97803	4.3086	3.78492	4.24835	5.08525	4.31091	3.08674	3.64648
USP34	3.54906	4.48058	3.99562	4.42901	4.98724	4.26225	3.88008	4.20545	4.62059	4.86535	4.8629	5.07026	4.67221	4.67384	3.88446	4.45296	5.00657	4.29934	4.52026	3.67775	4.9021	4.08964	4.27426	4.04742	5.26353	4.73598	4.66147	4.97357	4.88979	4.0126	4.86086	4.58061	4.12515	4.54087	4.96836	3.46926	4.86368	4.37764	4.70615	3.86935	4.35524	4.95868	4.15194	4.01376	4.33428	4.9169	4.7676	5.13138	4.1021
BAZ2A	4.52329	4.68567	4.41055	4.33394	4.20153	4.39718	3.78411	4.35623	4.42145	4.14636	4.60564	4.20845	4.39695	4.21716	4.40824	4.10803	4.09366	4.29524	4.91033	4.3872	4.46824	5.03263	4.31992	4.23873	4.26126	4.41171	3.89881	4.19713	3.86947	5.40129	4.01657	4.20214	5.21044	4.29009	4.198	4.3367	4.60922	3.98336	4.58476	4.92029	4.52108	4.52773	4.27675	4.41729	4.71285	4.34992	3.9045	4.34796	4.74803
TTC3	3.43699	3.71226	3.53558	3.71588	3.83827	3.74133	3.60644	3.82848	3.83651	3.98108	3.76905	3.60566	3.65711	3.80856	3.28799	3.80915	4.00668	3.85281	3.70513	2.9635	4.08312	3.13737	3.60039	3.44518	4.03619	4.49369	4.28402	3.74706	3.6633	3.12828	3.65319	4.10909	3.70854	3.67502	4.12517	4.35292	3.63994	3.57517	3.69858	3.95205	3.28486	3.99538	3.65884	3.93643	3.24621	4.137	4.01076	3.45509	3.42919
NKTR	4.09228	4.31345	4.09803	3.81024	4.31974	4.01959	3.56116	3.75863	4.65122	4.39167	4.66129	4.33779	3.49481	4.43583	3.91608	4.14323	4.31783	3.93887	3.91957	3.63837	4.19372	3.26281	4.08985	4.07185	4.93548	4.25445	4.27668	4.42199	3.77857	3.5728	4.04677	3.95552	4.02567	4.25422	4.68949	4.35413	4.10242	4.27712	4.08912	4.10627	3.84109	4.74227	4.10641	3.8643	3.71133	4.52515	4.13009	3.63025	3.90617
SNRNP200	4.02164	4.43696	4.38966	3.96388	4.26112	4.42402	4.42736	3.85081	4.37496	4.32579	4.55829	4.52706	4.61092	4.20112	4.33286	4.24792	4.18078	4.69385	4.61712	4.98729	3.86522	5.00964	4.52704	4.55412	3.93399	3.92721	4.0948	4.33176	4.76753	5.32312	4.30608	4.69672	4.46913	4.26929	4.0673	4.30778	4.47631	4.58068	4.68178	4.62128	4.73934	4.54302	4.32224	4.12047	4.66834	3.94093	4.39406	4.71989	4.35409
ADD1	4.54161	4.1099	4.39325	4.32977	3.8688	4.36111	3.81269	4.2297	3.95788	3.67939	4.10571	3.5589	3.8278	4.32179	4.12435	4.09871	3.99281	3.99456	4.20596	4.6342	4.23615	4.61862	4.25197	4.07288	3.59589	3.76928	3.62971	3.62526	4.30634	4.5993	3.97172	4.03506	4.91981	4.00515	3.85028	4.23589	3.69052	4.24429	3.83603	4.38985	4.03185	4.11724	4.36076	4.45394	3.64788	4.15329	3.59767	4.50527	4.25781
AFF1	3.63698	4.50209	4.10065	4.01256	4.01953	3.82921	4.3964	4.15612	3.95504	3.07925	3.835	3.70556	5.24949	4.21331	3.49717	4.23334	4.05334	4.10904	4.30865	4.48102	4.58181	4.23149	3.89443	3.62407	4.32034	3.75315	3.71522	3.68005	3.87381	4.53754	4.31249	3.87911	4.7508	3.89614	4.14977	4.18883	3.75473	3.6317	3.71421	4.38032	4.40423	4.49893	4.17253	4.45855	4.00375	4.00314	4.18816	4.72429	4.4805
RPL37A	4.20053	5.36318	5.25159	5.58875	3.75122	5.18495	4.46693	4.49617	4.78241	5.54991	5.30817	4.0863	3.68369	4.5373	4.87564	4.95531	5.43726	4.79355	6.26297	4.15893	5.29747	5.24427	4.88565	4.39474	4.87032	4.27086	4.31588	5.09432	5.45527	6.45167	5.46132	4.99633	5.7292	4.38948	5.06693	5.41386	6.14594	5.3555	4.6679	4.66392	5.22138	5.07499	4.41928	4.98785	4.76742	3.87306	4.19533	5.54912	4.80665
TSPAN14	4.46239	4.11772	4.09251	4.37844	3.61133	4.25942	3.58349	4.18693	4.51273	3.06634	4.41047	4.2624	3.77701	4.16231	3.90617	4.18793	4.19393	4.33944	4.17895	3.91292	4.27743	4.66732	4.29611	3.70782	4.42434	4.2646	4.07724	4.22599	4.41541	5.8049	4.02587	4.37664	5.5031	3.98611	4.18072	4.34069	4.21576	4.05319	3.69693	4.4212	4.70406	4.12559	3.89171	4.27094	4.7339	4.17656	4.28847	4.2157	4.8675
SCD	4.19524	3.63476	3.57846	6.13	3.84945	4.19955	2.76154	4.8298	2.89175	4.21368	4.06329	5.2125	3.79672	3.2049	3.23084	4.0572	4.89708	5.32631	4.08534	7.07732	4.61885	6.44772	2.76596	3.87449	3.54352	6.55347	2.6101	3.89454	6.18755	3.40917	3.65438	5.8832	5.6929	4.10096	3.78258	2.67055	4.97419	4.34575	4.10999	4.6405	3.49104	3.8112	3.28919	3.06191	3.5496	4.41811	1.81138	4.59399	4.35349
SOX4	5.05472	4.09063	4.33532	4.72506	5.01442	4.17892	6.32481	4.70749	4.7465	4.14099	4.68659	5.2465	5.8236	4.57093	4.06561	3.81456	4.66112	4.82111	5.39231	3.86068	5.226	5.32805	4.5454	4.34648	4.91401	3.91583	4.08306	4.41537	5.32303	5.50008	4.51357	4.93784	5.68892	3.73256	4.7715	5.48021	4.94401	5.06065	4.57163	5.31765	5.7776	4.15901	3.96909	5.11759	5.1418	4.59438	5.20595	4.71147	5.07957
CTNNA1	4.13055	4.97642	4.341	4.67891	4.66695	4.61375	4.43389	4.49703	4.58978	4.75527	4.96414	4.29962	4.45594	4.213	4.0283	4.23934	4.53887	4.79313	5.1151	4.07878	4.41522	4.89039	4.68139	4.18393	4.56648	4.48371	4.54418	4.82598	4.87435	5.49982	4.40822	4.69135	5.01716	4.02222	4.49865	4.55033	4.8683	4.27747	4.80226	4.55693	4.68368	4.97942	4.0776	5.09958	4.90211	4.5699	4.60192	4.66391	4.19588
RAI1	5.06272	5.15595	4.82377	4.64575	3.74862	4.90651	4.31807	4.99453	4.89128	4.50518	5.22111	3.27313	4.94522	5.53934	4.9973	4.37557	4.65132	4.87133	4.98065	5.46058	4.54646	5.43514	5.11187	4.31447	4.65584	4.74739	4.60768	4.9916	5.47473	5.86888	4.0572	4.90764	5.5649	4.45301	4.77584	5.38955	4.78145	4.92058	4.72139	4.93134	5.55046	4.31115	4.12201	5.25857	4.31619	3.52693	4.56541	5.58074	4.83024
ANXA11	4.9743	5.61092	5.11254	5.64659	3.57248	5.2105	4.15381	4.66896	5.24287	4.31802	5.07537	4.30628	4.08378	4.76721	4.70064	4.89814	4.37621	4.81151	5.08983	3.60004	4.77877	4.66097	5.06697	3.98794	4.79079	4.67376	4.66237	4.90619	4.96966	5.47031	4.27087	4.12343	6.06607	4.56984	4.58797	5.42242	4.64608	4.94033	3.77041	4.68672	4.64648	4.959	4.17053	5.1384	4.67055	4.84128	4.39761	5.38846	4.94689
THBS1	2.90138	4.54631	5.666	4.50497	3.31158	4.29434	3.52899	4.11919	3.96284	4.54777	4.66169	2.11842	3.76308	4.39932	4.65963	3.28405	4.09814	4.38022	4.84509	3.01923	4.42382	5.12538	2.80718	5.41766	4.56731	3.60253	4.57346	4.63339	5.43124	5.89001	4.56705	5.20149	7.16711	4.33616	4.89115	4.20582	3.54728	3.99978	4.9888	5.37666	3.4667	3.94721	4.11788	4.31445	3.42213	3.43103	2.60899	3.23963	4.66645
TNKS1BP1	5.19902	4.18623	4.64304	4.47461	4.58613	4.81834	3.6157	5.0207	4.02077	4.663	4.61212	3.94727	4.56339	4.77744	4.70696	4.40894	4.47214	4.95902	4.82518	6.40672	4.26805	5.33869	4.92407	4.71099	4.09161	3.76681	3.92162	4.25206	4.90942	5.51607	4.0675	4.83013	4.36563	4.48012	4.31332	5.21407	4.8689	4.37099	4.75615	5.33307	4.78838	4.33111	5.3796	4.79774	4.98015	4.41863	4.44706	5.01457	3.67491
RPL28	4.65411	5.61411	5.27411	5.92736	4.0123	5.11906	4.85705	5.16665	4.72779	5.47918	5.17442	4.48104	3.71613	5.07428	5.21407	4.76314	5.24661	4.97627	6.02053	4.40088	5.40386	5.3691	5.04524	4.87719	4.8095	5.02671	4.59948	5.35824	5.21166	6.58968	5.45516	4.95217	5.30574	4.45013	5.12217	5.68563	5.68238	5.82425	4.89277	5.21254	5.50276	4.58686	4.34502	5.39564	3.82072	4.16823	4.32061	5.3677	4.81425
RPL37	4.46561	5.13863	4.86071	5.27384	3.90506	4.68722	5.14434	4.71424	4.83781	5.3888	4.89626	4.44193	4.31916	4.88894	4.71486	4.74909	5.27781	4.78903	5.96742	4.17183	5.10699	4.89767	4.39124	4.31134	4.93427	4.81577	4.55367	4.94392	4.76219	6.01475	4.79048	4.84266	5.14351	4.52041	5.0236	5.19759	5.89653	5.07926	4.63823	4.73057	5.04318	5.13206	4.38731	4.90597	3.8689	4.14256	4.60604	5.61688	4.59145
SLC2A1	5.69188	3.99693	4.47323	4.80429	5.65266	3.89749	3.68748	3.84723	5.79945	3.63945	6.06755	4.28381	5.09448	5.91492	5.15408	3.42501	6.61346	5.55819	4.73302	5.79446	5.15995	7.94501	4.95208	5.17701	5.34923	5.48421	5.2529	5.5292	4.49367	6.70224	5.16305	7.31807	5.02101	3.57507	5.04619	6.4966	7.25964	5.13486	5.74988	5.81422	6.29967	5.06087	3.97483	3.89913	4.51442	5.09707	5.09914	5.24174	4.70178
KIAA1109	2.19028	3.65423	2.69473	3.48562	2.74525	3.22853	3.0436	2.80778	3.27472	3.05239	3.55387	2.8196	2.92563	3.04922	2.39457	3.16179	3.4161	3.07126	2.78061	2.27722	3.37224	2.14126	3.29053	2.23907	3.51863	3.29586	3.06864	3.25311	2.72133	3.02931	2.66971	3.13908	3.58933	3.13075	3.4523	2.64141	3.1849	3.11855	2.89778	2.46415	3.00441	3.62721	2.6097	3.41572	2.83409	3.18486	3.21007	3.43437	2.87876
TAGLN2	5.97744	6.38341	6.09316	6.66988	5.47263	6.02593	6.20073	7.01324	5.66542	6.30979	6.22824	5.36905	6.41744	5.66969	6.56829	5.8596	5.76056	5.85011	7.76236	6.57355	7.04548	6.63616	5.30775	6.65654	5.32304	6.36286	5.5827	5.79365	5.97656	7.16904	6.49765	6.6269	7.36582	6.149	6.02001	6.62653	6.24206	6.40677	6.84684	7.12145	5.77947	5.63898	6.09124	6.28733	6.42401	5.95804	4.84845	6.24897	5.50869
CFLAR	4.558	4.56118	4.38013	4.63948	4.47601	4.80984	3.94002	4.37913	4.60429	4.16663	4.22043	4.30883	4.05624	4.31522	4.42815	4.57583	4.61854	4.55507	4.05594	4.60599	4.24039	3.79102	4.59994	4.45403	4.72095	4.2894	4.64246	4.5812	4.23646	3.94758	4.33077	4.25184	4.41805	4.71088	4.62065	4.14798	4.16223	4.10811	4.47231	4.13543	4.35232	4.66603	4.46042	4.1213	4.25574	4.44441	4.55776	4.57088	4.41453
VMP1	4.08947	3.95754	4.64283	3.84204	5.11185	4.44203	4.65532	4.00429	4.25013	4.24696	5.07214	5.09368	5.17886	4.85966	3.42535	3.4712	4.1249	4.17201	2.98507	4.52287	3.70007	3.34368	3.86974	4.22313	4.07815	4.42633	4.4959	4.96492	4.54069	2.74464	4.70644	3.96009	4.5928	4.90241	4.52731	4.5713	4.72679	3.42784	5.09191	4.57737	4.26586	3.77513	3.57508	4.88091	3.92909	4.66341	5.54841	4.47274	4.58592
YLPM1	4.07467	3.81809	3.79622	3.90064	3.74441	3.73517	3.1977	3.70372	3.91858	3.54894	3.46314	3.38588	2.97287	3.74896	3.68587	3.59411	3.71683	3.92091	4.40284	4.0422	3.78906	3.61301	3.56459	3.90151	3.82755	3.41244	3.40878	3.41001	3.75911	4.36019	3.54519	3.52714	4.30953	3.72999	3.84504	4.1284	3.40337	3.67278	3.26481	3.65528	3.84678	3.88099	4.1212	4.23293	3.67917	3.71831	3.67961	3.88013	4.3743
UBA1	4.52538	4.70391	4.89239	4.66258	5.02053	4.42231	4.60781	4.64884	4.59251	4.33651	4.48653	4.42928	4.66585	4.83846	4.62906	4.17629	4.28951	4.73391	4.95004	4.25157	4.12569	5.62346	4.49551	5.03449	3.92058	4.6792	4.38918	4.62229	5.263	6.1583	4.24224	4.89663	5.12411	5.06239	4.64935	4.96336	4.51735	4.57748	4.59643	4.79651	5.06567	4.51493	4.27611	4.97576	4.66359	3.86111	5.06225	5.04216	4.5528
ANXA2	3.00856	4.4937	4.26378	3.92168	4.70747	4.20492	3.8874	3.77748	4.29811	3.93288	4.75999	3.2098	3.31735	3.80735	3.84087	4.16342	3.71837	4.02754	4.28984	2.58191	3.22348	4.2836	4.06169	3.80167	3.56163	4.20989	4.44314	4.32746	3.47428	4.19594	3.33869	3.78027	5.27397	4.10621	3.34082	4.36161	4.60909	3.99736	5.17811	3.44065	3.12538	3.80513	3.7001	4.14542	3.90865	4.17556	4.42619	4.29765	3.84126
TLN1	4.1074	4.25879	4.53698	4.18442	3.29141	4.45318	3.70116	3.99849	3.92954	3.62765	3.39017	3.52398	3.74815	4.22503	4.33232	4.65084	3.85761	4.24242	4.02697	3.31516	3.63867	4.96376	4.72884	3.98188	2.88404	3.86673	3.92319	3.76527	4.12238	4.52539	3.29538	3.80457	5.12951	3.50093	4.13188	4.64909	4.31083	3.33757	4.09282	3.61792	4.32218	3.29133	4.51771	4.62004	3.83104	3.02856	4.14658	4.07757	4.78011
ABHD2	3.43683	5.61253	3.88267	4.85534	4.4484	5.00061	4.22989	3.81208	4.24055	3.87629	4.6193	2.95038	2.94176	3.95298	4.59403	4.20304	4.2728	3.53779	4.67325	3.68011	4.53182	3.37115	3.48949	4.03104	4.15455	3.93416	4.03547	3.80102	4.67328	4.89908	4.1794	5.25386	5.78351	3.71179	4.60198	4.73965	4.51042	3.83494	3.66774	4.20678	3.65473	4.81446	3.35874	3.66791	3.54281	4.16179	3.25209	3.93741	3.44667
HNRNPK	2.97875	4.65349	4.35998	4.77352	4.05143	4.58259	4.54431	4.13971	4.18278	4.10196	4.46964	4.51513	4.61981	4.2897	3.86285	4.51366	4.26718	4.24165	4.81025	3.54439	4.6948	4.5929	4.45401	3.58762	3.75659	4.58554	4.74835	4.4612	4.94642	5.09303	4.28221	4.33057	5.28449	3.79519	3.93364	4.75539	5.27882	4.69146	4.51851	4.36834	4.52256	4.28236	4.07938	4.32835	4.34353	4.10902	4.04054	5.04997	4.39233
HSP90B1	3.27183	5.13104	4.2017	5.11258	4.91727	4.92661	4.98991	5.28618	4.70798	5.10199	5.90617	5.96377	5.99252	4.25002	4.44383	5.17064	4.66923	5.06097	5.51362	4.0599	4.36626	5.85376	4.55768	4.36535	4.75995	5.27458	5.14639	5.41269	3.64552	5.04163	4.29358	5.20034	4.84737	5.3539	5.25582	4.39648	5.97297	4.67824	5.8627	4.43174	4.42009	5.19632	4.48467	4.6393	5.30576	4.94378	4.85119	5.00795	4.59534
NF1	2.27586	2.78571	2.6266	3.08062	3.11224	2.80427	2.57713	2.66251	2.99607	3.08174	3.20123	3.07618	2.90083	3.41762	2.74523	2.67005	3.26195	2.89533	3.29951	2.11624	3.3381	3.09326	2.65954	2.638	3.22573	2.84718	3.06335	3.08658	3.22819	3.43593	2.96607	3.04265	3.26165	2.82084	3.09832	3.46344	3.24823	2.94249	2.91129	2.6103	2.85338	3.23251	2.69643	2.98835	3.08235	3.39559	3.02638	3.26263	2.62442
RNU4-1	8.00147	9.04759	7.48839	8.21441	8.63822	8.59029	6.92953	8.40639	9.17783	8.85063	8.64917	8.94503	9.82361	9.40314	5.43695	9.2718	9.40688	9.27367	8.19551	6.53513	10.1029	10.2214	7.24354	7.54879	8.55634	8.99388	8.33456	6.38508	8.50065	8.21837	8.8283	8.36631	9.88329	8.2071	9.62416	9.0236	8.73448	7.64546	9.75548	5.67408	9.37055	10.1131	7.47361	8.45557	8.9195	7.94161	9.74953	10.3855	8.465
TNRC6B	3.43907	3.44202	3.49471	3.48878	3.45139	3.51903	2.94629	3.39974	3.48266	3.14628	3.04034	3.32467	3.21429	3.98103	3.44892	3.36606	3.54094	3.55013	4.05973	2.86878	3.55732	3.31651	3.48638	3.38926	3.55611	3.49799	3.44018	3.39056	3.60455	4.28057	3.45842	3.27626	3.62733	3.2493	3.38786	3.76877	3.43333	3.25231	3.45202	3.40629	3.58382	3.83516	3.56159	3.57995	3.45315	3.76405	3.53016	3.6312	3.75944
BRD4	4.09153	3.92417	4.04502	3.68807	3.90933	3.91981	4.018	4.06978	4.22494	3.70541	4.07323	4.03229	4.23889	4.27801	4.24361	4.0878	3.69764	4.06585	4.75735	3.9279	3.91888	4.29116	3.97495	4.32069	3.97639	3.85641	3.50023	3.77086	4.27186	5.34821	3.58334	3.87756	4.79357	3.7094	3.81858	4.52503	4.13497	4.02389	3.99966	3.93524	4.37942	3.89476	3.83675	4.30424	4.07566	3.92168	3.80374	4.7381	4.44159
MYH14	4.77351	5.4287	4.61623	4.58085	3.85182	4.81069	4.9685	4.68667	4.65783	3.92825	4.83933	2.75489	4.6403	4.71731	3.61017	4.21376	3.98055	4.48413	4.62139	4.92975	3.66989	5.07873	4.32992	3.80724	3.69334	4.903	3.53142	4.65186	5.20796	5.83302	3.07733	3.93244	5.68821	5.06595	4.58968	5.57	4.32652	4.69017	4.63571	4.68684	4.15164	4.23712	3.76898	4.68882	5.03095	4.07828	4.4347	5.48634	4.26478
LRBA	2.54926	3.75928	2.89941	3.81528	3.40033	3.25342	3.70415	3.43014	3.20366	3.55959	3.49862	3.44164	3.66104	3.19223	2.83074	3.60229	3.96857	3.34226	3.46288	3.06458	3.83766	3.33062	3.44532	2.83674	3.43987	4.14025	3.4832	3.28605	3.49306	3.73629	3.58047	3.25775	3.21131	3.70486	3.69955	3.15164	3.52832	3.51507	3.34625	3.03003	3.3622	3.92964	3.07624	3.72058	3.57684	3.65937	3.45744	4.00979	3.05814
HNRNPUL1	4.59505	4.84145	4.88424	4.74342	4.52588	4.75321	5.01716	5.21	4.72201	4.61713	4.80403	5.07867	5.10138	4.85581	4.92666	4.25862	4.60289	4.84381	5.68526	4.76134	4.82061	5.17383	4.73383	4.87119	4.42983	4.60215	4.43283	4.5963	4.99879	6.24089	4.63869	5.05263	5.3471	4.58985	4.29159	5.27918	4.94205	4.84453	4.97398	5.30067	5.15584	4.75617	4.2725	5.0532	5.02418	4.69313	4.82268	5.57657	5.17062
NUFIP2	3.17976	3.81846	3.20723	3.94745	3.90906	3.47032	3.25087	3.58271	3.87835	4.17594	4.01657	4.09666	3.93488	3.75746	3.50313	3.59933	4.14936	3.67776	4.2154	2.8826	4.17247	3.68643	3.41888	3.36966	4.42196	4.00468	3.89968	3.92152	3.88729	3.9295	3.4983	3.74377	4.05285	3.74546	4.12934	4.13861	3.73901	3.4899	3.6065	3.17855	3.51903	4.18562	3.20448	3.93081	4.11115	3.99378	3.92944	3.72324	3.69081
CREBBP	4.01122	3.76136	3.84371	3.57978	3.77451	3.80129	3.93219	3.95877	3.82723	3.46705	3.82868	3.78673	3.50146	4.07633	4.00324	3.44458	3.36779	3.79334	4.43711	3.12872	3.55576	4.51115	4.07187	4.04254	3.63204	3.53944	3.3762	3.61971	4.22318	4.25904	3.50067	3.32185	4.33798	3.50301	3.72262	4.05121	3.93697	3.63118	3.81732	4.01669	4.27639	3.71355	3.66428	4.34041	4.07319	3.64392	3.83001	4.21586	4.37445
ATN1	5.36607	5.01444	5.02363	5.20451	5.03408	5.19366	5.47102	5.68694	5.3394	5.14703	5.00516	5.84356	4.54506	5.65491	5.72582	4.76312	4.53319	4.86559	5.94779	7.10914	5.09139	6.12398	5.42707	5.43419	4.66932	5.20532	4.77239	4.57798	5.41769	5.76557	5.05142	5.43309	6.29505	4.7162	4.74703	5.91349	5.02708	4.92566	5.63989	5.77211	5.33007	4.93143	5.31377	5.76143	5.25554	5.15052	4.44187	5.67375	6.27361
EXOC7	5.07352	4.09921	4.53751	3.70397	4.45267	4.21011	3.90311	4.39725	4.55966	3.93543	3.66972	3.97601	4.15212	4.50024	4.31659	3.58972	4.09748	4.39306	3.78549	4.96112	4.26269	4.49707	4.5805	4.68996	4.17399	3.68985	4.02052	4.00644	4.36071	4.00023	3.54675	4.27322	4.83291	4.11099	4.21078	4.73851	4.11725	3.89049	3.27784	4.35959	4.8851	4.21379	4.30721	4.56867	4.07975	4.08382	4.39047	4.04468	4.48227
ANKRD17	2.93276	3.57891	3.26252	3.57708	3.46655	3.46733	3.25067	3.38675	3.70547	3.61209	4.08907	3.61556	3.54933	3.80429	3.23177	3.15873	3.80489	3.87462	3.94671	3.24593	3.63456	3.393	3.82764	3.21246	3.75905	3.42818	3.5559	3.66953	3.36297	4.36285	3.29552	3.42832	4.41217	3.52174	3.73812	3.40979	3.84573	3.65069	3.47864	3.46344	3.73781	3.53114	3.08342	3.93394	3.49667	3.70693	3.8399	4.03841	3.52429
ARPC2	4.84413	4.93737	4.92664	4.94714	4.93406	5.06455	4.15573	5.18948	5.40814	5.20549	5.42842	4.6606	4.21521	4.65245	4.97879	4.94208	5.38779	5.06813	5.43022	4.69286	5.46877	5.15136	4.93665	5.05293	5.54136	4.14107	4.75243	5.26367	5.20042	5.85729	5.35354	5.28513	5.36615	5.0364	5.13911	5.56244	5.20965	4.71311	5.1476	5.26343	5.16663	5.25397	4.49367	4.63647	4.88572	5.32003	5.21755	4.7713	4.76253
SEMA4B	5.22231	3.70241	4.04336	4.20684	5.79296	4.30658	3.3861	4.70438	5.02185	3.93113	5.95902	3.75602	4.36589	5.2561	4.36162	3.46387	5.15854	4.96864	4.90761	4.10685	4.38323	5.45736	4.90361	5.10969	5.11603	3.94431	4.31816	5.07671	4.63142	5.97386	3.33507	5.2552	5.43714	3.83311	4.64368	5.22456	4.99896	4.53044	5.21538	5.31729	5.19127	4.56733	4.07693	5.74661	4.23609	5.0131	4.81426	4.75405	5.09095
BLCAP	4.77784	3.46666	4.40267	3.60099	4.90814	3.6417	3.46311	4.72429	5.33232	4.62867	5.19338	4.91509	3.42388	4.93983	4.47135	4.41542	4.39412	4.26834	5.17306	5.09245	4.8061	5.39459	3.97594	4.29561	4.80261	4.25934	4.06247	4.25553	4.47595	4.1063	3.92318	5.1495	6.17813	4.12137	4.5492	4.9329	4.55074	5.05882	4.91964	4.92761	3.88906	4.40859	4.05617	4.55471	3.88695	5.08589	4.38214	4.94022	4.32838
RPL30	5.6161	6.62294	6.25504	7.22171	5.50313	6.34743	6.73858	6.54726	6.1262	6.79774	6.4556	5.62749	5.48558	5.75538	6.09845	6.16889	6.5264	6.20409	7.53437	5.01074	7.67153	6.10788	6.04886	5.69404	6.3099	6.33422	5.9984	6.39496	6.24982	7.34308	6.28827	6.09053	7.08458	6.15338	6.64069	6.53648	7.45987	6.54724	6.41695	6.63708	6.38997	6.40158	5.37341	6.22434	6.39429	6.13053	5.70906	6.4288	5.78642
TRIM29	4.41962	3.09803	4.12556	3.39862	4.82585	3.74548	2.83446	4.19037	4.36229	3.38709	5.19498	4.17613	4.74866	4.75415	3.62727	3.57773	3.32593	3.91165	4.13577	4.70421	4.0669	3.80671	4.70172	4.61338	4.13336	3.36382	3.85069	4.64408	4.14982	5.84724	3.95178	4.02048	5.55497	3.56714	4.059	5.19105	4.6648	4.40055	4.04903	4.24968	4.60056	3.94041	3.58989	4.71689	4.09246	4.23804	4.31152	4.44943	3.99395
GCN1	3.45738	3.94737	3.65364	3.5638	3.75251	3.60734	4.00848	4.44192	3.80391	3.94676	3.88259	4.63586	5.46473	4.11408	3.73256	3.65903	3.3203	3.52704	4.0462	4.46222	3.4704	4.84416	3.52018	4.05695	3.16079	4.00551	3.55469	3.42762	3.57203	4.55622	3.40308	3.8967	4.78245	3.82087	3.80621	4.11807	3.62212	4.7212	4.21954	4.25871	4.20093	3.53186	3.22664	4.35363	4.05893	3.76378	3.47005	4.9172	3.20465
ACADVL	6.18237	6.18648	6.10743	5.32025	4.90922	5.92427	6.01599	5.8359	5.67526	6.27983	6.1483	5.05042	6.10809	5.8544	6.03973	5.67416	6.24501	6.06808	6.24718	6.43093	5.78489	6.3879	5.92757	5.47923	5.91219	5.78612	5.59725	5.8561	6.26323	5.66044	5.69168	5.91561	6.33958	5.88494	6.01301	5.80977	5.6686	5.75426	5.15489	6.11605	6.3704	5.86889	5.97878	6.04214	5.30511	5.27557	6.01092	5.70955	5.91103
FNDC3B	3.61055	3.57334	3.59857	3.42812	3.70927	3.53246	3.01096	4.15867	4.02875	3.76721	4.68177	3.24464	4.06296	3.97975	3.80457	4.09154	3.81539	3.89853	4.24497	2.88497	3.787	4.42043	3.8336	3.62078	4.24613	4.46764	3.76936	3.95511	4.42418	4.52995	3.66485	4.34199	4.21724	3.8653	3.86105	4.58269	4.20573	4.01504	4.19305	3.97836	3.84776	3.88379	3.53146	3.55787	4.02233	4.0483	3.97867	3.943	3.75485
EWSR1	3.96078	3.91352	3.63006	3.47058	4.46571	3.85759	3.23082	4.11741	4.25611	3.65763	3.85291	4.29052	4.57985	3.87483	3.4697	3.64047	4.02551	3.91219	3.36843	3.59847	3.82754	3.74127	3.74254	4.19163	4.29049	3.91422	4.14056	3.93207	4.21686	3.79536	3.5969	3.99598	3.9546	3.98949	4.09428	4.23341	4.0336	3.61186	3.85193	3.93274	4.10695	3.94017	3.71494	4.53033	4.32258	4.40352	4.24539	4.56347	3.9499
PERP	3.38224	3.94683	3.80663	4.8655	4.36142	4.07638	3.3589	4.94803	4.55483	4.29614	5.48742	5.07736	3.32204	4.47094	4.28265	3.91905	4.54871	4.54444	5.43453	3.5758	5.12521	4.04836	3.9038	3.57796	5.39595	4.29167	4.02245	5.1531	4.8032	6.39236	3.61868	4.52643	4.15692	3.1379	4.94882	3.57657	4.71034	4.17945	3.25581	4.59919	3.90717	5.09899	3.62778	3.64441	4.3396	4.35022	4.05378	4.70654	3.97622
LGALS3BP	4.30692	5.4622	5.31851	5.98009	4.98435	5.58196	5.28413	5.68461	5.09006	4.89376	5.79466	5.43636	5.6354	5.96933	5.51763	4.65128	4.07824	5.49932	6.16066	5.24992	4.7258	6.42032	5.43844	5.35513	4.8676	5.03245	4.75254	5.60559	5.31043	7.26878	4.19684	4.24556	5.83016	4.93896	4.66586	5.65098	5.51757	5.62762	6.11738	5.50885	5.63644	5.39882	4.99571	5.92904	4.83775	4.85593	5.14932	6.82218	5.79767
SP1	4.67267	4.31917	3.7047	4.26809	4.33049	4.04161	3.45558	4.36477	4.14371	4.12136	4.11724	4.19565	3.94255	4.18051	3.28318	3.82491	4.21234	4.65173	4.82671	3.41746	4.64651	4.35779	3.94133	3.81739	4.66589	4.23262	4.24478	4.16996	4.55956	4.4863	4.45643	4.13148	4.84778	3.78764	4.66298	4.27572	4.86392	4.31013	4.40626	4.34409	4.44095	4.30648	3.85821	4.50348	4.35468	4.58494	4.39795	4.90103	4.30234
NECTIN4	4.97159	5.20476	4.40019	5.48462	4.43212	4.34387	7.94528	4.535	4.86727	5.6042	5.96551	4.03955	5.41809	5.49511	5.22138	4.86652	4.1787	4.66698	5.41447	4.6526	4.31462	5.083	4.3066	4.55777	5.03451	5.39313	4.41991	4.85179	5.65472	5.55154	4.63541	5.32369	6.44805	4.81376	5.59555	5.82192	4.96584	4.86498	4.3097	5.4216	4.82362	4.80168	4.13587	5.1977	5.04609	4.98123	4.39978	5.77654	4.36478
SF1	5.00093	4.95618	4.94931	4.11023	4.70988	4.86278	4.60052	4.74404	5.16745	4.65751	4.75873	4.40301	4.36869	5.03843	4.44968	4.54229	4.78328	4.69596	5.23849	4.4179	5.10211	4.62786	4.94617	5.01494	4.88324	4.42761	4.25319	4.75011	5.34527	5.89059	4.81238	4.64862	5.09768	4.1815	4.63713	5.48142	4.72872	4.89394	4.51372	4.80989	5.19872	4.65484	4.85682	5.39346	4.75076	4.66738	4.74712	5.3151	4.52367
MARCKS	5.25023	5.91632	5.22446	6.1648	4.90551	5.23045	4.92716	5.58066	5.80931	5.81116	6.59529	6.16703	5.98455	6.15825	5.22707	5.75674	6.15086	6.19206	6.37703	5.14402	6.47251	5.68102	5.96079	4.91496	6.64313	5.9512	6.1724	6.64692	6.47304	6.80731	5.48526	6.55156	5.97298	5.41613	5.79317	7.30131	6.71591	6.28184	4.92916	6.25171	5.71447	5.62551	4.68513	5.7743	6.32651	6.13312	5.86474	6.04472	5.80226
TOP2B	3.09839	4.32932	3.54729	5.0294	4.43609	3.81643	4.96962	4.32273	3.86384	4.61664	4.1015	5.23613	5.08798	3.80369	3.78029	4.5562	4.943	4.29412	4.96852	2.92314	4.34879	4.13944	3.82245	3.48683	4.31017	4.90881	4.40034	4.17367	5.15576	5.03292	4.41572	4.61684	5.32732	4.79272	4.57146	3.64902	4.33438	3.73816	4.99359	3.18886	4.07738	4.99256	3.57325	4.97413	4.91506	4.88395	4.45689	4.95801	3.50878
MYL6	6.24299	6.52004	6.6889	6.16467	6.39164	6.54878	6.88969	6.43151	6.47524	6.31677	6.5059	6.37808	6.39291	6.29992	6.24114	6.39259	6.38848	6.51457	6.6549	6.44752	6.20965	7.32169	6.54883	6.55568	6.05104	6.43761	6.17237	6.39842	6.31927	7.11898	6.48903	6.91778	6.4819	6.37269	6.3395	6.31138	6.68289	6.2996	6.83746	6.59742	6.65007	6.71933	6.48033	6.29994	6.57423	6.19086	6.61077	6.59119	6.74404
KTN1	3.15687	3.87572	2.70692	3.74197	3.53448	3.54388	2.82877	4.27249	3.29837	3.55811	4.02326	3.4824	3.3737	3.07682	2.18868	3.38726	4.78286	4.33718	3.36309	3.55157	3.80854	3.1543	3.13378	2.89615	3.91886	3.59728	3.65373	3.97166	3.08871	3.36495	3.66958	3.60176	4.33136	3.68302	3.95366	3.3111	3.8305	3.23662	3.76068	3.42567	3.27122	4.01968	3.15816	3.98807	2.95259	3.83335	3.72235	3.82798	3.36217
CTNNB1	3.76662	4.45128	4.55782	4.57238	4.47835	4.56532	4.16898	4.17667	4.52634	5.37173	5.13019	4.62601	3.86555	4.07388	4.42469	4.57253	4.78393	4.60474	5.2653	3.45993	4.87911	4.90486	4.43268	4.32792	4.6297	4.40102	4.61787	4.86009	4.18471	5.55839	5.09865	4.97238	4.73364	4.32141	4.31972	4.79976	4.86979	4.69387	4.84853	3.97734	4.50439	5.00385	4.21902	4.82962	4.4592	4.5176	4.23474	4.62391	4.04135
ASPH	3.31311	3.9015	3.23733	3.86535	3.5487	3.4451	3.28476	3.78466	3.36502	3.04553	3.19109	2.30273	3.50676	3.5309	2.61788	3.31795	4.03311	3.68097	3.41996	1.96714	4.33303	3.8355	3.29369	3.07008	3.48542	3.21481	3.65426	3.28997	3.32193	3.54711	3.55425	3.75942	2.05018	3.00516	3.20947	3.10633	3.6013	2.80803	3.75716	2.90696	3.29964	2.9726	3.39502	3.17625	4.09537	3.69835	3.31602	4.20107	3.0671
TNS4	6.07497	4.64423	5.25343	5.60404	5.37827	5.0522	3.09157	4.99153	6.04585	5.04282	6.10389	4.15067	3.34222	5.75564	4.94028	3.46673	5.32326	5.53064	6.3203	6.05813	5.70173	6.16656	5.52567	5.21382	6.14115	4.62101	4.23706	5.79068	4.12844	6.91874	5.49735	5.85501	6.37078	4.5027	5.993	6.19138	4.52282	5.13658	4.02254	6.79737	5.68135	5.43399	4.98815	6.09967	5.02247	5.33186	5.0572	4.96648	5.70499
UBR5	3.24815	3.7889	3.36661	3.93856	3.74919	3.49217	3.51268	4.14187	3.95661	3.74027	4.11224	4.08216	3.64409	4.04113	3.25993	3.47593	3.95252	3.65718	3.77592	3.25102	4.83768	3.86856	3.64419	3.37416	4.03304	3.70747	3.59084	3.91938	3.90188	3.92217	3.91659	3.79254	4.07126	3.65151	3.89525	3.96805	4.30257	3.44159	3.87862	3.77813	3.58299	4.05235	3.31637	3.60886	3.6672	3.84059	3.62479	3.66792	3.38682
DAPK1	3.22571	4.77598	3.65988	4.92103	2.99452	3.55337	4.02716	4.5294	3.31946	2.8076	2.79283	2.51575	4.80427	2.91228	2.701	5.37103	3.33529	2.56737	3.75604	3.90617	4.3236	3.27535	3.25237	2.60813	3.48421	4.8196	3.61109	3.33968	4.62689	3.60594	3.67009	3.03486	4.60005	3.85542	3.04187	3.948	3.80626	4.32542	3.16428	3.33743	4.04702	2.94086	3.0195	4.44496	3.35865	3.82344	2.90491	4.80305	3.21322
COL6A2	4.86783	3.56193	5.20757	2.74385	3.85959	5.68953	4.82801	4.44932	1.8975	3.67208	2.19387	3.6615	3.59125	4.36189	5.52627	5.48035	2.97078	3.11316	3.45466	5.17836	2.01152	4.44397	5.58979	4.68428	2.72995	2.47402	4.96032	3.6113	4.78639	3.99523	2.65222	3.97496	5.17296	4.0455	3.18913	2.95432	2.24268	3.85279	5.07956	5.0032	2.65543	3.19397	7.28541	5.18894	4.33267	3.59039	4.24015	2.62048	5.30055
ATP1A1	3.89636	4.95296	4.53878	4.81244	5.02437	4.67853	5.22858	4.22786	4.70167	5.28008	5.50109	4.70337	3.87928	4.76447	4.88021	5.04146	5.03189	5.27627	5.59572	4.17416	4.87528	5.82227	5.13224	4.83766	4.53036	4.67723	4.82199	5.18373	5.63581	5.66411	5.75555	5.39322	5.01769	4.58224	4.60985	4.92556	4.69584	4.99575	5.43381	4.71527	4.52581	4.94905	4.8627	5.21864	4.52897	4.87418	4.49878	4.98905	4.75749
SERINC5	4.26616	4.39277	4.03783	4.40363	4.65566	4.15032	3.61716	4.75774	4.1242	3.85484	4.29276	3.44987	4.26331	4.57233	3.52361	4.54157	4.25937	4.59268	4.55509	4.44987	4.70139	4.39759	4.00304	4.10931	4.48689	4.30496	4.13045	4.44578	4.25408	4.84563	4.25265	4.81146	4.12937	4.23442	4.50705	4.53833	4.27183	4.21693	4.03488	4.48479	4.05637	4.4959	4.05037	4.08258	4.25625	4.82355	4.41886	4.48722	3.90929
EHF	4.79449	4.69566	4.46574	4.43319	4.47496	4.66743	4.84852	4.8534	4.59458	3.43264	5.5661	4.99521	5.07507	5.08807	3.56152	4.09537	5.49734	5.62113	4.11518	3.64722	5.08639	4.73851	5.08453	4.04003	5.39464	4.35766	4.82757	5.57915	4.30494	5.6342	3.9668	5.0429	5.4868	5.48783	5.20249	5.56707	4.21773	4.17944	4.16217	4.19411	5.33499	5.11174	4.0398	5.02952	3.75678	5.1467	5.56792	5.58379	4.60097
LAMB1	4.46571	4.1025	4.43334	4.61524	4.91417	4.70486	4.71756	4.66987	4.67572	5.69504	5.54512	4.45469	4.2407	4.85063	4.78874	4.62846	5.55352	4.94733	6.07185	2.837	5.11972	5.51012	5.21388	5.06345	5.88203	4.43487	4.88451	5.27983	4.05137	4.37301	4.30114	5.06744	5.6872	4.38926	5.43391	4.10875	4.93959	5.29251	5.0563	4.40939	4.89797	4.66016	5.32735	5.10506	4.631	5.46	4.65444	4.74084	4.49143
UBC	4.15644	5.37954	4.76286	4.66106	4.59742	4.81198	5.05782	5.10708	4.68654	4.4949	5.86381	5.90112	5.6913	4.14049	4.65804	4.19632	4.4602	4.48732	4.91329	3.97797	4.14932	6.13922	4.85408	4.45374	4.09805	4.22985	4.30058	5.72236	5.81584	6.21658	4.00224	4.59614	5.46395	4.45039	4.09385	5.47748	5.5575	5.22866	5.87438	4.59687	4.71858	4.85466	3.64923	5.55172	4.84341	4.50721	4.24705	4.82431	4.47136
NONO	4.43149	4.79353	4.58073	4.7481	4.65767	4.70578	5.09137	4.86445	4.64299	5.09252	4.732	3.98768	4.92444	4.20411	4.75646	4.45774	4.73644	4.90487	5.63282	4.50275	4.86328	4.93822	4.5447	4.77448	4.65543	4.65381	4.50252	4.4566	4.61215	5.84381	4.52633	5.19599	5.37995	4.31539	4.40311	4.94528	4.98803	4.98266	4.65112	4.84677	5.13547	4.57829	4.76384	5.08774	4.60826	4.59608	4.92218	5.13257	5.07069
TACC1	3.31075	4.13068	3.52439	3.05156	2.92658	3.26588	3.16681	2.81638	3.16374	2.23228	2.78596	2.63905	3.908	3.45952	2.65473	4.34504	3.35994	3.37399	2.82417	3.02919	4.21597	3.77517	3.21641	2.905	3.82691	3.48721	2.56208	3.09807	3.41719	3.44557	3.18358	3.45862	3.72736	4.14062	3.97515	2.93722	2.61253	2.852	3.35783	3.74035	2.85006	3.26857	3.54276	3.96702	3.33178	3.28179	2.97069	3.43854	3.45727
NACA	4.3835	4.71804	4.6891	4.89396	4.21561	4.51907	3.81444	4.48121	4.50527	5.03627	4.58451	4.0652	4.77705	4.40909	4.28034	4.44476	4.66565	4.35616	5.53834	3.95592	4.57082	4.78723	4.1987	4.3298	4.45581	4.64911	4.38545	4.44988	4.86796	5.25795	4.81291	4.3998	4.93487	4.27974	4.64555	5.03819	5.34218	4.61761	4.36512	4.68333	4.79228	4.58321	4.35752	4.55085	4.22098	4.54855	4.35403	4.96776	4.42119
TRIP12	3.02065	3.78543	3.53766	3.6002	3.70381	3.77266	2.52305	3.33091	3.70814	3.90891	4.01984	3.73453	3.28262	3.12043	3.36737	3.52824	3.99861	3.86954	4.03522	2.30203	3.70963	3.85718	3.73484	3.30267	4.06202	2.94399	3.58241	4.0916	3.64314	4.51767	3.7155	3.81819	3.90243	3.78229	3.82917	4.50576	3.84799	3.54927	3.66922	3.41715	3.70505	4.14057	3.22111	3.94266	4.06599	3.84179	3.96933	4.01304	3.28301
STK24	4.17525	5.37171	5.13613	5.72387	4.90601	5.17836	4.97479	5.413	5.58788	5.18144	5.56854	4.9586	4.61028	5.44228	4.99274	5.732	5.11251	4.57968	6.11096	5.53679	5.59264	4.77299	4.67868	4.79743	5.46431	5.55028	5.08221	5.07819	5.72233	6.48572	5.8042	5.04665	5.85426	5.23928	5.52864	4.66223	5.39165	5.44641	4.7372	5.25086	5.54597	5.26425	3.97015	5.0723	5.45281	5.13887	5.02217	6.15908	4.83183
DGKH	3.9665	3.18513	3.86592	4.43886	3.33411	3.94994	2.32763	3.83549	4.58802	4.76894	3.85621	3.10641	2.32087	3.76618	3.61779	2.87468	4.57829	4.19077	4.51223	3.93557	4.67678	3.1361	3.21023	3.63137	5.16945	3.0044	3.48772	3.71052	3.97298	3.67701	3.72716	4.17151	3.46331	4.05096	3.86253	4.32314	3.72521	3.51853	2.91309	3.17724	3.65091	4.35951	3.06817	3.77355	3.33612	4.30916	3.51759	3.17174	3.37011
PARP14	3.72295	3.9997	3.06007	3.38917	3.51098	3.34926	2.93902	3.7447	3.62915	3.15851	3.79196	4.82503	4.55982	2.96977	3.43681	3.37936	3.54056	4.6768	3.14209	3.38849	3.34876	3.12935	3.60629	3.4056	3.92989	4.52302	3.87347	4.20656	3.19765	3.68643	3.07666	3.30466	4.08838	4.66608	4.09064	3.42239	4.45417	3.12094	4.97015	4.11868	3.59749	3.9977	3.15063	3.91234	3.87905	4.15659	4.27361	3.19615	3.63633
SLC20A1	4.08463	5.65606	5.25722	4.72988	4.28323	3.9437	4.35919	3.9501	4.94962	5.53448	5.37216	2.34302	5.22819	4.74709	4.14101	3.89985	3.63407	3.49258	6.35123	3.22674	5.74142	4.3386	2.49973	3.77276	5.21162	4.68788	2.95405	4.32413	5.15217	3.27377	3.70674	4.44066	6.27651	3.76683	5.14105	5.1829	4.97886	5.00972	3.86828	5.55841	3.32645	5.50039	3.28576	4.19773	3.76916	5.27602	2.82003	4.1654	3.11928
COPA	4.01203	4.65074	4.46364	4.86582	4.327	4.45456	4.74152	4.93131	4.48128	4.98163	4.89745	4.88028	4.98873	3.62042	4.64923	4.51961	4.43358	4.65772	5.46843	4.35907	4.55376	5.06989	4.52315	4.24385	4.48711	4.79456	4.57795	4.73312	4.53022	5.88693	4.46708	4.86581	5.32876	4.65624	4.75262	4.85174	5.08236	4.60907	4.64912	4.29486	4.77329	5.01465	4.13352	4.84165	4.49503	4.45494	4.59764	5.13949	4.67765
HECTD4	3.62056	3.5378	3.11437	3.22146	3.01432	3.14308	3.4107	2.88832	3.397	3.34059	3.50766	3.22009	3.82255	3.22972	3.10489	2.93514	2.99347	3.12502	3.10902	3.03284	3.00204	3.81982	3.26075	3.29428	3.19021	3.25194	2.85799	3.14992	3.00185	3.31932	2.91096	3.17398	3.47861	2.80622	3.58863	3.3909	3.20311	3.0739	2.87048	3.34972	3.47554	3.32626	3.08805	3.40121	3.21154	3.08413	3.16629	3.32141	3.26043
PATJ	3.78855	4.44944	3.81065	4.20062	4.24828	3.94477	3.73476	4.18311	4.29809	3.93956	4.2865	3.19016	3.86893	3.96194	3.52571	4.09383	3.96518	3.92421	4.1008	3.17631	4.44467	3.81182	3.81726	3.85558	4.47952	3.94528	3.73885	4.00586	4.10697	4.27532	3.94753	3.99092	4.43428	4.04637	4.28956	4.18616	4.0938	3.66008	3.84061	3.64003	4.06551	4.58938	3.64954	4.24947	4.27926	4.33325	4.28275	4.33313	3.80713
CDC42SE1	5.28639	4.90827	4.9986	5.78287	5.73479	5.21782	4.22304	4.44147	5.65634	6.02826	5.62462	4.6765	4.56368	5.18107	5.40891	4.92663	5.26464	5.14872	6.28256	4.21243	5.73874	4.92571	4.86652	5.27463	5.6256	5.31453	5.07648	4.86291	5.23221	5.73894	4.81712	5.46252	4.79525	5.20219	5.63203	5.00372	4.78044	5.10277	5.17918	5.50255	5.24255	5.46461	5.2543	4.92795	5.48582	5.79482	5.58178	4.8554	4.84931
PFN1	5.33389	5.86116	6.07544	5.64334	5.46776	6.01965	5.96278	5.80493	5.39809	6.08654	6.03525	5.08175	5.57532	5.16425	6.2567	5.9471	5.69816	6.15474	7.58478	5.64612	6.24785	6.59254	5.52822	5.97925	5.59884	6.20456	5.89741	5.66372	6.54256	7.67302	5.35711	6.30226	6.85501	5.94119	5.48876	5.97379	5.82873	5.60147	6.40218	6.0961	6.07812	5.96763	5.75296	6.50073	5.16852	4.83939	5.78119	6.35879	6.94491
BCAS1	5.83943	6.54675	5.46625	4.89425	4.13403	5.10718	3.88139	5.79961	5.43224	3.72641	4.99055	3.31233	4.68712	5.63706	3.97652	5.62602	5.8638	5.67779	5.03487	5.74442	5.05855	4.62075	5.12336	4.57238	5.80035	5.60967	5.1843	5.84609	6.03277	5.85941	4.74368	4.14557	5.23004	5.57852	5.42313	5.93851	4.83528	5.56623	4.31941	5.3214	4.88689	5.59863	3.92503	5.41025	4.41503	5.30593	5.12464	5.2535	5.34965
PIK3C2B	4.20559	5.17736	4.37221	4.40432	3.99548	4.33873	5.30892	4.92373	4.39078	3.78849	3.76817	3.45642	5.15347	4.79006	4.241	4.31328	3.95127	4.15185	4.38058	4.54274	4.45902	4.21928	4.1998	4.49838	3.81535	4.4735	3.80545	3.8357	4.47351	5.53469	4.32037	3.73784	4.70801	4.39921	3.94822	4.73963	3.95025	4.2563	4.05684	4.38877	4.93686	3.91236	3.94345	4.0277	4.41732	4.66905	4.24948	5.14582	3.88868
LAMP1	4.51271	5.01974	4.93208	5.25793	5.17894	5.0119	4.88392	5.35578	4.85546	5.01499	5.03353	5.06437	4.1995	4.99021	5.08827	4.6577	5.05417	5.27519	5.70006	5.12906	4.88793	5.80917	5.35409	4.79067	4.91875	4.59192	4.7693	5.22985	4.67739	5.76506	4.38916	5.35379	5.44547	4.85673	4.98519	5.11134	4.60935	5.02324	4.41468	5.31739	5.06817	5.07546	5.22099	5.41581	5.44262	4.48337	4.96517	5.30169	4.89351
RPL31	4.88276	5.99316	5.84993	6.17196	4.40508	5.681	4.87665	5.93923	5.35654	5.95654	5.78644	4.75798	4.59589	4.73957	5.36691	5.47351	5.99285	5.26858	6.79713	5.1254	6.01131	5.55691	5.28139	4.80963	5.59992	5.57878	5.3526	5.68702	5.60641	7.08683	5.6824	5.51866	5.86386	5.0554	5.83113	4.16703	6.57982	5.76796	5.19906	5.60877	6.0334	5.85197	5.25013	5.50309	5.93168	4.78377	5.29024	4.98388	5.61725
RPL7A	5.28885	7.38113	7.17957	7.30903	4.6791	6.93575	5.96405	6.79874	5.84352	6.11845	6.10282	5.23398	5.18965	6.79613	6.12377	6.55249	7.06867	5.60707	7.20425	5.12878	6.88717	6.00897	6.65855	5.32426	5.34089	6.5718	6.17495	6.42892	7.3932	7.32704	6.61627	6.11422	7.09383	5.34371	5.51717	6.0797	7.4446	7.43621	5.32845	6.014	7.1173	5.50661	6.12781	6.31741	4.09844	4.76458	6.13742	7.16972	6.47031
ARHGAP32	3.21294	3.32552	3.24377	3.68188	3.54543	3.57477	3.23538	3.15403	3.95626	3.64204	4.21657	3.08284	4.1717	4.09288	3.73929	3.38658	3.51956	3.09881	4.20341	2.90941	3.30352	2.45401	3.16443	3.29213	3.86279	3.71258	3.34441	3.60399	4.28697	5.17205	3.02725	3.58024	4.34375	2.76086	3.96426	4.01644	4.54694	3.74881	3.44697	3.31426	3.91375	4.14598	2.58434	3.39993	3.69957	4.04539	3.72164	3.9776	2.15817
CCNL2	5.37998	4.81916	4.61374	4.30638	4.94857	4.55033	4.38757	4.64282	4.47686	5.01259	4.84824	4.39924	5.04647	5.16715	4.65021	4.52705	5.09563	4.71186	4.17531	4.29276	4.52269	4.10567	4.42005	4.75068	5.12476	4.74024	4.72374	4.50226	4.68391	3.50806	4.3688	4.7927	5.15661	4.51353	4.834	5.34575	4.97258	4.54251	3.82283	4.97126	4.63516	5.00226	4.51254	4.59216	4.8014	4.75891	4.58292	4.65116	4.35933
MMP14	4.90804	3.82393	4.87846	4.87388	5.11272	4.76732	4.78648	5.40679	5.04321	4.45862	5.19033	4.54317	4.30597	5.41486	4.74494	4.80581	4.66258	4.87523	5.17464	5.22564	4.83176	6.26511	4.95238	5.51485	5.05115	4.80115	4.40256	4.83737	4.80129	6.18162	4.37444	5.48679	5.85402	4.7007	4.65092	5.42388	5.19895	5.03144	5.49542	5.45338	5.33659	4.95706	5.41172	5.58844	5.0772	4.73505	5.4933	4.84243	5.10584
PTPN13	3.06284	3.52034	3.85917	3.89966	4.2668	4.31703	2.60414	3.43989	3.9041	3.85059	4.31207	4.22665	3.87793	3.55726	3.1359	3.50084	4.42335	3.49769	4.2633	3.40921	4.44544	3.32629	4.73612	2.93702	4.20902	3.77012	4.28038	4.44607	3.44014	3.91701	3.58941	3.63851	4.87107	3.34809	3.84593	3.66027	4.83677	4.05317	4.18753	3.53741	4.15545	3.45729	3.60116	4.37306	4.39344	4.59895	4.26271	4.01136	3.35206
RBM39	3.85054	4.26793	4.03013	4.1038	4.29778	4.24383	4.18121	4.59414	4.21621	4.0014	4.58124	4.44354	4.61564	4.32587	3.7985	4.60637	4.46104	3.93279	3.48887	4.50338	4.16552	4.04589	4.14618	3.62378	4.62731	4.12641	4.4713	4.34909	3.82446	3.29464	3.83389	4.13747	4.23449	4.24198	4.39889	3.94167	4.67521	3.98106	4.02322	3.84498	4.15147	4.35444	4.07267	4.59919	4.56921	4.46105	4.31107	4.56296	3.7514
WASF2	4.46396	4.18034	4.39002	4.53229	4.01152	4.3181	4.12764	3.78074	4.50743	4.13987	4.24395	4.02154	4.41621	3.3682	4.46647	3.96152	4.10117	4.43701	5.51854	4.55931	4.76576	4.78897	4.10658	4.19543	4.22236	4.29139	4.10156	3.82184	4.57696	5.71345	4.29297	5.20673	5.0445	3.75442	4.32304	4.86159	4.7621	4.4845	4.52263	4.64378	4.44978	4.36657	3.98816	4.75477	4.69807	4.68684	3.46417	4.9204	4.35759
SGPL1	3.71563	4.75384	4.36907	4.92753	4.2927	4.09044	4.14555	4.41846	4.43899	3.82482	4.04064	3.90391	4.49865	4.13855	3.72301	5.45908	4.53491	4.05474	4.48322	4.06225	5.02678	4.52609	4.14689	4.22597	4.38177	5.6722	3.76945	4.02161	3.8615	5.43144	4.05696	4.70781	4.97326	4.79064	4.33206	4.59276	3.97117	4.88085	4.01907	4.48624	4.4963	4.55292	4.44438	4.83065	4.34117	5.02158	4.29269	5.37693	4.26909
SEMA5A	3.44134	2.02059	3.19934	3.4842	2.98413	2.79862	4.90834	3.49988	2.40982	3.32154	3.42001	3.83533	4.14328	4.27643	2.9342	4.55972	4.03884	3.66891	3.56433	4.23965	4.36178	3.17815	3.88995	3.44412	3.45909	4.12354	2.75951	3.77393	4.40211	4.4441	3.19649	4.45151	3.89439	3.86132	3.369	4.13904	2.96782	4.75685	3.629	3.84006	3.69249	2.4267	3.1009	3.57206	3.51362	3.25929	3.039	3.75361	3.00364
ADIRF	7.63628	9.0614	7.96742	8.54479	5.21554	8.07288	8.08956	8.47893	8.0192	6.78958	8.43004	6.0088	8.14187	8.05939	7.41523	8.55664	7.94407	7.94511	7.97957	7.1096	7.87573	8.9869	7.5608	6.59899	7.06127	8.20046	6.39845	7.91877	8.99458	9.63234	8.11209	8.0126	9.32396	8.00505	8.12865	8.31509	8.60304	7.73623	6.26257	7.63036	8.13448	8.41068	7.15565	8.02853	7.64584	6.40575	6.30155	8.62902	7.89901
NADSYN1	4.05801	3.55046	3.64211	3.84772	3.45998	3.73268	2.70304	4.09801	4.22833	3.41042	3.05924	2.73768	3.75201	4.06359	3.37247	3.13915	3.96878	3.76854	3.33366	4.74245	3.79758	3.12506	3.4738	3.94879	3.90067	3.80771	3.87704	3.47292	3.69072	3.58873	3.00855	3.41472	3.90074	3.34826	3.46676	3.85181	3.29195	3.89924	2.53347	3.40659	4.57273	3.90067	3.66216	4.38085	3.8111	3.44568	3.18429	3.81557	3.69492
RPL27A	4.92855	5.73045	5.47317	5.98614	4.05657	5.45281	4.99883	5.0722	4.80706	4.8471	5.57199	4.62482	4.59567	5.67067	5.02122	5.21496	5.47613	5.04934	5.86533	3.35924	5.35267	4.97231	5.20256	4.47281	5.03572	5.29714	4.7204	5.39275	5.09573	6.53313	4.98995	5.25253	4.51066	4.97608	5.26101	5.68483	6.07903	5.6407	4.83471	5.40547	5.5434	5.20913	4.20253	5.30088	5.20535	4.63374	4.53921	5.19812	5.02631
PDXK	3.51404	3.71237	3.74265	3.63919	3.82247	3.31583	4.06506	4.01297	3.89003	3.26139	4.05184	3.55585	4.23485	3.38847	3.57527	4.04739	3.32531	3.79457	3.39986	5.02503	3.52587	4.57298	3.77129	4.0329	3.70706	4.6171	3.59878	3.67993	3.52257	3.92058	3.63359	4.5874	4.22937	4.22009	3.63593	3.95153	3.95702	4.17723	3.93071	4.10823	3.86413	3.63545	3.58171	3.98654	3.75794	3.77522	3.78489	4.50633	3.52944
LMNA	4.95342	5.01848	5.8537	4.67555	4.03024	4.97712	4.97462	4.83228	4.50976	4.41965	4.84974	3.1238	3.73638	4.8932	4.53618	3.88323	4.45065	4.19256	4.76897	4.8971	4.25611	4.84145	4.49034	4.56465	4.1328	3.97643	4.26794	4.52003	5.06473	5.40057	4.81393	4.60697	5.15554	3.50048	4.59916	5.63681	4.38493	3.94379	4.42836	5.20418	4.58351	4.20944	4.40953	4.67595	4.49476	4.20404	3.81706	5.17104	4.19296
TPR	2.36046	3.6368	3.05674	3.83068	3.52859	3.40095	3.22351	3.22246	3.58685	4.03973	3.6663	3.22481	3.44114	4.0225	3.44045	3.28271	3.77276	3.59754	4.43933	3.08587	3.38632	3.03335	3.17958	3.2016	3.79542	3.68891	3.77598	3.56679	3.8592	4.07547	3.36213	3.63341	3.45227	3.45563	4.0635	3.25884	3.60367	3.23225	3.55547	3.55488	3.58505	4.08603	3.27018	3.7647	3.7241	3.49981	3.62529	3.71192	3.25622
RPS14	4.77563	5.88471	5.46903	5.89906	4.28977	5.49251	4.91492	5.11671	5.28873	6.0951	5.52382	4.40923	4.14062	5.75554	5.28668	5.27961	5.47555	5.12013	6.79892	4.06728	5.63983	5.48122	5.34654	4.869	4.79882	5.21006	4.97566	5.3417	5.67141	7.0482	5.68564	4.98688	5.97446	4.75971	5.17722	5.8277	6.15208	5.78413	4.85841	5.22381	5.73958	5.50243	5.00037	5.7386	4.0849	4.1796	4.72158	5.99682	5.15098
AKAP9	2.9962	3.71129	3.08277	3.66673	3.45134	3.54023	3.46142	3.40399	3.36057	3.49555	3.8636	3.60692	3.60982	3.52864	3.13615	3.80626	3.85559	3.37982	3.59079	2.73995	3.75002	2.88039	3.32835	2.81133	3.84499	4.18371	3.65825	3.66184	3.78607	3.61927	3.30673	3.38784	3.74861	3.66447	3.95356	3.56791	3.85325	3.17049	3.78922	3.54268	3.18939	3.99905	3.28694	3.37563	3.35537	3.76423	3.66499	3.12228	3.06772
ATP2B4	3.93562	3.76853	3.57876	3.46261	2.90996	3.51915	2.35351	2.64163	3.46605	4.9608	4.42021	2.84174	2.2294	4.01192	4.30548	3.93436	4.04287	3.733	5.6212	4.15958	3.23384	3.56934	3.85052	2.58811	3.90424	4.22368	3.37815	3.61947	2.89843	4.28453	3.46922	4.0681	4.69176	2.83311	3.91622	3.82563	3.41575	3.36575	3.85373	4.08636	2.45101	4.27643	2.88838	3.52488	3.85231	4.40495	3.32387	3.76773	3.53989
IGFBP4	6.02712	4.84695	6.41842	4.08231	5.24935	6.32081	4.91419	5.99302	6.38907	4.79024	6.58501	4.38251	5.50624	6.38861	5.72591	6.2413	6.23251	6.18025	6.45302	5.03005	6.0024	6.60901	6.60594	5.40663	6.51706	4.71185	5.5094	6.64375	6.18702	7.26772	4.98789	6.67061	6.87765	5.26178	5.8924	7.16897	6.35617	6.34488	4.91226	6.60234	6.55742	6.10216	5.54612	6.43648	5.22978	4.7599	6.06104	6.79581	6.27069
TBX2	4.10329	6.01565	5.87581	5.17719	5.71082	4.95142	5.95825	4.57515	5.29536	5.48064	4.10493	2.3128	3.70951	6.67958	5.90905	5.08612	3.79587	2.29616	5.45654	4.74851	5.41124	4.79772	4.11821	5.43226	4.34315	5.12027	3.24331	3.72363	6.13266	4.93027	4.98775	4.63177	4.57024	5.21663	5.45046	5.38684	3.18979	5.43257	3.1664	5.34795	5.69919	5.06102	5.15639	5.39239	2.6013	5.09321	3.2912	5.8144	4.45391
JUNB	7.35717	6.59073	7.68811	6.70794	5.66639	6.98757	6.45743	6.89627	7.11331	6.70373	7.89465	6.25462	6.0511	6.77191	6.01029	5.20106	6.42189	6.17347	7.41917	6.12397	5.70902	6.96162	6.83892	6.2992	6.68897	5.68915	5.15457	7.16098	7.33587	8.00361	6.74127	6.7088	7.79344	4.94864	6.56562	8.0089	6.80009	6.73495	6.72103	7.40026	7.02079	6.16303	5.03037	7.0171	6.39531	5.98569	6.10742	7.20997	7.16118
ARID1B	3.79669	3.81776	3.75639	3.38728	3.58461	3.8063	2.91681	3.68141	3.87443	3.40242	3.52227	3.61716	2.89597	3.99238	3.6159	3.01678	3.42714	3.34134	3.70231	3.53671	3.43286	3.8038	4.06588	3.71457	3.7478	3.14614	3.32106	3.74808	3.61373	5.0104	3.49897	3.76615	4.49161	3.18333	3.57853	3.9793	4.0385	3.60265	2.68393	3.80172	4.15852	3.73107	3.42168	4.35011	3.76172	3.64076	3.62541	3.98366	4.17108
MECOM	4.93308	4.97389	4.66809	5.40784	4.83664	5.05237	3.9015	6.16129	5.24198	4.75501	5.32714	5.00233	5.30011	4.90133	3.79324	3.26673	5.6781	5.24805	5.1061	3.79305	5.02919	4.84876	5.02715	4.16892	5.38103	3.88186	4.58301	5.08441	3.9272	5.20817	5.15305	4.68655	5.15293	4.7978	5.35141	5.83219	5.2247	4.46099	4.37555	4.65173	5.2242	5.04762	4.0431	5.211	5.18348	5.50059	4.56116	5.26291	4.94594
NUCKS1	2.98087	3.66453	3.68137	4.38384	3.7906	4.13271	3.97622	3.57874	3.7377	4.77109	4.08053	4.12608	4.16387	4.15053	3.98379	4.09921	4.24928	4.15793	5.15378	4.04816	4.67353	4.15725	4.05415	3.34727	4.17254	4.10986	4.39682	4.17551	4.43021	4.34842	3.95115	4.21928	4.259	3.49522	4.44564	4.42457	4.54051	3.84306	4.34302	3.46914	4.0194	4.11156	4.05418	4.30028	3.83851	4.19085	4.14393	4.19175	4.09349
SRSF5	4.77453	5.73269	5.54554	4.17994	4.23642	5.14011	4.54643	4.76556	5.15443	4.29014	5.16827	4.38901	3.46107	4.52583	4.73322	6.0731	5.36462	4.90919	4.56709	4.62839	5.28442	4.23986	5.13813	4.61526	5.16139	5.11777	5.09926	4.51077	6.09436	4.61928	4.74627	4.79308	5.34699	4.82456	4.93428	5.23608	4.48726	4.44185	4.25885	4.68388	4.80035	5.13635	5.12068	5.444	4.16598	4.45035	4.76135	5.30313	4.8939
TNS1	4.32844	2.71934	3.90407	1.71973	2.94091	3.4412	2.39747	2.73799	2.43351	3.17855	2.78156	2.12777	2.14106	2.15955	3.72407	4.31292	2.26801	3.5956	2.91306	2.19108	1.49785	3.71348	4.29913	3.24474	2.78485	2.21484	2.83055	3.03921	3.88442	2.49137	2.28599	3.59296	4.25521	2.88273	2.90701	3.08515	3.86833	2.35015	2.50287	3.67594	1.69756	2.48945	4.01541	3.13041	2.70763	2.64145	2.78981	2.2965	4.39868
TRIO	2.53215	2.79791	3.10139	3.23888	2.8208	3.23819	3.99638	2.81389	2.93701	2.86825	2.84926	3.09142	3.01417	2.77081	3.18528	3.21246	2.69911	2.41495	2.86536	3.13581	3.24616	2.82853	3.06817	3.61891	3.30076	2.87441	3.11675	2.79198	3.26963	3.25057	3.12279	2.87853	3.27237	2.93073	3.00805	3.02712	2.62928	2.31743	2.99325	3.33795	3.48245	2.89589	3.07542	3.34058	2.89299	2.50617	3.31105	3.31635	3.35991
HNRNPC	3.06599	3.80049	3.66559	4.06862	4.09745	3.84494	3.62306	3.79458	4.05106	4.29999	4.29976	4.31737	4.14497	4.05003	3.54637	3.86389	4.46616	3.968	4.31281	3.26522	4.61989	3.64168	3.71793	3.47258	4.3653	4.21056	4.2437	4.3717	3.86594	4.16489	3.26537	3.95247	4.06909	3.9544	4.00544	4.26528	4.42085	3.76987	4.22791	3.53466	3.91817	3.90139	3.72908	4.34207	4.20921	4.1919	4.16988	4.75352	3.55869
EIF4EBP2	3.87801	4.74062	4.2931	5.56843	4.39754	4.56103	4.4145	4.83541	4.42166	4.29452	4.11585	4.65742	3.79337	4.6135	4.15423	4.77504	4.70544	4.67052	5.57908	3.02838	5.37239	4.24647	4.24955	4.02072	4.95185	5.02663	4.36912	4.28943	4.55924	5.17756	4.35749	4.88675	4.91156	4.21716	4.62994	4.70162	4.22078	4.73004	4.03235	4.24619	4.39407	4.92069	3.97221	4.90153	4.71684	4.66914	4.6449	5.10842	4.52331
RPL18	4.7641	5.97633	5.60388	5.5732	4.02866	5.38617	5.15198	5.28163	5.10566	5.42571	5.53118	4.67097	4.72146	6.14135	5.27847	5.34233	5.5656	5.00911	6.42429	4.60228	5.68897	5.7394	5.26254	4.71724	4.56568	5.35505	4.69939	5.54101	5.85716	7.12965	5.71337	5.17508	5.55725	4.56581	4.90272	6.14016	6.42954	5.86916	5.07703	5.07054	5.76461	5.03911	4.46035	4.92002	4.48601	4.35408	4.47578	6.26326	5.05926
GANAB	3.88979	4.36387	4.25556	4.67529	4.4615	4.35608	4.94821	4.7612	4.23874	4.44567	4.42605	4.3668	4.6177	4.95342	4.41184	4.42839	4.18798	4.58696	5.23447	4.05806	4.30192	5.25732	4.29932	4.5706	4.04373	4.17648	4.02841	4.41583	4.71237	5.56296	4.66497	4.62473	5.2027	3.93484	3.92502	4.86143	4.93676	4.6734	4.49222	4.73704	4.67344	4.17579	4.35248	4.42777	3.8832	3.98072	4.11706	4.63277	4.32178
RPL5	4.40641	5.95996	5.62505	5.93533	4.58162	5.78153	5.12448	3.90785	5.3501	6.05663	5.88063	4.8696	4.26645	5.47786	5.20917	5.60436	6.0824	5.4035	6.54966	4.02999	5.86701	5.25709	5.50185	4.69554	5.48507	5.62397	5.38241	5.64086	4.79081	6.47752	5.58827	5.47342	5.64026	5.22716	5.80269	4.73043	6.4493	5.5425	5.25572	5.00412	5.70462	5.69014	4.76991	4.96019	5.26474	5.19841	5.22767	5.79211	5.11625
EHBP1L1	6.07733	4.48639	5.33546	3.40486	4.71089	4.79296	3.74354	4.73152	5.38796	4.16239	4.68366	4.11094	3.25496	4.55954	4.82931	4.33347	4.19243	4.72927	4.45554	5.78927	3.79207	3.75739	4.99154	5.45827	4.80906	4.15156	4.44662	4.31397	4.46618	3.97709	3.85869	4.93087	5.96193	4.82726	5.43298	5.52225	4.64602	3.55437	5.07846	4.95026	4.84424	4.86207	5.31398	5.43689	5.09423	4.53564	5.25638	5.12395	4.80389
ATP5F1B	4.26318	5.30366	5.05469	5.17193	4.92103	5.4292	5.04783	5.87371	4.95965	5.49697	5.70264	5.50829	5.70076	5.27791	5.04686	5.29855	5.59608	5.42314	6.25643	4.13568	5.20672	6.78861	5.53899	4.80597	4.65216	5.34769	5.40149	5.51375	5.98993	7.32516	5.68677	6.03431	6.45082	5.39272	4.5998	5.82919	5.8594	5.94715	5.4925	4.96486	5.88648	5.1187	4.58281	5.64764	4.13587	4.71878	5.47161	6.56149	4.99703
SMAD2	3.55148	3.5285	3.34216	3.63565	3.53912	3.28783	2.89601	3.39146	3.67042	3.58302	3.60074	3.29177	3.12559	3.15261	3.16065	3.34715	3.5952	3.49192	3.54294	3.0398	3.71006	2.82006	3.12951	3.24582	3.94145	3.58491	3.52205	3.31976	3.24799	2.92035	3.53349	3.47209	3.22428	3.34457	3.78862	3.17827	3.5742	3.17195	3.16082	2.96526	3.21468	3.84202	3.09746	3.46287	3.40629	3.76076	3.29349	3.51956	2.98368
ACOX1	3.96694	4.86327	3.94516	3.97013	3.13105	4.18303	4.21057	4.62548	3.61433	3.95575	3.62487	3.9871	5.81209	4.72213	3.31427	5.2465	4.21006	3.98817	4.26358	4.41183	3.75036	3.65995	3.62683	3.15251	4.04818	5.26232	4.45731	4.13419	5.12935	4.28519	3.78329	4.38258	4.69548	5.2138	4.24523	4.2613	4.00844	4.39835	3.9039	4.1692	3.88668	4.41667	3.85525	4.25882	3.98271	4.11348	3.70818	4.68727	3.59958
ITGB1	2.9034	4.58205	3.74752	4.87869	4.83635	4.25205	4.16246	3.30515	4.20925	4.8012	5.20832	4.82092	3.9881	3.55497	3.95633	4.81618	4.78362	4.50305	5.19323	2.8859	4.58838	4.47997	4.17131	4.15787	4.81549	4.89045	4.80826	4.68015	3.34092	4.21567	4.3315	5.10778	4.17056	4.30643	4.55843	4.99341	4.81249	4.25671	4.9592	4.8971	4.09492	4.68155	4.33048	4.59083	4.84973	4.73613	4.5187	4.45106	4.1141
DTX4	4.93054	5.52168	4.53969	5.56792	5.05957	4.80715	5.70975	4.72548	4.73705	4.05038	4.75711	3.62889	5.52593	5.27904	4.25186	4.94568	4.44846	4.71439	4.58059	6.59511	5.15535	4.75918	5.41421	5.04291	4.06846	5.11891	4.42995	4.36542	5.19369	5.57249	4.25092	4.86089	5.71456	5.66901	4.60101	5.3261	4.38624	5.86642	5.0671	4.94086	5.471	4.17871	5.31166	5.73588	5.61125	5.27005	5.70293	5.14299	4.33737
SRC	4.94552	3.90923	4.71191	4.25914	4.61722	4.68777	4.28191	4.69305	4.90916	4.28746	4.90103	3.91326	4.47173	5.61579	4.2547	5.03259	3.85393	4.20913	5.23763	4.65963	4.82593	5.92176	4.45561	5.41542	5.02046	3.92043	3.98816	4.42767	4.72215	5.54104	4.17704	4.49466	4.51572	4.63947	4.74745	5.27561	4.201	5.18396	4.39609	5.24819	5.25175	4.43381	4.20344	5.13979	4.38627	4.54615	4.82733	5.20403	3.86589
MDM2	3.21319	3.59195	3.47986	3.61307	4.60371	3.4426	3.32896	4.79712	3.48801	4.84098	4.77724	3.47834	5.52177	3.47384	3.86856	3.6611	3.47307	3.67763	4.75521	7.06143	4.27854	4.99953	3.66192	3.23094	4.49903	3.83217	3.95642	4.44939	5.63576	3.8101	3.71831	4.15276	4.55961	4.47979	3.74916	4.08133	3.78027	3.92797	5.05278	4.2503	3.23197	3.87704	4.56246	3.8692	4.51722	4.99727	3.90849	3.54802	3.25887
KDM2A	4.11355	3.70925	3.89837	3.98427	3.85517	3.78309	4.18051	4.39765	3.92043	3.58627	4.13344	4.17466	3.61963	3.99713	3.89643	3.56654	3.60764	3.96594	4.15282	3.97722	3.91757	4.36297	4.07173	4.2213	3.91124	3.88976	3.94515	3.86422	4.2351	4.44051	4.25777	4.08	4.16414	3.77254	3.67493	3.86977	3.99279	3.92822	4.15224	3.94351	4.41667	3.77708	3.86935	4.25184	3.76182	4.00463	4.12912	4.13724	4.02806
MYCBP2	2.43844	3.17863	3.02079	3.32435	2.94873	3.15603	2.71607	2.6536	3.17675	3.15128	3.48508	3.49973	2.72991	3.19158	3.08812	3.64015	3.339	3.27017	3.16887	2.9743	3.03097	2.46427	3.30451	2.90537	3.34145	3.77148	3.41215	3.60913	3.42625	3.6939	2.74879	3.05298	3.00396	3.34922	3.50687	3.02852	3.37589	2.80351	3.37597	2.63955	3.04873	3.21337	2.86996	3.64986	3.24871	3.4365	3.26757	3.42074	2.87421
ATP8B1	5.49484	5.33356	5.45494	5.82567	5.08099	5.49623	5.22409	4.89431	5.39944	5.02895	5.71786	5.26397	4.98206	4.92175	4.77909	5.48092	6.11388	6.29363	5.67927	4.51301	6.04701	5.84837	5.4039	5.29829	5.73728	5.26083	5.35347	5.61302	5.39402	6.6244	5.89676	6.06891	5.46019	5.42037	5.52688	5.14691	5.60418	4.70415	4.99954	5.25104	5.83836	5.82777	4.76759	5.49044	5.29099	5.57845	5.62388	5.41356	5.02073
TAOK1	2.64196	3.36718	2.94476	3.52974	3.49696	3.17685	2.93313	3.69465	3.45535	3.72965	3.80118	3.80436	3.42145	3.3912	3.12002	3.19128	3.85225	3.24557	3.88352	2.50227	3.8548	3.12429	3.09075	2.79827	3.99047	3.59165	3.41307	3.56007	3.39046	3.6721	2.7628	3.55278	3.16446	3.35899	3.77088	3.29944	3.48392	3.13096	3.19865	3.83726	3.28078	3.87298	2.83169	3.58822	2.99527	3.62539	3.64135	3.41717	3.00242
IGF2R	2.9706	3.42113	3.4412	3.85396	3.84002	3.54112	3.41845	3.94737	3.51748	3.72043	4.01072	4.15545	3.47397	3.45116	3.58486	3.14077	3.39059	3.53736	4.20481	3.81492	3.35273	4.67631	3.73153	3.54298	3.47785	3.51215	3.35467	3.70032	3.56595	4.65018	3.57735	3.81423	4.28067	3.16685	3.52237	4.11765	4.11096	3.30035	3.3398	3.92294	3.81376	3.82441	3.74824	4.03082	3.46736	3.34026	3.60352	4.12371	3.40964
AAK1	3.41272	4.02051	3.56181	3.20712	3.6987	3.23626	3.30028	3.62716	3.48368	3.6551	3.01026	3.23838	3.23854	3.58154	3.25815	3.80818	3.68659	3.19526	3.69099	2.64739	3.92985	3.48439	3.48214	3.44554	3.58648	4.0208	3.70926	3.28463	3.38884	3.06891	3.50172	3.53131	3.51856	3.83091	3.47946	4.05146	3.03753	3.638	3.6676	3.75361	3.3302	3.39608	3.6118	3.56371	3.33209	4.07902	3.4228	3.71648	3.30209
LRRFIP1	4.63327	4.56058	4.45804	3.93409	4.43996	4.45432	3.489	4.39615	4.66221	4.36404	4.96477	3.89108	4.16862	4.44237	4.26734	4.63524	4.46638	3.96272	4.85216	3.76654	4.52183	4.18203	4.29651	4.47354	4.94234	3.46622	4.18434	4.49905	4.63809	5.18514	4.5109	4.37907	4.9167	4.23121	4.76952	4.96405	3.79165	4.0071	4.56445	4.4857	4.41164	4.97364	4.11845	4.53281	4.39265	5.00726	4.20274	5.00305	3.82603
TSIX	4.11858	2.22638	3.16918	2.37814	3.31464	2.71507	2.25108	1.65496	3.46125	2.29449	2.32463	2.04058	3.7991	1.52384	2.56559	2.5176	2.55692	2.56501	2.19659	3.68928	2.37443	1.66152	2.38829	3.31755	2.88697	2.90527	2.90179	1.98765	1.76343	0.670317	1.8906	2.28225	2.00891	3.55387	4.69658	1.67881	2.26587	2.28588	2.29865	1.82715	2.26587	2.29467	2.31054	4.30615	4.67445	2.26587	5.25786	2.33139	2.26587
PTBP3	2.14344	3.6596	3.26234	4.09081	3.19858	3.45116	3.32681	3.59531	3.17163	3.0663	3.16787	3.37539	3.52044	4.46957	2.63871	4.0546	3.47492	2.93309	3.61184	1.9326	4.16248	2.86265	3.11461	2.66479	3.4608	3.90229	3.77792	3.45094	3.82404	3.48389	3.24423	3.53162	3.60972	2.88454	3.0517	3.35004	3.98411	3.87318	2.78215	2.78255	3.41293	3.26091	2.53849	3.28024	3.08214	2.90505	3.92116	3.97514	3.47941
ELF3	5.60179	6.08729	5.3061	5.69892	4.79906	5.58881	6.03308	5.86965	4.67519	3.49641	4.81457	4.9077	6.47298	5.29361	4.10528	4.65568	4.48539	4.67009	3.55863	5.35412	4.60976	4.73323	5.11452	4.46424	3.37016	5.09689	4.91711	5.05479	5.72528	5.34552	4.28225	4.45524	4.80453	5.11882	4.49682	4.2978	5.17381	5.05784	4.77349	4.56882	5.63327	4.17798	4.41576	5.62901	5.88491	4.34294	4.92086	5.72591	5.43323
VPS13C	1.98183	3.35444	2.65505	2.82342	3.81969	3.02345	2.67078	2.42211	2.96923	2.50022	3.09086	2.76194	2.73526	3.25838	2.08576	3.12793	3.02821	2.89999	2.27134	1.72101	3.26512	2.71971	2.78444	2.78864	3.36933	3.26036	3.25285	3.37246	2.65696	3.0426	2.64114	2.74554	3.28464	3.5279	3.32124	2.67028	2.84357	3.05609	3.49502	2.98061	2.58164	3.5177	2.69524	2.99662	2.80786	3.223	3.33678	3.33036	2.68877
USP9X	2.42476	3.40125	2.82875	3.31086	3.55361	3.33406	2.83951	3.6717	3.41259	3.49904	3.55636	3.45458	3.42084	3.62465	2.77315	3.23648	3.55615	3.46514	3.79898	2.36073	3.56588	3.50114	3.27611	2.86276	3.6269	3.43921	3.43654	3.62102	4.10335	4.05183	3.02194	3.48016	2.93747	3.55204	3.65636	3.78757	3.50364	3.01602	3.46274	3.20075	3.19197	3.87187	2.91969	3.30438	3.69914	3.64833	3.70749	3.39248	3.02327
PTK2	3.46417	3.82636	3.68499	4.59776	3.84687	3.98511	3.25635	3.86091	4.02873	3.86795	4.02382	3.1925	3.32758	3.88109	3.58895	3.48548	4.17464	3.71257	4.24998	2.97916	4.74357	3.75531	3.65577	3.61071	4.30279	3.99148	3.85138	4.0792	3.64973	4.20912	3.9884	3.78081	4.09821	3.58293	3.98675	4.35396	4.32039	3.72157	3.54729	4.17161	3.7156	4.01582	3.43176	3.51829	3.73461	4.05798	3.65716	4.3407	3.43389
RPS12	6.33309	7.82562	7.24369	8.10965	6.09607	7.3729	6.33562	6.65051	6.91899	7.85726	7.52096	6.70681	6.09014	7.41759	7.16071	6.85593	7.42884	6.79039	8.82226	6.33319	7.30002	7.34309	6.99047	6.59079	6.82759	7.17002	6.57777	7.3437	7.00781	8.51925	7.47391	7.24655	7.32947	6.6908	7.36014	7.78654	8.07761	7.51268	6.70102	6.56226	7.37041	7.35857	6.70489	7.75662	6.40223	6.34766	6.8536	8.08817	7.16902
PFKL	4.72785	4.56178	4.09044	4.24574	3.50995	4.32834	4.18654	4.96463	4.57955	3.52244	4.12498	4.01162	5.00484	4.00882	4.00209	3.73212	4.11503	4.4164	3.92718	5.87977	4.15738	4.62822	3.66566	4.15702	3.60675	3.88261	3.7694	4.14987	4.51257	5.08423	4.23705	4.63532	4.74169	4.14531	4.27267	4.78524	4.13082	4.52818	3.26767	4.42313	4.74189	4.19167	3.56207	4.82055	3.49777	3.88976	3.39864	5.08946	3.83813
HCFC1	3.95886	4.00083	4.11801	4.14674	3.87911	4.02886	4.38989	4.10377	3.78414	4.0186	3.80446	4.01053	4.49817	4.54913	4.24944	3.73299	3.5532	4.00732	4.68196	4.97415	3.76113	4.89489	4.28642	4.15021	3.27445	4.04822	3.69538	3.74771	4.47873	5.42531	4.08855	3.8995	4.88189	3.76296	3.44535	4.47171	3.9879	4.33546	4.14495	3.89826	4.64275	3.5916	3.35867	4.32283	4.16228	3.75292	4.08434	4.72849	4.35269
CAPRIN1	3.26788	4.1827	3.97494	4.3261	3.47868	4.07266	4.0725	3.9201	3.72199	3.41913	4.46201	4.2949	4.15131	4.31719	3.32768	3.82079	4.54301	4.06193	4.13123	2.93276	4.5713	3.54751	4.17046	3.16017	4.31161	4.13327	4.03631	4.34554	4.3909	5.00759	4.16847	4.2693	4.82658	3.73403	4.17772	4.50197	3.33513	4.21892	4.29694	3.5726	4.42325	4.11243	3.50124	4.09825	4.41156	4.22137	4.46079	4.69913	3.72164
HNRNPA1	4.64222	5.0733	5.08906	5.31638	4.57114	5.41574	4.98023	4.96293	4.98709	5.35789	5.10391	5.06855	5.49787	5.1029	4.88605	5.17145	5.30098	4.88739	6.01153	4.91108	5.281	5.0797	4.94577	4.87836	4.99892	5.19298	5.10438	5.01169	5.03338	5.35144	5.02408	5.18284	5.32294	5.06974	5.38245	4.19729	5.64156	5.25881	4.82974	5.17529	5.14773	5.02433	5.13248	4.95411	5.42329	5.34035	4.9318	5.17731	4.73952
ZNF207	3.31043	3.30028	3.06915	3.62775	3.6756	3.21736	3.1212	3.68012	3.61762	4.01495	3.73363	3.84485	3.73173	3.30049	3.38697	3.5078	3.82605	3.51688	3.3963	2.98003	3.67218	2.97246	3.15714	3.25126	4.11748	3.67134	3.76505	3.69039	3.79667	3.58067	3.1414	3.43413	4.05197	3.45831	3.90222	3.84927	3.74009	3.63287	3.1284	3.64026	3.35072	3.74976	3.15949	3.27639	3.47933	3.82141	3.60067	3.29404	3.32451
KRT15	5.75816	4.54112	5.51863	4.04379	4.54596	4.85457	3.57069	4.35794	4.52188	4.48641	3.14685	5.03538	2.84181	5.07681	5.5584	2.49537	5.6547	4.55116	2.53413	4.42074	2.26624	4.37371	4.65309	3.16834	3.04267	4.71907	5.13773	5.39689	4.24923	3.74425	4.2443	4.33832	4.02013	2.01915	3.60118	4.55354	4.18579	5.13601	3.75188	3.96303	4.2775	4.2651	3.95279	4.74591	4.22212	3.82884	4.63688	3.44781	5.33709
MAT2A	5.48885	6.05106	5.46634	5.83952	6.49031	5.90296	5.65171	5.23048	5.90993	6.63936	6.01806	5.52119	5.4527	4.93063	5.32002	6.14167	5.79085	6.21186	5.56912	4.56588	6.3156	4.93785	5.33576	5.4109	5.8015	5.98922	6.49708	5.7469	5.46174	4.90767	5.22674	5.66131	6.54862	5.72821	5.85438	5.71788	5.96605	5.89405	5.97981	4.61378	5.51243	5.59355	5.44888	5.52903	6.53006	6.55348	5.82184	5.42459	5.12854
RPL12	5.32319	7.05125	6.79003	7.25679	4.70565	6.58127	5.50359	5.71042	5.92714	6.50223	5.85024	5.21005	4.84877	6.43915	6.02178	6.10618	6.83006	5.49547	7.54925	4.77813	6.81372	5.72761	6.15192	5.33385	5.57297	6.41553	5.95569	6.14745	6.30984	7.36828	6.98101	6.02869	6.82204	5.51194	5.81775	5.48798	7.51646	6.68807	5.3108	6.53076	6.68155	5.56761	5.5809	5.7906	5.69598	5.01528	5.68516	6.40736	6.50609
GNB1	3.57965	4.23588	3.88978	4.3369	3.96251	4.11468	4.40644	4.53579	3.89731	4.16715	4.7363	3.93036	4.44246	4.44686	4.16925	4.1367	4.06291	4.09532	4.86579	3.48604	4.48001	4.62464	4.17258	4.24134	4.15583	4.12089	4.02029	4.18501	4.65869	5.479	3.96964	4.5869	4.77343	3.91083	4.04916	4.9185	4.56663	4.40202	4.33958	4.08193	4.29515	4.52435	3.57837	4.1168	4.13392	4.00354	3.9633	4.9367	3.66554
GOLGA3	4.16339	4.25135	4.11806	4.58718	3.95872	4.14146	4.13019	4.54668	3.95738	4.20131	4.02849	4.36937	5.07604	4.63082	4.27516	4.07106	3.85753	4.09333	4.0836	4.42794	3.83214	4.8915	4.13872	4.27167	3.70311	4.41932	4.11685	4.05071	4.46056	4.7231	3.69768	4.01479	4.4484	4.18365	3.91621	4.5388	4.45607	4.02917	4.01976	3.77766	4.2711	4.10537	3.97273	4.27067	4.3963	3.80032	3.97663	4.43171	3.90103
RPS19	4.8383	6.05642	5.54625	5.5875	4.55693	5.38496	5.37471	5.83796	5.21943	5.87002	5.89283	5.33752	5.23089	5.37501	5.93925	5.60767	5.55454	5.35563	6.36188	5.13174	5.13488	5.82015	5.50761	5.21417	4.95605	5.63466	4.94599	5.65443	5.61219	7.00204	5.83654	5.42987	6.02852	5.09017	5.48226	5.92897	6.78403	5.65233	5.75114	5.12093	5.85282	5.18172	5.2371	5.39086	5.41835	4.59242	5.18361	6.3213	5.44506
ST3GAL1	3.75187	4.76664	4.4113	4.78583	4.44835	4.88125	3.7174	4.61805	4.72276	4.66918	4.77343	3.02095	4.44492	4.59702	4.63518	4.00771	4.62609	4.00445	5.07958	3.56575	4.6578	4.68225	4.72344	4.70234	4.45647	4.06657	4.58	4.29666	4.53748	5.7959	4.41141	3.81781	3.63133	3.95858	4.54771	5.43383	5.10551	3.8072	4.88046	4.46914	4.68019	4.82392	4.21886	5.17434	3.96351	4.51204	5.10865	4.33579	4.75553
TRRAP	3.16532	3.5133	3.28737	3.44012	3.39178	3.43047	3.88437	3.3026	3.45795	3.33265	3.56563	3.6786	3.46187	3.52059	3.81479	3.48744	3.2282	3.51099	3.5578	3.31979	3.23144	3.8083	3.53851	3.43802	3.23835	3.41267	3.28376	3.42149	3.25343	4.37129	3.56656	3.29044	3.70365	3.14909	3.6791	3.85042	3.48218	3.54427	3.46365	3.65879	3.82231	3.43379	2.94144	3.76768	3.33903	3.2491	3.43434	3.74988	3.37229
USP22	3.76502	4.6026	4.43201	4.25543	3.85891	4.59155	4.54054	4.52872	4.17709	4.19463	4.431	4.7575	4.77199	4.48617	4.29918	4.09488	4.61236	4.69584	5.03411	4.11585	4.81713	4.97823	4.849	4.01317	4.44007	4.40199	4.52435	4.52811	4.47767	5.58958	4.19572	4.83562	5.15628	4.03632	4.19933	4.85304	4.71031	4.79631	4.59673	4.83938	5.04095	4.46944	4.29525	5.07324	4.00514	3.47119	4.81687	4.87337	4.60308
CCNI	4.78969	5.32525	4.95747	6.13223	5.25847	5.26117	5.34606	5.93157	5.15315	5.68074	5.95836	5.61375	5.15608	5.39073	5.14675	5.52676	5.40717	5.18124	6.13962	4.84992	6.02479	5.65499	5.40176	4.91307	5.67006	5.46314	5.18292	5.28373	5.50524	6.83568	5.17591	5.49423	6.54014	5.16439	5.54461	5.31669	5.61398	5.2804	5.39438	5.72448	5.46158	5.66606	4.74466	5.72331	4.92384	5.46963	5.31093	5.33516	5.4545
PTBP1	4.03333	3.97521	3.94799	3.98378	3.88808	4.01307	4.31976	4.66954	3.99707	4.12775	4.04525	4.45234	4.69295	3.97502	4.02977	3.68109	3.62133	3.91683	4.78946	4.3101	4.00266	4.8407	3.87539	4.32608	3.53665	4.1234	3.75231	3.96273	4.32053	5.4695	3.92845	4.19347	4.7795	3.66857	3.66577	4.9772	4.18402	4.52014	4.00706	4.1705	4.4123	3.57817	3.76043	4.19142	3.97732	3.79894	3.84587	4.81031	3.80621
SQSTM1	4.47314	4.85744	5.2265	4.94679	5.38924	4.97886	4.32432	4.84595	4.58466	4.92842	5.09053	5.50275	6.63418	5.01092	4.93662	4.52058	4.12756	4.52227	5.31999	5.06599	4.62877	5.98722	4.86648	4.70959	4.37561	4.75997	4.6785	4.81402	5.49302	5.5838	4.02251	5.15151	4.88337	5.48166	4.45925	5.25399	4.10108	5.22951	5.74022	4.17628	5.29866	4.94354	5.04742	5.19941	4.74067	4.67861	4.63267	4.68317	4.92841
SMARCC2	5.37866	5.28713	5.36318	5.24242	4.94115	5.4268	5.0207	5.60201	5.21764	5.12128	5.07155	5.10806	5.65249	4.95486	4.95529	4.7692	4.96926	5.5012	5.55746	5.21017	5.0882	5.44433	5.21203	5.10138	5.0268	4.89239	4.69519	4.92259	5.30714	6.17679	4.93643	5.12651	5.40891	4.60291	5.09343	5.29398	4.92131	5.07352	4.86234	5.4889	5.56199	5.33342	5.09397	5.38976	5.07016	5.19868	4.97789	5.56201	5.70772
WDR1	3.68717	4.07846	4.41269	4.11742	3.83256	3.98417	4.2246	4.15025	4.15616	4.2905	4.48954	3.74911	4.30962	4.67322	4.01477	3.65044	3.82285	3.99647	4.60825	4.69733	3.99295	4.8811	4.45149	4.09152	3.76649	3.87985	3.70613	3.85716	4.29407	5.06001	3.54734	4.47388	4.69534	4.21763	4.02794	4.27377	3.98979	4.53632	3.97336	4.3998	4.5144	4.32858	3.7995	4.2344	4.42867	3.8619	3.99659	4.67282	3.80979
HECTD1	3.22736	3.68316	3.38831	3.97633	3.84574	3.64745	3.0596	3.44601	3.58084	4.03212	4.10814	4.21712	4.37214	3.8406	3.28374	3.64204	4.07561	3.98333	4.00565	3.66302	3.68684	3.70268	3.75019	3.29754	3.91691	3.87731	3.85318	3.89799	3.67541	4.09441	3.5868	3.90102	4.20546	3.91789	3.92589	3.42421	3.77201	3.59393	3.89834	3.61751	3.53913	4.06663	3.37532	3.7992	4.0383	4.12088	3.91398	3.88222	3.28314
TINAGL1	4.87386	4.34606	4.87078	3.95488	4.51178	4.57345	4.49434	4.42199	5.49518	5.39009	7.00877	3.5128	5.89856	6.53669	5.04371	4.53537	3.83257	4.08882	5.47088	4.91593	4.82289	5.8461	4.48643	5.42951	5.30906	4.51143	4.12618	5.22394	5.28306	6.14363	4.95952	5.49474	4.9828	4.81109	5.45846	5.61472	5.56784	5.35977	4.52423	5.82825	5.61766	4.57379	4.75616	5.76862	4.69644	5.34666	5.06242	5.21044	3.70169
KPNB1	3.32147	4.08168	3.8891	4.21033	3.88364	4.07679	4.18957	4.22355	3.93488	4.19007	4.19122	4.44223	4.64331	3.43199	4.12284	3.90509	4.18937	4.10187	4.40689	3.65625	4.05045	4.56147	4.04304	3.9743	3.85044	3.94187	4.04025	4.0492	4.10861	4.82712	4.06932	4.18197	4.31544	4.16417	4.03613	4.06034	4.45136	4.09505	4.272	4.24161	4.23133	4.15219	3.72459	4.50548	4.48933	3.99312	4.21245	4.4342	3.82545
ZNF638	2.33912	3.01181	2.64453	3.19132	3.38417	3.12189	2.6742	2.64403	3.28534	3.17986	3.49427	3.37494	3.47195	3.77942	2.63159	3.08466	3.4633	2.8241	2.71346	2.46815	3.15907	2.17928	2.82663	2.63802	3.71909	3.18722	3.43176	3.33847	3.17328	2.64288	2.87575	3.0317	3.00028	3.18214	3.52309	2.82948	3.2718	2.68228	2.95554	2.79861	2.93594	3.42332	2.83132	3.30612	3.22829	3.43231	3.41577	3.24479	2.68276
IGF1R	3.61086	4.24393	4.01347	3.06908	3.74962	3.58241	2.62464	3.23245	4.32378	3.68638	3.91106	2.46188	1.90025	4.09904	3.50186	3.68094	3.721	3.0143	4.69621	2.4459	4.14009	3.474	3.75261	3.25949	4.5015	3.71233	3.49701	3.77026	3.23479	4.52669	3.50829	3.76635	4.90671	2.15461	3.98968	5.04881	3.95498	3.34021	3.93607	4.19357	3.46717	4.45675	3.26266	3.5069	3.57839	3.86805	3.0409	3.60444	3.32311
TOR1AIP2	3.55989	3.16813	3.44506	4.28418	3.20884	3.1534	3.54552	4.01945	3.90345	4.6271	4.32669	3.63218	3.73714	3.85164	3.6383	3.81487	3.72518	3.68192	5.13116	4.07514	4.0356	3.40967	3.09592	2.99496	4.22306	4.07037	3.3945	3.76354	3.45552	4.09654	3.74283	3.89417	4.51322	3.62623	4.12037	4.25494	3.7179	3.34183	3.6912	3.83389	3.22073	4.23809	3.2652	3.56659	3.65681	4.11012	3.38052	3.87966	3.26948
ABCC3	5.48755	5.25164	4.78456	4.69126	4.71249	4.81012	4.1247	4.787	4.66154	4.15871	3.74404	1.5799	4.75768	4.03787	4.29568	3.65528	4.98978	4.53341	4.20725	4.25459	4.43206	4.68843	4.18805	4.9165	4.10626	4.74543	4.74498	4.29609	4.03866	3.66671	4.75877	3.93896	5.60448	4.38109	4.96088	5.19341	4.01407	5.01471	3.95942	4.15788	4.607	4.03889	5.09054	4.77766	4.32254	4.59953	4.41912	5.67784	4.63295
ATXN2L	4.47349	4.07302	4.35848	4.05746	4.37119	4.26591	4.3605	4.82391	4.27968	3.93021	4.37787	4.77836	4.59306	4.83317	4.53316	3.72828	4.06068	4.28406	4.54503	5.64379	4.10772	4.82964	4.27661	4.78002	3.96494	4.54444	4.01337	4.04894	4.84247	5.65554	4.35762	4.35791	4.99197	4.08562	4.07775	4.75071	4.57442	4.28754	4.30171	4.77807	4.99414	3.98301	4.23296	4.73149	4.06531	4.01636	4.4336	4.9389	4.95031
RRBP1	4.86562	4.73595	4.91629	4.31943	4.46615	5.12796	4.70109	5.34993	4.72006	4.54784	4.75833	5.1844	5.88326	4.40563	5.23555	4.90876	4.28501	4.98971	4.4737	6.03652	3.52924	5.55681	5.19186	5.177	4.21119	5.05753	5.15962	4.95069	4.66673	5.31564	3.8926	5.1113	5.44622	5.41414	4.78207	5.0486	4.7971	4.23138	5.38064	4.79872	5.01687	4.70877	5.26194	5.47596	4.9979	4.53916	5.3298	5.37471	5.0235
SLC25A6	6.38335	6.99431	6.64398	7.22953	5.71162	6.80679	6.13756	6.93282	5.84355	6.8661	6.53191	5.90414	6.33692	7.31945	6.35106	6.24978	5.75939	6.24497	7.54194	5.59568	6.63481	6.52379	6.73589	6.12057	6.01893	6.27366	5.86432	6.88108	7.40262	7.74459	6.53447	5.46212	6.88122	6.04647	6.36286	5.87979	5.85238	7.10234	6.15175	6.69776	6.89992	6.11402	6.02221	6.65586	6.62477	5.8453	6.25014	6.2906	6.35314
HAS3	6.71928	5.66867	6.62406	6.51049	5.90308	6.26998	4.25304	5.09941	5.73358	5.49273	5.70785	5.1574	6.44931	6.33814	5.85525	4.17943	6.3499	6.10411	6.10651	6.77421	6.47965	6.01026	5.80694	6.31727	5.8836	6.17928	5.00069	5.29139	6.01809	7.36675	6.40144	5.72493	5.3125	5.12424	6.01474	5.72526	5.45543	6.53713	6.37194	5.32905	6.71372	5.86347	5.83118	5.34912	5.37269	6.49935	5.82054	6.37632	5.78199
SMARCA4	4.1931	4.42939	4.06925	4.01241	4.11884	3.97041	4.62777	4.28147	4.20603	4.34597	4.52495	4.48009	4.7739	4.4471	4.41594	3.88853	3.7914	3.82183	4.28547	4.41781	3.67354	4.42009	4.21769	4.35125	3.4724	4.10437	3.76971	3.96633	4.73949	5.10375	4.00674	4.1375	4.56454	3.92575	3.98202	4.737	4.05089	4.42727	4.03425	4.26862	4.61185	3.90998	4.06539	3.99409	4.45421	4.12445	4.21227	4.71731	4.12953
PTPRM	3.83905	2.715	3.2969	4.25808	3.35604	3.76267	3.09166	3.62947	4.50899	3.29357	3.52415	3.84321	5.14464	4.63909	3.97908	4.2461	3.93593	3.45496	3.71565	4.87344	4.40347	4.37933	3.82697	4.31856	4.21578	3.48086	3.57293	3.47401	4.46938	4.60375	4.00247	3.88354	4.27973	3.40951	3.71639	4.1353	4.37732	4.68986	4.15299	3.98894	4.94596	3.82032	3.52896	4.20165	3.14489	3.22822	3.73764	4.50385	3.63331
CHD2	3.63189	3.77981	3.65207	4.01171	4.19969	3.49988	3.71608	3.46384	4.06047	3.5433	3.96816	2.46325	3.92507	4.0138	4.0377	3.58718	3.66051	3.82027	4.2677	3.89926	3.66582	3.8378	3.77861	4.14536	4.01477	3.66689	3.53941	3.72199	4.02827	4.01501	3.6995	3.6897	4.45151	4.00371	3.97879	3.69655	3.56825	3.20825	4.1027	3.55315	3.77614	4.24724	3.41699	4.06964	4.14211	3.77398	3.63185	4.23245	3.6344
2022-09-02	4.26237	4.68534	4.56234	4.58476	4.91491	4.59364	3.77942	5.3073	4.7322	4.74017	5.16622	4.77879	3.77804	4.55975	4.38852	4.47295	4.87713	4.80289	4.87175	3.47708	5.06439	4.53347	4.63841	4.58292	4.8975	3.87374	4.69459	4.87386	5.29824	5.14082	4.09372	4.66158	4.18987	4.3638	4.62363	5.44315	4.72166	4.53635	4.51986	4.79535	4.58354	4.87089	4.49539	4.48421	4.86838	4.96089	4.81227	4.45953	4.45044
WDFY3	2.58203	3.28287	2.77479	3.49197	3.21197	2.94034	3.12941	3.2352	2.75741	3.28674	3.30543	2.38693	3.62885	3.31207	2.79905	2.96	3.24203	3.06709	3.51805	2.52643	3.3413	2.99618	3.04146	2.61144	2.96699	3.14612	2.8565	2.77134	3.31639	3.0743	2.56316	3.26238	3.40873	3.16198	3.0805	3.1526	3.0749	2.86277	3.11513	2.98775	2.81658	3.39459	2.68792	2.8738	3.20891	3.42335	2.9573	3.33241	2.51871
KIAA1217	3.74295	4.75285	4.06319	4.84395	3.84179	3.92055	4.07845	4.01391	3.90921	2.84831	3.28418	3.534	2.99803	4.28914	3.42094	3.39636	3.85073	4.27784	4.53983	3.17866	4.20368	4.1074	4.21258	3.62676	3.76189	3.97004	3.84177	3.29707	3.80795	4.92888	3.80286	3.60514	4.51678	3.42927	3.33983	3.99615	3.71864	3.7539	3.86524	4.22781	4.28608	3.83709	3.96479	4.50383	3.92019	4.22474	4.30549	4.58345	4.19653
ADNP	3.52498	4.23263	4.25485	4.65444	4.57466	4.30186	4.65006	4.30943	4.47109	4.68871	4.17678	5.01979	4.91843	4.64263	3.73977	4.37776	4.59782	4.49904	5.07579	4.20228	4.60262	4.65066	4.14825	3.7104	4.69485	4.11635	4.23997	4.2551	4.27318	5.1523	4.64992	4.56806	3.88739	4.32212	4.59672	3.82502	4.57987	4.783	4.58491	4.4922	4.48736	4.64508	3.95723	4.63926	5.12937	5.00645	4.59176	4.77159	4.01081
HPGD	4.42164	6.61531	3.74737	5.75463	3.39513	4.51703	4.8599	6.27894	3.87406	3.06703	4.72809	5.4619	4.71232	3.70515	3.21986	5.39257	5.73161	5.05973	3.22503	4.75142	5.3275	4.0868	4.54221	2.61452	5.11631	6.36856	5.29698	4.67101	4.06309	3.61713	3.959	5.03203	5.85073	5.41533	4.66453	5.08387	4.81887	4.59857	5.32378	3.65978	4.29649	4.1595	3.66775	4.28872	5.14617	5.23497	4.39661	6.03015	4.33264
CDK12	3.99129	3.49699	3.58266	3.35474	3.74143	3.44814	3.25928	3.69836	3.84215	3.66242	3.64509	3.68655	4.08799	3.72456	3.54847	3.34185	3.68116	3.63283	4.14865	3.31071	3.49654	3.91821	3.38295	3.74616	3.67767	3.80636	3.51253	3.57745	4.56986	3.92841	3.24889	3.24222	3.82436	3.66768	3.80674	3.64921	3.74701	3.7472	3.03167	3.79158	4.16	3.65163	3.53526	3.7288	3.23009	3.40687	3.97703	3.9862	3.83624
DDX6	3.39776	3.92152	3.88266	4.06429	3.83762	3.89031	3.52089	3.68105	3.98497	4.32704	4.26082	4.02303	3.68477	3.51963	3.45794	3.86783	4.32894	3.78684	4.67254	2.97464	4.65552	3.72628	3.89049	3.38286	4.47803	4.04497	3.97429	4.12089	4.11673	4.2978	3.90582	4.02659	4.25545	3.95785	4.19313	4.241	3.87398	3.97415	3.90843	3.52656	3.96082	4.47404	3.84441	4.07595	4.10657	4.35787	4.20687	3.98265	3.55918
RPL6	3.69319	4.93078	4.81755	5.13641	3.79559	4.84298	4.09483	5.25402	4.59829	5.24749	4.93908	4.29535	4.4494	4.48357	4.45398	4.56717	5.4186	4.67495	5.88759	3.44876	5.10405	5.09959	4.60289	4.11996	4.85336	4.70756	4.67784	5.09572	5.40209	5.75071	4.7527	4.77972	3.84152	4.68899	5.03306	5.04159	5.63304	5.03884	4.44048	3.8688	4.93014	4.83986	4.10719	5.10651	5.01742	4.32357	4.62054	5.00103	4.50067
PPIA	4.56545	4.96556	4.82676	5.18719	4.9918	4.88395	5.19013	4.84098	4.96786	5.21223	5.3737	4.59985	5.20983	3.96194	4.86503	4.50608	5.11626	5.3682	6.14525	4.11411	5.5308	5.44683	4.62989	4.87847	4.97613	5.08589	4.95271	5.1603	5.04296	6.3494	4.87013	5.39309	5.49483	4.76724	5.32592	5.04349	5.549	5.36873	5.38019	5.04318	5.14063	5.12138	4.39892	5.29495	5.56512	5.09294	5.07935	5.51664	4.97924
ARFGEF1	3.44114	4.26259	3.62335	4.73333	4.20223	3.88917	3.53696	3.49468	4.0104	3.84254	4.43938	3.87025	3.70839	3.65434	3.20405	4.0587	4.44534	3.99395	3.96576	3.03017	5.08822	3.81413	3.67532	3.39092	4.57463	4.06755	4.20908	4.15865	3.36025	3.93676	3.13728	4.0046	4.32972	3.94664	4.38316	3.66874	3.96747	3.85068	4.01668	3.42358	3.6053	4.40548	3.49993	3.40142	3.83433	4.26816	4.06501	4.42424	3.32256
MATR3	2.98409	3.6965	3.36218	3.79037	3.73962	3.62672	3.21966	4.21018	3.71366	4.11698	3.98369	3.67077	3.61985	3.72892	3.17943	3.67544	4.00508	3.67389	4.02991	3.01554	3.89273	3.49012	3.57263	3.16764	3.82491	3.61729	3.74621	3.76181	3.602	3.95684	3.54104	3.705	3.57661	3.58099	3.79534	3.73516	3.86765	3.4826	3.66419	3.88765	3.63242	3.7844	3.63479	3.48666	3.64217	3.93306	3.80122	3.45846	3.34208
ZKSCAN1	4.76207	4.35634	4.33796	4.24962	4.74317	4.37658	4.34476	4.51055	4.79879	4.35327	4.5517	4.42405	4.58604	4.42642	4.11925	4.04451	4.70624	4.81918	4.57835	3.87982	4.63028	4.26311	4.47056	4.41227	5.05976	4.90761	4.6628	4.53395	4.81133	4.72853	4.37638	4.46184	5.06033	4.30573	4.96266	5.06297	4.64283	4.61729	4.26989	4.53588	4.69644	4.80733	4.49001	3.99874	4.49669	4.94224	4.70012	4.5871	4.42327
MGAT1	4.49767	4.44398	3.63818	4.88192	4.96223	3.75024	4.39711	4.84098	4.66833	4.83617	4.85124	3.87047	6.22111	5.24575	4.70254	4.03358	4.61943	4.45081	5.2753	3.9371	3.80895	5.81091	4.26108	4.40253	4.3882	5.02604	4.04242	4.50712	5.22467	6.02619	3.48611	5.82592	4.71527	4.96626	4.54993	5.154	3.50695	5.20554	5.03207	4.24623	4.59423	5.30892	3.68413	4.88887	4.09383	4.89919	3.99685	5.72423	4.25205
SMARCC1	3.73189	3.86028	3.91364	4.33604	3.88918	3.84694	4.26024	4.27324	4.15138	4.21873	4.16663	3.0886	3.86611	4.59097	3.76842	4.08654	4.13272	4.34558	4.92078	3.59206	4.22332	4.03227	3.78845	3.67087	4.11362	4.17634	3.796	4.1506	4.59377	5.21968	3.53375	4.27357	3.92344	3.58463	3.98754	4.35279	4.52177	3.64937	3.60878	4.28983	4.16124	4.39738	3.32154	4.56694	4.67524	4.03902	4.28401	4.21985	3.97613
H3F3B	5.10277	4.64813	5.59856	4.74512	5.02251	5.24786	5.21711	4.50998	4.69553	4.94425	6.03395	5.01174	5.57709	5.257	4.63631	4.73005	4.9684	4.73933	5.25904	4.16333	5.28474	5.05001	5.16284	4.41046	4.92502	4.9521	4.94882	5.33887	5.33398	5.41279	4.95407	5.05097	4.98736	4.48608	4.98887	4.91117	5.29544	5.0094	5.36761	5.44542	4.98277	5.35846	4.17991	5.54443	5.07114	5.12283	4.8564	5.07504	5.18069
ZFP36L2	5.51429	5.56273	5.50055	5.61342	5.26304	5.19239	5.54356	4.85857	4.9472	6.30055	5.51416	5.22116	2.95522	5.67539	5.1807	4.95671	4.81552	5.55289	5.99585	4.07628	4.74499	5.87397	4.85727	4.28122	4.65956	4.63657	4.56012	5.48864	5.47269	4.82894	4.76198	4.98557	5.83606	4.55555	4.68545	5.41189	4.96545	6.05871	4.92839	5.56697	5.11229	5.13917	5.10283	5.49921	5.06824	4.6614	5.13104	5.75245	5.14743
RHOA	4.7706	5.54093	5.24935	5.18651	5.42653	5.5526	5.41949	5.43052	5.26794	5.2572	5.5095	4.07137	4.64361	5.84117	5.49456	5.51671	5.78078	5.94377	6.48046	4.54782	5.72865	5.99241	5.41438	5.48139	5.45491	5.80627	5.44042	5.68354	6.22438	6.54484	4.70357	6.3061	6.3923	5.35703	5.23771	5.91172	5.75345	5.82437	5.78767	4.14801	5.28481	5.79781	5.00071	5.38571	5.30528	5.31709	5.07387	5.73626	5.47142
SSH3	5.90808	5.16774	5.84944	5.26034	5.28683	5.87916	4.48709	5.72466	6.07895	5.74029	6.09273	4.73223	4.75365	6.46058	5.55979	4.63738	5.74334	5.78442	6.2544	5.33473	5.62729	5.67911	6.04694	5.63344	5.79877	4.92756	4.7802	5.8379	6.06826	7.20555	4.83951	5.32697	6.70631	4.82053	5.5212	6.59442	5.57544	5.38289	4.08503	5.9666	6.42564	5.84779	5.20675	5.82606	5.24498	5.02807	5.55643	5.57635	5.67842
MGEA5	3.94513	4.22278	4.07826	5.02402	3.86515	4.23004	2.70798	3.78504	4.21078	3.98575	4.91569	3.80038	3.50352	4.90292	3.64344	4.38383	4.59444	3.54015	4.61696	2.96005	4.60436	3.73874	4.11361	3.20741	4.81841	4.53745	4.43073	4.16275	4.05405	3.71838	3.42299	4.22761	4.93169	4.13342	4.48324	4.41985	4.50121	4.23559	3.86007	4.08035	3.90977	4.694	3.85499	4.26644	3.47911	4.52783	4.15069	4.68937	3.72941
RPL10A	5.86649	6.64681	6.78408	7.2128	5.48101	6.78693	6.00084	6.01922	6.48475	7.40421	6.93451	5.70204	5.88929	6.95522	6.53508	6.31712	6.89901	6.54132	8.12187	5.79511	6.8371	6.56239	6.52519	6.04681	6.41124	6.45516	6.18606	6.74229	7.55419	8.02044	6.52638	6.83363	7.69118	6.26609	6.74006	6.43443	7.43954	7.03131	6.17168	6.41088	7.02836	6.37682	5.68201	6.37639	5.88919	6.13655	5.99725	7.13819	6.15688
IDH1	3.82263	5.18808	3.83904	5.44694	3.84289	4.02339	5.32648	4.19355	3.85883	4.00991	3.58401	3.74395	5.55668	3.54172	3.19103	4.59065	4.75468	5.58975	4.11837	4.30441	4.64379	5.22878	4.68553	3.90953	4.24163	4.3947	4.39824	4.90992	4.95024	5.11706	3.41377	4.86252	4.56897	4.73186	4.37114	4.90924	4.84791	5.17286	4.42846	4.15985	4.32914	5.02465	3.4135	5.10078	4.85703	4.83243	4.02872	5.73484	4.04133
YWHAB	3.14351	4.84892	4.19888	4.2501	4.61554	4.25582	4.39765	4.39432	4.28568	4.62171	4.8488	5.73652	4.30581	4.15053	3.74174	4.54414	4.87904	4.46567	5.04418	3.60496	5.15137	4.89178	4.19482	4.04527	4.68928	4.49829	4.57108	4.69166	4.54134	5.2481	4.19321	4.65008	4.61513	4.88315	4.64852	4.93832	4.51703	5.07796	4.61083	4.54701	4.44747	4.97899	3.85175	5.12169	4.26062	4.93165	4.83787	4.77059	4.12149
FOS	6.60707	5.70538	7.73428	4.76504	4.74437	6.77835	5.90899	4.81446	4.32389	3.93987	5.6699	4.47575	3.81412	4.39011	3.32095	2.54941	4.27993	3.46526	3.95138	5.35026	3.15663	3.71948	6.08399	5.15224	3.6163	3.53555	2.60798	6.29728	5.52294	4.29563	4.26418	3.17565	6.77272	3.16056	3.13551	5.67053	5.21977	4.86909	5.45676	5.92829	5.85918	4.77664	2.51936	6.29428	2.93111	4.37724	3.93812	5.34116	6.53471
AFF4	3.33663	3.93122	3.63534	3.81707	4.30717	3.88896	3.08918	4.7144	4.02262	4.27681	4.76377	3.88929	3.52119	2.70213	3.07881	3.85961	4.57383	4.08587	4.95463	3.4213	4.67056	4.34551	4.02314	3.43304	4.89978	3.79124	3.99303	4.414	3.488	5.29244	3.13125	4.33507	4.20972	4.07194	4.46715	3.54744	4.08772	3.52087	3.972	3.60672	4.67457	4.70183	3.27836	4.45115	3.3917	4.42556	4.48787	4.7906	3.72031
NSD1	2.85912	3.32555	3.05417	3.54789	3.55716	3.50329	2.93383	3.41853	3.26228	3.50733	3.12859	3.5264	3.83897	3.20845	2.98185	3.39294	3.49532	3.65423	3.7115	3.72707	3.25509	3.08305	3.55627	3.54662	3.29089	3.32221	3.38795	3.16651	3.42015	3.77965	2.74468	3.6255	3.96665	3.38914	3.56301	3.3885	2.7371	3.36648	3.53729	3.94437	3.57309	3.50724	3.19442	3.71256	3.1516	3.47865	3.66947	3.62431	3.30995
CHD6	3.27398	4.64167	3.35085	3.45529	3.20036	3.3703	4.13582	3.99496	3.28083	2.95658	3.04445	4.11525	4.04634	3.45183	3.10236	3.77736	3.50674	3.31931	3.51404	3.62599	3.4555	4.09715	3.33584	3.16966	3.22635	3.3753	2.96124	3.04722	3.486	3.71078	3.45827	3.11897	3.80345	3.47071	3.58583	3.52972	3.45314	4.39672	3.34557	3.51827	3.45735	3.37749	3.6238	3.87356	4.03868	3.89922	3.23835	4.06625	3.29711
RPS16	4.9088	6.10061	5.73768	6.10669	4.34198	5.51964	4.94755	5.20588	5.18768	5.64442	5.65934	4.7716	5.00131	5.76415	5.42531	5.36591	5.58111	5.21544	6.56172	4.41363	5.45357	5.67291	5.54476	4.92034	5.02499	5.30922	5.08144	5.6086	5.34884	6.87496	5.06884	5.34832	5.48356	4.73099	5.32709	5.6025	6.25158	5.75656	5.35455	6.62294	5.79682	4.79003	4.47821	5.13873	5.28061	4.3744	4.58579	5.50249	5.1149
LAMC1	3.2416	3.55176	3.38802	3.70119	3.55692	3.29451	3.01549	3.89998	3.31144	4.47567	4.8146	3.45762	3.88348	3.23942	3.96599	4.0717	4.31834	3.7827	4.64764	3.97457	3.74169	3.66437	3.51591	3.32251	3.53886	3.34046	3.19272	3.89221	3.9852	3.11825	3.23382	4.35243	4.10625	3.40042	3.88684	4.40441	3.52336	3.78257	3.73215	4.01018	3.33357	3.49685	3.60296	3.02088	3.38791	3.64563	3.14216	3.40622	3.52452
SRSF6	4.25144	4.51228	4.0857	3.51598	4.70769	4.0595	3.9647	4.16629	4.7363	3.90406	4.36552	5.56843	4.83185	4.29926	3.46371	4.1345	4.90834	4.35865	3.83438	3.8521	4.70572	4.21733	4.11097	4.42272	5.03934	4.32731	4.75717	4.77214	4.24192	4.26681	4.71139	4.42117	4.467	4.39644	4.79569	4.85336	4.44419	4.92136	3.7182	4.54388	4.66095	4.62602	4.17429	4.99707	4.58334	5.15358	4.82028	5.28941	4.06044
SEC16A	2.83618	4.16108	4.21221	3.71557	3.14921	4.08996	3.45733	4.02096	3.73492	3.12071	2.98825	3.35942	4.19188	3.44345	3.50373	3.86891	3.70978	2.99647	3.47394	3.2741	4.00614	4.21823	4.2892	3.36731	2.57426	4.23895	3.92736	3.49301	4.23989	4.089	3.292	3.4008	4.64775	2.99277	3.12752	3.95634	3.87396	4.38043	3.25852	3.46367	4.5026	3.15734	3.74264	4.48482	3.43201	2.73378	4.03672	4.25261	4.16138
PNISR	4.40906	3.76603	3.90546	3.38691	4.22881	3.87452	2.82526	3.22764	4.40029	3.85968	4.35165	3.93029	3.70298	3.87334	3.62054	3.83117	4.16378	3.70038	3.37912	3.62642	3.81192	2.76165	3.8205	3.70993	4.57014	3.32104	3.9729	3.90512	3.83363	3.05686	3.55537	3.63226	4.79506	4.06257	4.45676	4.06817	3.6876	3.43229	3.1879	4.06741	3.82939	4.31272	3.97775	4.23535	4.03253	4.33616	4.21557	4.16756	4.00389
DDB1	3.80831	4.04191	3.95461	3.72875	3.93085	3.9808	3.88645	3.97837	4.13123	4.14086	4.09464	3.95568	3.62157	4.75402	3.85426	3.90393	3.86168	4.10486	4.53696	3.53211	3.95034	4.50295	4.11075	3.9153	3.8641	3.6397	3.61655	4.02401	4.21366	5.0541	4.15376	4.18233	3.75753	3.67541	3.62765	4.45378	3.94447	4.31156	3.8652	3.46573	4.14508	4.40723	3.72679	3.74421	4.08265	3.76396	4.13831	4.18932	3.70139
VCL	4.2595	4.84897	5.26581	4.57077	3.94514	4.53501	3.1449	3.99731	4.42246	4.81841	4.33613	3.93711	4.30102	4.16988	4.49526	5.43165	4.63453	4.30237	5.3447	4.64192	5.01187	5.02894	4.6686	4.489	4.23676	4.96563	4.57321	4.17483	3.90275	4.4848	4.29994	5.15026	4.52685	4.95602	4.57016	3.92242	4.26734	4.99756	4.1372	4.46485	4.42111	4.25489	4.78764	4.88049	4.86956	4.56826	4.39483	4.72958	4.21274
MUC3A	5.72382	0.658728	0.806106	0.011558	6.73448	4.93252	3.84932	1.69654	4.12286	2.66464	3.389	-0.29052	0.027237	1.79774	2.4826	0.453506	1.18401	5.81885	3.76202	0.216323	0.0300297	4.09685	0.793974	1.84	5.46488	1.10154	0.382119	2.74008	0.932327	0.509162	2.94263	3.74272	5.88613	1.32244	0.485179	5.76022	0.545345	0.585789	1.79531	3.05547	1.34456	2.99644	0.059857	3.13793	4.3188	5.53315	3.03907	1.7276	4.20201
RREB1	3.81825	3.58142	3.43114	2.75322	3.41982	3.31882	2.4833	3.62417	3.36006	3.44855	3.85035	3.34893	2.92264	3.59727	3.23241	3.0437	3.31549	3.70756	3.31537	3.57973	3.1836	3.25973	3.37637	3.55176	3.4805	3.37749	3.33204	3.3679	3.38067	3.85882	3.5007	3.45115	3.7912	3.18387	3.55533	3.81623	3.15254	2.96687	3.33726	3.61299	3.40161	3.33171	3.25127	3.50539	3.27797	3.61645	3.35207	3.49205	3.18693
YBX1	5.59487	6.07067	5.85485	6.17145	5.42097	5.87973	6.16493	6.01406	5.73561	6.3748	6.67793	6.26671	6.12756	6.08623	5.99208	5.63942	6.41721	6.30125	6.94234	5.26188	5.53187	6.55128	5.82321	6.30006	5.78859	5.65785	5.75289	6.4188	6.02935	7.5467	5.95843	6.22908	7.0434	5.96901	5.89572	6.46197	6.80903	5.96036	6.18246	5.85536	6.25708	5.85683	4.97744	5.90496	6.42941	6.04345	6.25557	6.70753	6.07894
FXYD3	4.65871	5.53421	4.73154	5.69001	4.41105	5.09107	4.54116	4.7555	5.61023	4.98667	5.88723	4.67511	5.33014	5.41924	4.71039	5.74422	5.70164	5.12876	5.95785	5.70059	5.96309	6.35563	4.80758	4.79453	5.41369	5.0783	4.58233	5.61353	6.02574	7.02405	5.4541	5.12694	6.38938	4.98673	5.80739	5.92593	5.91042	5.46411	4.48174	5.86484	4.93987	5.77182	4.72519	4.9999	4.69622	4.72944	4.39841	5.23984	4.48024
ADGRG1	4.5815	4.03515	4.37951	4.25037	4.49035	4.39221	3.87377	4.68916	4.50229	3.84388	4.52542	4.06319	4.38414	4.68911	4.08154	3.84788	3.97923	4.27726	4.36864	3.83084	4.09281	4.94988	4.49643	4.45285	4.30366	3.75804	3.73108	4.31354	4.64329	5.63985	4.26068	4.14162	4.97687	3.75441	4.41767	4.88177	3.99466	4.40415	3.92751	4.52798	4.93468	4.20755	4.11426	4.32231	3.83968	4.12482	4.68245	4.42484	4.37834
TP63	3.93306	2.90574	4.22219	4.314	4.06789	4.1625	2.24433	4.0409	4.35929	3.86573	4.58623	4.2616	3.27937	4.60275	3.54092	3.10082	4.91552	4.43559	4.94763	4.29312	4.82448	4.2304	4.33273	3.7446	4.91099	3.33092	3.94974	4.36906	3.69691	5.88408	4.37906	4.40103	5.30562	3.28787	4.281	5.18631	4.57858	4.24478	3.35111	4.07206	4.83139	3.94811	3.61878	4.89611	4.01559	4.35548	4.14524	3.92086	4.41474
VPS13B	3.0162	3.85177	3.10906	4.18412	3.85724	3.75133	3.91053	3.22203	3.71291	4.29329	3.90723	3.46049	3.6362	2.69833	3.27583	3.74679	3.94437	3.67639	4.01439	2.57728	4.99607	2.94353	3.66488	3.14762	4.3454	4.21011	3.86832	4.18984	3.27594	3.62655	3.79595	3.55534	3.46741	3.77947	3.98468	2.88826	4.24446	3.43574	3.72972	2.89486	3.51116	4.11366	3.32249	3.49738	3.72498	3.99159	3.9204	3.63569	3.559
TNS3	3.61591	3.41661	3.8229	2.90649	2.80808	3.0184	3.61422	4.00525	4.00638	3.27359	4.28678	2.79423	4.74453	4.5781	3.81286	3.25563	3.28844	3.26877	3.44956	4.57956	3.34331	3.44109	3.73232	4.11661	3.98986	4.38313	2.92644	3.76345	3.82432	4.10479	3.98176	3.91845	3.48246	4.01582	4.16931	4.68957	3.62741	3.7448	3.38798	3.76634	3.33089	3.74282	3.26371	3.95553	3.38298	3.1024	3.09388	4.03061	3.97088
PXN	5.13515	4.62973	5.30878	3.97887	4.82348	4.91814	4.33365	5.32258	5.06543	5.04061	4.96224	4.28528	4.64728	4.96857	4.75295	4.57686	4.52245	4.48102	5.45564	4.83499	5.08181	5.8164	4.95337	5.15022	4.77374	4.53891	4.48717	4.47687	5.35353	5.59288	5.08969	4.97556	5.46827	4.73421	4.64251	4.74621	4.47846	4.66938	4.88155	4.8587	5.08923	4.66819	5.1166	5.36506	4.94174	5.07106	4.95416	5.05965	4.8194
MYO1C	4.59282	5.14524	4.66269	4.44944	3.24098	4.66848	3.49189	4.58278	4.3934	4.57756	4.70893	3.29068	4.37063	5.02079	4.52262	4.35908	4.2408	4.51018	4.76129	4.76565	4.31513	4.85784	4.56335	3.81519	4.20127	4.56577	4.23905	4.61646	4.29554	5.78453	4.22286	4.32601	5.39041	4.30932	4.28098	4.79353	4.24097	3.98014	3.79997	4.95075	4.63855	4.57355	3.92873	4.80872	3.49093	3.42807	4.03879	4.58204	4.45457
KRT18	5.37545	7.1262	6.12001	5.90782	4.99987	5.53998	5.85651	6.16853	5.4142	6.35865	6.15197	4.19001	6.46709	6.45893	5.57887	5.97275	5.21584	5.17342	6.58326	4.84678	5.29923	6.58103	5.34412	5.07915	4.4677	5.70038	5.31756	5.40339	6.72081	6.13066	5.5001	6.05691	5.48622	5.81855	5.3873	6.10588	6.17652	6.49399	5.80465	6.09551	5.34838	5.28578	5.5205	5.50346	5.79266	5.75532	5.03089	5.70889	4.92853
SLC44A2	4.7802	5.76861	4.72697	5.15153	4.6828	5.13825	4.98188	4.69171	4.39554	4.61007	4.97151	3.55465	3.97326	4.57643	4.31321	5.35782	4.37022	5.31034	4.9862	3.08464	4.81757	5.52167	4.94736	4.82824	3.99882	4.83003	4.34612	4.68168	5.28098	5.57105	4.80024	5.19645	5.3324	5.23184	4.28932	5.08559	4.13457	5.03708	5.07944	4.76282	4.03029	4.01507	4.61775	4.94574	4.70712	4.85128	4.45418	5.06247	4.07353
MKNK2	4.73245	4.3171	4.49088	4.33304	4.89396	4.45746	3.98513	4.11731	4.57124	4.88504	5.42585	4.45637	3.97199	5.20256	5.24203	3.7748	4.15148	4.86578	5.64258	4.59399	4.52583	6.11807	4.65974	4.94187	4.0429	4.39443	3.97029	4.61778	5.33467	5.55929	4.10134	5.14872	5.1658	3.97425	4.17391	5.13805	4.89731	4.93172	5.21703	4.63152	4.83749	4.4392	4.10928	4.94184	4.82514	4.32188	4.45697	5.66894	4.46582
TMEM63A	4.79541	4.69998	4.84797	4.82369	4.49346	4.47667	3.93718	4.33098	4.83944	4.49126	4.33606	3.66468	3.98198	4.44521	4.82681	4.62165	4.33438	4.23624	4.35385	4.78502	4.76106	3.97629	4.53787	4.63168	4.31841	4.5773	4.35778	4.64452	4.33053	4.22461	3.91929	4.17306	4.87979	4.03955	4.62501	4.55386	4.13404	4.19343	4.46022	4.62032	4.82417	4.0798	4.50007	4.76256	4.2924	4.63181	4.1975	4.55131	4.36647
SHISA5	4.90137	4.63678	4.99253	4.87073	4.99247	4.73177	5.35974	5.35707	5.06299	4.59287	5.05485	3.59407	4.16147	5.01162	4.78492	5.35586	5.28167	5.33598	5.3703	6.18925	5.74029	5.76786	5.27148	5.41951	4.71706	5.29837	4.79527	4.86914	5.09863	6.6778	5.33579	4.96437	5.90106	5.19212	4.23339	5.37428	4.78101	5.82775	4.78681	4.91568	5.75568	4.25844	4.64896	5.88349	5.36121	4.64771	4.81419	5.4426	5.41336
CYP4B1	6.36692	4.1691	4.92134	5.89185	6.00126	4.79459	5.97173	6.79	5.25267	5.14414	5.36445	5.15888	4.43099	5.67723	4.84324	4.66583	5.50009	7.31084	5.20198	1.58226	6.25237	6.22751	5.44648	5.71482	5.17431	5.88015	5.66763	6.30085	5.65329	5.85111	5.24739	5.60764	5.50605	5.87955	4.94623	6.6376	5.29318	6.14341	5.35827	5.15447	5.82119	4.72986	5.86316	5.55599	5.85483	6.01777	5.79605	6.45599	5.17179
COL12A1	1.01343	1.49278	2.79614	1.71262	2.72719	2.87846	2.70146	1.778	1.59681	2.35088	1.59093	1.72258	2.44832	2.02601	2.69226	3.36475	1.70828	2.59145	2.70564	0.824778	1.82287	2.50617	2.00434	3.65556	1.76111	1.86633	3.25957	2.87301	2.36296	2.95833	3.90964	2.68144	2.20012	2.77891	2.48471	1.74062	1.96077	2.50417	2.88095	2.09219	1.45704	2.43875	3.65946	2.65587	1.79897	1.67673	3.11278	1.98557	2.41195
LAD1	5.71607	4.78914	5.97334	5.38826	5.84792	5.78873	4.95205	5.72481	6.054	6.38829	6.27233	4.80433	5.22101	5.89223	6.18245	4.7519	5.63519	5.32589	7.05312	5.43921	5.54939	5.95219	5.56539	6.06224	5.37484	5.34283	5.06005	5.46022	5.20935	7.47592	5.85414	5.16987	5.83254	4.92046	6.31289	7.2224	5.69356	5.07607	4.71858	6.16282	6.72324	5.34084	5.06973	6.18169	5.63011	5.48475	5.39625	6.25015	5.91631
MLEC	3.06448	4.12129	3.67771	3.67342	4.2488	3.80177	3.98143	4.29492	3.71209	3.75891	3.58091	4.12233	4.40227	4.02705	3.47598	3.78025	3.48621	4.24119	4.0606	3.12234	4.14885	4.64522	3.73246	4.21034	3.4522	4.02955	3.91201	3.63001	4.06376	4.45879	3.54591	4.13268	4.40452	4.49061	3.53593	4.37991	3.87997	4.14533	3.86199	3.92564	3.85053	3.74124	3.94737	4.01656	3.58001	4.00396	3.92432	4.12394	3.8048
EP400	2.96642	3.08364	2.98422	2.64616	3.03079	3.00656	2.76329	3.19964	3.07936	3.02871	3.18832	3.43371	3.55114	3.0535	3.0111	2.71256	2.64009	3.018	3.12412	2.44939	2.69782	3.59689	2.96181	3.26621	2.69932	2.83934	2.77712	2.92705	2.93175	3.34391	2.73846	2.76254	3.14519	2.68979	2.85446	3.56574	3.24099	3.01553	2.76547	3.34874	3.31832	2.76781	2.86802	3.22656	3.20968	2.975	2.68576	3.18044	2.89503
AFDN	3.11847	4.30695	3.16171	3.83445	3.23345	3.35175	3.10591	3.40032	3.46864	3.0715	3.58127	2.46612	3.7642	3.4586	2.97382	3.6504	3.24948	3.19283	3.54249	3.53414	3.71231	3.48931	2.90846	2.96409	3.32474	3.37123	3.27369	2.99477	3.67629	3.28966	3.3444	3.36253	4.0657	3.01367	3.60885	3.60358	3.48074	2.85217	2.34303	3.5666	3.40411	3.96867	3.25686	3.43223	3.5727	3.14294	3.01954	3.69298	3.21154
SDC4	3.6074	4.84809	4.275	4.5256	4.63929	5.06095	4.98164	6.25934	4.67645	4.15143	4.96747	5.33683	5.85277	4.9705	3.80138	5.75773	4.06169	4.21672	5.42117	5.19841	5.75262	5.47023	3.88731	4.10763	4.35436	4.78077	4.38568	4.50745	5.21878	6.08481	3.52853	5.03944	4.99299	4.36376	4.88647	5.1215	4.84447	5.44416	4.6698	3.72722	4.82515	5.00592	4.81553	4.51656	4.84205	4.94844	4.82283	5.55106	4.26005
TMBIM1	5.17272	5.74915	5.2453	5.28378	5.23147	5.36761	4.83997	4.99938	5.60885	5.30736	5.97788	4.15455	5.13016	4.78161	4.99258	5.59314	5.32567	5.35039	6.03398	4.97982	5.81413	5.93399	5.21049	5.0347	5.19902	4.77932	4.28028	5.56641	5.05394	5.98499	5.39479	5.8403	5.78037	5.35215	5.24907	5.26116	5.60883	5.75153	5.53955	5.71061	5.42631	5.25558	5.01294	5.86646	6.22103	5.38615	5.07599	5.60004	4.15774
FRY	3.79792	3.83679	4.09121	4.50635	3.32276	3.93087	2.77409	3.61812	3.85508	3.30518	3.04612	1.59909	3.84582	3.62226	3.49567	3.38975	3.88179	3.71957	4.12097	3.35772	4.67449	4.55719	2.97319	3.45793	3.36568	3.68937	3.31595	3.39962	3.86857	3.91269	3.84761	3.98506	3.66297	3.42535	3.53621	4.42538	4.15416	3.72858	3.28023	3.80473	3.7517	3.14051	3.5399	3.16433	2.63953	3.80621	2.86558	3.99847	3.81584
CEP350	2.27266	2.3491	2.67598	3.35533	2.64692	2.70475	2.41983	2.14044	3.14198	4.14144	3.78125	2.80763	2.63706	3.0225	2.80768	3.40719	3.67413	2.86818	4.88585	2.7644	3.56278	2.77041	2.79095	2.08957	3.58087	3.11116	2.77307	2.96857	3.15044	2.88869	2.95897	3.38126	3.53164	2.9667	3.42724	3.57154	2.99159	2.9571	2.99259	3.13253	2.71669	3.24571	2.46307	3.22824	2.77558	3.75956	2.86581	2.80206	2.53972
MAPK8IP3	5.19393	3.62551	4.40896	4.31337	4.23399	4.26799	3.69084	3.86477	4.33942	3.79366	4.09716	4.10779	3.78099	4.11643	4.45722	3.89794	3.49887	4.15809	3.38422	4.73405	4.03247	4.31938	4.45629	4.54848	4.40115	3.51639	3.97413	4.1074	4.30844	3.88797	3.67941	3.79795	4.74025	3.62237	3.98133	4.52111	3.65776	3.87229	3.98599	4.2468	4.45038	3.90945	4.43132	5.08704	4.2144	4.59416	4.22416	3.98893	4.12061
SEC61A1	4.43571	5.04444	4.62876	4.56426	4.93224	4.68242	5.02316	4.80826	4.83647	5.19342	5.10618	5.31579	5.97974	5.17337	4.8965	4.89645	4.82911	4.93793	5.30573	4.78322	4.75913	5.5515	4.95836	4.80825	4.51398	4.92204	4.59031	4.97109	5.01373	5.8964	5.10106	5.29047	5.12754	5.08742	4.41617	4.54166	5.17272	5.09088	4.80573	3.98536	5.07028	4.91518	4.65559	5.47669	5.13517	4.38074	5.02722	5.24311	4.84754
CDC42BPB	4.10788	4.74131	4.43332	4.04838	4.22305	4.45731	3.91337	4.53148	4.3535	4.05274	4.61221	4.18583	3.12322	4.18798	4.2524	3.69388	4.11906	4.26233	4.52294	4.66724	4.29	4.72256	4.60685	4.41873	4.25135	4.08435	4.15364	4.32525	4.15035	5.11967	4.14958	4.47515	5.11946	3.82869	4.31471	4.61339	4.32344	4.23646	3.8616	4.45695	4.8406	4.49138	4.03574	4.42266	4.56642	4.59039	4.15568	5.05728	4.37349
KLF6	4.89238	4.73213	5.23775	4.55108	3.76258	4.03304	4.70903	4.17797	4.69241	4.58864	4.66135	3.28723	3.79096	4.05675	3.38938	3.43478	3.59128	3.26464	4.57115	5.44448	3.97354	3.44676	2.97217	3.44725	4.32012	4.54561	2.90961	3.89321	4.11739	3.3045	3.75205	4.08286	5.79777	4.0977	4.5941	4.15006	3.68262	3.6871	4.21237	4.27954	3.34552	4.93136	2.96511	4.53366	4.3236	3.96134	2.92331	5.25057	4.52843
HERC1	2.46571	3.24288	3.14833	3.14753	3.32788	3.21532	3.17005	3.17489	2.88558	3.0396	3.22614	2.59693	2.67569	3.00061	2.98137	3.3949	3.24304	3.02342	3.25166	2.4496	2.96032	3.01419	3.23293	3.27909	3.01853	2.83357	2.67819	3.08167	3.18604	3.16078	2.98276	3.03585	3.72879	3.35221	3.17186	3.21032	2.82674	2.83913	3.37531	2.85511	2.89582	3.16459	3.13764	3.11444	2.86366	2.95623	2.87005	3.3038	2.95945
SLC23A2	3.92893	2.99532	3.57326	3.52319	3.08282	3.29754	2.87076	5.52375	4.05882	4.08746	2.96675	3.01197	4.41638	3.92701	3.12724	4.50675	4.39638	4.15907	4.64195	4.04918	4.67224	4.68943	4.07179	4.11993	5.34325	3.25821	3.76834	4.27311	3.79706	4.34466	3.63903	3.98918	3.94339	4.55994	4.39251	4.2614	2.56832	4.33555	2.69043	3.11254	4.19503	3.63867	3.32877	3.49518	3.05922	3.80895	4.41286	4.41443	4.13336
GRN	3.80697	4.67064	4.44811	5.7893	4.70965	4.61494	4.69075	4.87767	4.38963	4.42496	5.34566	4.9152	3.69119	5.62804	5.26053	4.19037	4.51259	5.131	5.3552	4.00406	4.37643	6.72182	5.2376	4.69009	4.5902	4.20882	4.4044	5.10408	4.69242	6.31617	4.48992	4.95722	5.32378	3.90525	3.94764	5.81223	4.96532	5.17565	4.63244	4.67007	4.50361	4.46165	4.15479	5.02573	4.01376	4.04015	4.30887	5.47247	4.62785
POGZ	3.76368	3.83302	3.77427	4.32486	3.74728	3.59997	3.57937	3.38694	3.90113	4.1576	3.65248	4.07955	3.49713	3.41143	3.92633	3.41195	3.46681	3.74407	4.44035	3.91019	3.69743	3.59489	3.61366	3.83591	3.92805	3.63669	3.51396	3.30272	3.85174	4.14256	3.54059	3.70513	4.27814	3.33045	4.12629	3.87053	3.60356	3.45997	3.73533	3.82029	4	3.80954	3.77567	3.86908	3.4947	3.75408	3.45727	4.06586	3.91971
HMGCS2	4.30311	5.48471	3.59979	5.81695	5.34385	5.17556	6.43284	6.50629	4.19211	2.29721	4.61263	1.83436	7.81851	3.21257	4.1619	6.03794	5.15779	5.69175	4.24926	1.67056	5.92869	6.41775	4.26745	5.01987	5.5947	5.72652	3.82194	4.16854	5.84965	6.58217	4.32299	4.91526	3.21257	5.25995	5.5969	4.23854	0.359659	5.71614	5.18985	4.61388	5.27045	6.39067	5.05351	5.66844	6.00952	5.62886	5.46705	6.59906	3.91085
NSD3	3.65132	4.02258	3.44869	3.22475	3.91312	3.66454	3.72394	3.53393	3.90426	3.64508	3.88385	3.8586	3.5393	3.3003	3.17707	3.50922	3.82871	3.79252	3.98467	3.05704	4.39511	3.52571	3.65081	3.35514	4.39039	3.59233	3.5983	3.76181	4.01148	4.35202	3.57747	3.81787	4.08124	3.72346	4.10485	3.26586	3.98203	3.3812	3.9523	3.12269	3.74554	4.17446	3.31113	4.06513	3.89562	4.16709	3.89778	3.61368	3.58604
SH3GLB2	5.27439	5.33051	5.32438	4.14059	3.77688	4.61081	4.80171	3.9579	4.99669	3.30401	4.17321	2.62714	4.55523	4.9318	3.37918	4.74013	4.72081	4.54097	3.30034	4.08061	4.94182	3.59323	5.07116	4.11845	4.24311	4.82383	4.57003	4.34062	5.10867	4.31808	3.66321	4.23577	5.56154	3.62677	4.10962	4.57433	4.52003	5.1876	3.34197	4.98151	5.20909	4.0115	4.93138	5.20406	3.74069	4.20832	5.08115	5.22344	4.65278
CSNK1D	4.97848	4.53947	4.57868	4.24011	4.17715	4.44515	4.57396	4.60081	5.00262	4.45551	4.48976	3.35451	4.84593	4.73679	4.83514	4.49766	4.36436	4.69101	4.76525	4.77326	4.51245	4.90297	4.6052	4.81029	4.45233	4.42992	4.11431	4.42337	4.09132	5.41093	3.62819	4.37403	4.02151	4.21905	4.36691	4.73824	4.06822	4.24225	3.8988	4.74977	4.88967	4.67487	4.50437	4.49704	4.85099	4.29803	4.36445	4.98079	4.45117
XRCC5	3.15037	4.13377	3.51676	4.19259	4.07134	4.0662	3.75549	3.62164	4.11495	4.47099	4.35867	3.97946	3.61843	3.44391	3.46512	3.77579	4.44403	4.34598	4.91404	2.89883	4.32302	4.30914	4.03602	3.31572	4.12605	3.05518	3.80881	4.44124	3.86846	5.18974	3.61411	4.35676	5.05832	4.0306	4.20593	4.85854	4.40442	3.97147	3.9907	3.1306	4.13724	4.39138	3.41966	4.18652	4.58697	4.15651	4.57485	4.68733	3.78933
CIRBP	4.76999	5.18856	5.24356	4.53798	4.23218	5.23377	4.19039	4.75514	4.96429	4.45705	4.37751	4.21373	4.06023	4.62853	4.73165	4.71428	4.97335	4.81704	5.27694	4.51461	4.7668	4.31044	5.23628	4.62753	5.12107	4.57318	4.6439	4.84755	4.67795	4.89356	4.39478	4.85299	5.34099	4.64921	4.79728	5.21963	4.0809	4.88986	4.17025	4.51143	4.95475	4.95225	5.31983	5.08728	4.94736	4.82859	4.52388	4.13431	4.824
NBEAL2	3.47285	4.11431	3.99898	3.48773	3.9766	3.99127	4.21008	4.0693	3.97616	3.87813	4.23911	3.50861	2.75505	3.88023	3.90721	4.06266	3.04714	3.33438	3.30274	3.51994	3.06335	3.80287	3.69856	4.16986	3.4645	4.3285	3.43208	3.50691	4.26366	4.31712	3.12617	3.34765	4.26361	3.61461	3.71824	3.82678	3.77833	3.23231	3.23948	3.63939	3.82798	3.51066	3.42407	4.17304	4.0164	3.38029	3.41666	4.16906	3.83585
ELK4	3.2558	3.27753	3.64756	4.74708	3.82835	3.82864	2.5991	3.72341	3.49928	4.28997	3.68916	3.44247	3.38536	3.52363	3.63396	3.38396	4.00964	3.62939	5.02401	3.08694	4.58748	3.30262	3.11168	3.32447	4.32109	3.73888	3.87941	3.64144	3.50048	4.17721	3.45452	3.59555	4.7604	3.29182	4.02437	3.43665	3.5823	3.76617	3.75768	3.66467	3.46428	3.95408	3.28376	3.46739	5.0903	4.31188	3.47185	3.9888	3.58624
ACTR2	3.04323	4.00584	3.68064	4.32905	4.07094	3.98321	3.70251	4.5482	4.01797	4.48586	4.49111	4.70502	4.2934	3.47966	3.73574	4.0205	4.53989	4.21557	5.11572	2.84008	4.59872	4.12131	3.62532	3.52374	4.60407	4.34629	4.25051	4.456	3.7197	4.80861	4.13106	4.50787	3.86652	4.41371	4.1888	4.39245	4.20179	4.05588	4.3407	3.93796	3.98503	4.73378	3.54876	4.41475	4.22448	4.1475	4.35865	4.91074	3.88613
EFCAB14	3.29871	4.0591	3.96148	4.46539	3.89515	4.32482	3.649	4.05384	4.01391	4.0568	4.17985	3.44504	3.85186	4.86281	3.574	4.29038	4.19527	4.1456	4.93235	2.88177	4.71776	4.15428	3.95074	3.52705	4.33005	4.01704	3.97384	4.101	4.35485	5.2066	4.14249	3.89974	4.32364	3.94024	4.1461	4.15836	3.93318	3.94775	4.13976	4.18247	4.35677	4.52576	3.40984	3.97032	3.98241	4.67422	4.13742	4.56954	3.6066
HDGF	4.50273	5.22357	4.90475	5.61401	4.70383	4.88963	6.09613	5.4298	4.9149	6.16402	4.75191	5.40587	5.5819	5.30097	5.42727	4.86544	4.56085	5.05184	6.57612	5.24945	5.33842	5.42756	4.76209	5.04203	4.46323	5.46429	4.91034	4.79062	5.35796	5.59361	5.40861	5.18893	5.05166	5.10242	4.8489	5.81483	5.70248	5.47222	5.38969	5.80045	4.97416	4.5959	4.53759	5.05235	5.68356	4.95326	4.99774	5.59866	4.86505
SUPT6H	3.29187	3.68805	3.60411	3.40013	3.38852	3.71412	3.86201	3.61666	3.69513	3.3846	3.54792	3.68804	3.57905	3.31936	3.89654	3.64897	3.48038	3.57786	3.73002	3.46386	3.22726	4.31134	3.81119	3.6709	3.04715	3.09035	3.40891	3.52019	4.02465	4.4659	3.17491	3.42596	3.7604	3.42091	3.33642	3.72892	3.50141	3.65988	3.7421	3.36318	3.91906	3.50879	3.55343	4.19664	3.62549	3.36124	3.666	4.13335	3.60401
UBAP2L	3.45036	4.02643	3.9808	3.86065	3.9042	3.87424	4.19719	3.66763	4.06263	4.30927	4.39048	4.21205	4.18435	4.10391	4.07156	3.52176	3.79127	3.95593	4.52134	4.12569	3.83475	4.3704	3.90315	4.10456	3.79675	3.81743	3.66435	4.00966	4.30779	5.35851	4.30043	3.66899	4.69333	3.53054	4.19604	4.49773	4.80615	4.24147	3.97435	3.90952	4.32916	3.7103	3.58125	4.34898	4.33027	3.79736	3.85043	4.22583	4.2404
CELF1	3.66256	3.60243	3.53242	3.61027	3.16949	3.41289	3.0898	3.72426	3.4286	2.82963	3.78372	3.41049	3.11663	3.52598	3.06161	3.36874	3.7078	3.55531	3.36676	2.43367	3.93915	2.79788	3.35562	3.03599	3.90044	3.54694	3.22306	3.51843	3.49685	3.80282	2.83739	3.61227	4.2839	3.49899	3.49751	3.34532	2.52319	2.53399	3.17976	3.37646	3.31731	3.68178	3.17142	3.50496	3.58511	3.69711	3.38473	3.92697	3.57672
TPI1	5.36979	5.231	5.3033	5.39325	5.3778	5.3805	5.64587	5.1833	5.58441	5.23269	6.15411	5.8378	5.62472	5.5873	5.51949	5.07558	5.41431	5.69894	6.39353	5.85921	5.70797	7.41842	5.32158	5.69295	5.11379	5.53833	5.23549	5.63465	5.4553	7.10465	4.96216	6.39888	6.29893	5.63847	5.57089	5.7637	6.18798	5.77129	5.95447	5.83351	6.40896	5.15021	4.76972	6.20007	5.55052	5.31413	5.33876	5.82686	5.243
ANKRD50	2.65683	3.37343	3.52483	3.61153	4.20164	3.5943	2.69242	2.92022	4.78717	5.05064	4.97139	2.48869	2.66395	3.83738	4.00965	2.0015	4.12618	3.64794	4.61351	2.15806	3.50945	2.70601	4.26612	3.81051	4.82155	3.03875	3.45217	4.33056	2.81495	3.09032	4.16943	4.02588	4.28812	2.58376	3.81888	4.45807	4.70611	2.77414	3.51041	3.902	3.98635	3.85857	2.85369	4.39648	3.22592	3.77511	4.20574	3.59328	3.57956
NIPBL	2.6539	3.51081	2.90943	3.7136	3.54732	3.39184	3.78813	3.0632	3.21517	3.57105	3.77833	3.99792	3.48793	3.505	3.07254	3.52167	3.79924	3.28516	3.6821	2.45019	3.53725	2.96365	3.09247	2.82647	3.96358	3.51986	3.56109	3.64157	2.56874	3.56449	2.93242	3.36093	3.94683	3.28658	3.75959	3.30077	3.62229	3.14217	3.41927	3.42118	3.23065	3.83223	2.99681	3.6109	3.27599	3.75853	3.68479	3.72305	3.03468
DIDO1	3.81971	3.79084	3.52555	3.50074	3.39472	3.41798	3.41222	3.96096	3.66788	3.56785	3.3785	3.81842	3.27198	3.74692	3.64455	3.83966	3.34421	3.45017	3.62079	4.80439	3.39876	3.62139	3.6491	3.53647	3.53481	3.2747	3.19339	3.40098	3.42346	3.95558	3.32934	3.1923	3.91389	3.21823	3.49572	4.1901	3.50308	3.81717	3.09971	3.77376	3.712	3.37575	3.35085	3.84615	3.56173	3.41191	3.37079	3.56983	3.51389
SF3B3	3.34472	3.62501	3.77611	3.58935	3.73894	3.61915	4.14465	4.0347	3.63442	3.91712	3.98477	4.10666	4.05324	4.18792	3.64367	3.43893	3.75218	3.88472	4.13113	3.59158	3.55477	4.08092	3.57575	3.65995	3.49822	3.67646	3.52374	3.67041	3.65572	4.73472	3.27115	3.8552	3.7388	3.61041	3.51658	3.94168	4.08842	4.08311	3.92931	4.02695	3.89589	3.75315	3.58125	3.85421	3.66241	3.49031	3.78808	4.0366	3.79719
CRYBG1	3.03579	4.4499	4.69695	4.53154	4.29474	4.70471	4.24946	4.47089	3.81706	2.99069	2.9668	4.81047	5.54139	4.66615	3.54026	4.87164	4.08993	3.72343	3.61921	4.52763	4.99876	4.759	4.95322	4.35397	4.2622	4.5178	4.88426	4.54434	4.65074	5.07341	5.11308	4.42665	3.61109	5.03092	3.73811	3.94004	3.31448	4.99197	4.02668	3.96848	4.74274	4.52796	4.40903	5.26369	4.51289	5.1278	4.77319	3.72385	4.32762
ARF1	4.43221	5.27536	5.0294	5.49495	4.95936	5.0097	5.01702	5.31541	4.89117	5.53094	5.39226	4.90336	5.73029	5.09738	5.46883	5.16905	4.97975	5.04284	5.99083	4.93246	5.30726	5.60742	5.00418	5.0803	4.81283	5.33658	4.91311	5.20604	5.50127	6.28262	5.19013	5.3828	5.71481	5.02363	4.95068	5.60555	5.14731	5.12921	5.33174	5.09018	5.20367	5.13142	4.61593	4.85025	4.78605	4.97033	4.79696	5.5083	4.94873
RPS20	4.37496	5.41772	5.24423	6.02855	4.29327	5.34782	4.88882	4.74757	5.00715	5.3797	5.30443	4.48498	4.18985	5.41274	4.70609	4.95405	5.39367	5.17359	6.4423	3.59314	5.92161	5.46809	5.09057	4.66668	5.03382	5.08524	4.68163	5.45621	4.40776	6.25917	5.16885	5.04204	4.95592	4.76261	5.49065	5.77118	6.02652	5.486	5.43395	5.39163	5.22601	5.03707	4.03724	5.2615	4.5601	4.46348	4.88999	5.50683	4.7265
MXRA5	3.65065	3.32639	5.58852	3.19735	3.95096	4.30289	2.64695	2.39285	3.11745	3.50977	2.13424	1.47375	1.69795	3.36767	3.18055	3.32435	3.74527	4.66211	3.96996	1.18363	3.99062	4.41372	3.58322	4.03874	2.61848	2.31558	3.51745	3.44678	2.78916	2.26267	3.16726	3.82237	4.38635	3.52783	3.94546	4.27932	3.62575	2.9893	4.04913	4.31189	2.7159	2.08768	4.77853	4.89869	2.40932	1.78256	4.16563	4.73711	4.05556
STAT3	3.72671	3.80904	3.78998	3.88111	4.16246	3.91012	4.06945	4.17832	4.03399	3.67584	4.27433	4.63555	3.89499	3.96202	3.988	3.58154	4.00183	4.3367	3.96377	3.47645	3.71578	4.74581	4.59792	4.03047	3.49778	3.75969	4.21767	4.43745	4.16077	4.81132	4.05846	3.85663	4.40214	4.29473	3.54355	4.59199	4.02743	3.55585	4.18628	4.14362	4.21486	3.81033	3.98086	4.24746	4.08309	3.60544	4.42751	4.72474	4.64442
PCBP2	4.45957	4.27619	3.85907	4.11736	4.65327	3.88049	3.9066	3.5689	4.58529	4.5192	4.2823	4.38222	4.74967	4.80736	3.73646	3.98132	4.29819	4.37891	4.63429	2.96505	4.60088	4.96394	3.66705	4.27058	4.70741	4.40262	4.37149	4.07429	3.60097	4.56667	3.49868	4.5432	4.48649	4.31206	4.51953	4.45813	4.26841	4.63083	4.23741	3.83063	4.2234	4.7888	4.09058	5.07942	4.27495	4.87602	4.50254	3.39741	4.50461
CDC42	4.56591	4.98321	4.69352	5.19094	5.19389	4.90192	4.72727	5.06226	5.10232	4.89432	5.28375	4.88876	5.21396	4.45697	4.45569	5.08227	5.21899	5.35607	5.77585	3.81236	5.90525	5.25294	4.70534	4.76288	5.40999	5.03751	5.13733	5.29723	4.82276	5.64813	4.56108	5.16252	5.38588	5.23449	5.24807	4.18971	5.15842	5.2741	5.15881	5.74632	4.85208	5.5589	4.49368	5.03729	4.41761	5.5058	5.36315	4.88933	5.11082
CTDSP2	4.65236	4.62932	4.30049	4.64931	4.76085	4.5145	4.29099	5.04526	4.58015	3.58431	4.13023	4.41221	4.21389	4.59301	4.47816	4.30149	4.19725	4.70063	5.16091	3.69675	4.7059	5.62634	4.46469	4.49437	4.23661	4.00114	4.07754	4.12814	3.78664	5.02022	4.54278	4.74242	5.18568	4.10722	4.36493	4.43654	4.2738	4.40246	5.25037	4.21871	4.01375	4.59752	4.62725	4.80618	4.23759	4.85904	4.14174	4.8908	5.02134
EIF4A2	3.18902	4.22796	3.79352	3.33308	4.09846	4.21855	3.51036	3.38467	4.31024	3.70784	4.40956	4.11652	3.68139	4.38556	2.96729	3.91437	4.77407	3.94834	3.17248	2.81613	4.42964	3.46672	3.95824	3.29146	4.5695	4.11511	4.33638	4.38478	4.38472	4.20858	3.937	4.08405	4.24766	4.13624	4.72966	3.65113	4.178	4.10068	4.28934	3.55983	3.7614	4.66401	3.77019	3.18232	4.0336	4.32931	4.23892	3.43903	3.79059
CUX1	3.46776	2.69118	3.12217	1.99877	2.7412	2.82175	2.89159	2.86247	3.07439	3.15685	2.97539	3.31554	2.40839	3.21892	2.9152	2.29761	2.82119	3.22678	3.4521	2.89403	3.44995	3.2566	2.97472	2.9418	3.63315	3.02105	2.63363	3.54647	2.80343	3.35954	2.80648	3.38611	3.2785	2.65909	2.9012	3.7159	2.98288	2.80257	2.58085	3.35957	2.97777	2.78446	3.05917	3.3776	3.154	3.20413	3.22594	3.52067	3.15877
KDM5B	3.03368	3.36868	2.91319	3.81607	3.49325	2.8889	2.99078	3.33011	3.32426	3.74247	3.75953	3.48337	3.35933	3.59865	3.21721	3.09026	3.63886	3.52808	4.42236	2.80205	3.46946	3.5566	2.99844	3.00704	3.68204	3.44824	3.15288	3.45106	3.16196	4.15127	2.95744	3.47861	3.24009	2.96302	3.73658	3.62769	3.75773	3.25293	3.40434	3.14669	3.42003	3.63192	2.74826	3.59539	3.38392	3.5574	3.59847	3.31729	2.84187
PABPC4	3.9525	4.7011	4.28345	4.91541	3.64001	4.74425	4.2989	4.32032	4.22413	4.45109	4.2873	3.5117	3.93944	4.34751	4.222	5.03977	4.36813	3.88693	4.96045	4.06346	5.10072	4.68051	3.89016	3.66807	4.18823	4.71833	4.04142	4.28532	4.41974	5.26599	4.37083	4.081	4.48234	4.39115	4.74271	4.67811	4.37239	5.63744	3.85017	4.57076	4.42638	4.22387	3.64975	4.59413	6.12811	3.91714	4.1608	4.43229	3.68546
PARP4	3.38742	3.99258	4.13332	4.10236	3.15422	4.07699	3.73965	3.55741	4.27612	3.79573	4.41443	3.44976	4.3305	4.23017	3.52249	3.78602	4.14299	4.00108	4.56692	3.70156	4.33037	3.46874	3.6778	3.31051	4.6533	3.87541	4.00818	4.0845	3.50246	5.36856	3.90879	4.13941	4.53256	3.74596	4.87792	3.98212	3.81159	3.99327	3.77675	3.69799	4.24154	4.45498	3.40773	4.85433	3.9622	4.20538	3.93752	4.33961	3.77564
PLCD3	5.82053	4.94813	5.48387	4.67727	4.20535	5.85776	4.04739	5.32974	5.86076	4.52623	5.48173	3.83199	3.92937	5.57266	4.64998	3.74135	5.27558	5.10812	5.03739	4.7458	4.88613	4.41016	5.81445	4.98583	5.23868	4.48097	4.87044	5.42437	4.85832	6.76038	4.83436	5.38386	5.64603	4.62144	5.37469	6.20689	5.53304	4.61863	3.78268	5.72917	5.7332	5.03526	4.54858	5.3384	4.68211	4.6269	4.62597	5.39594	5.65472
PHC3	4.14894	3.79432	3.97405	3.86371	4.03931	3.93528	3.6846	4.9759	4.17075	3.98429	4.51086	4.25443	3.90027	3.74564	3.63946	4.08991	4.28949	4.25377	4.12027	3.36546	4.54314	3.42356	3.95697	3.74713	4.84923	3.90309	4.21519	4.29915	3.77402	4.67427	4.329	3.96547	3.26046	4.29059	4.3947	3.79602	4.14451	3.8438	4.12621	4.25424	4.11821	4.36436	4.25281	4.30471	4.28294	4.41945	4.23141	4.84753	4.46635
C6orf62	4.06065	3.88748	3.71609	4.7416	4.40445	4.18637	3.69433	4.4736	4.28542	4.05256	4.56117	4.81819	4.74483	4.41929	4.00035	4.5796	4.81009	4.78309	4.55707	4.75764	4.90261	4.24081	4.24088	4.17162	4.76817	4.44119	4.48102	4.52875	4.68555	4.99179	3.63357	4.53481	5.08004	4.38881	4.41902	4.76112	4.4503	4.21946	4.55958	3.98083	4.45289	4.39903	4.05732	4.68692	3.66928	4.57744	4.98148	4.61892	4.40403
MLXIP	4.33598	3.50558	3.86427	3.12722	3.34154	3.63699	3.51314	3.4318	3.7828	3.83474	3.76435	3.36724	3.08501	4.09558	3.87777	3.55572	3.39061	3.70308	4.34536	3.77907	3.44083	3.9627	3.60889	3.47387	4.08216	3.14216	3.06982	3.125	3.67001	3.97403	3.21746	3.96787	4.19322	3.27595	3.79287	4.07105	2.90438	3.59591	3.44075	4.07188	3.32682	3.76664	3.70599	3.50996	3.67515	3.81721	3.45777	3.59468	3.54008
ACER2	4.55897	5.81613	4.74933	4.8747	3.39031	3.44627	5.38513	4.83079	5.804	3.70086	5.03794	3.38456	7.64082	6.40776	4.07548	5.12891	5.43002	5.62281	4.61674	4.01834	5.951	6.24117	4.60437	2.49492	4.66495	6.56752	4.5829	5.08024	6.19008	5.87589	4.0149	4.96686	5.60811	4.32792	5.51067	6.39921	6.32107	4.60905	5.32909	5.57667	4.97355	5.44734	4.49354	5.76908	3.33913	4.78409	4.11822	6.07828	4.45657
CMIP	3.89538	2.75692	3.47931	2.87284	3.43876	3.16849	2.35319	3.24474	3.70617	2.80242	3.30687	3.13195	3.81018	3.7124	3.38547	3.30257	3.07629	2.9524	3.85293	3.33342	4.01768	3.13393	3.47573	3.74146	3.69371	3.39215	3.502	3.54128	3.72935	4.16926	2.89716	3.42375	4.64537	2.98051	3.27106	3.94182	3.52978	3.099	3.25107	3.80024	3.64578	3.26342	3.22096	3.38598	3.34315	3.61044	3.24654	3.58961	3.61071
KMT2E	4.28484	4.70778	4.53086	5.06506	4.85507	4.93698	4.85012	4.29243	4.93499	4.67542	5.418	5.12514	4.28452	5.06798	4.91991	4.72385	5.11009	4.94758	5.26852	3.88358	4.9577	4.80033	4.82906	4.61342	5.20611	5.11081	5.04241	4.87194	4.17147	5.69059	5.39575	5.02098	4.84198	4.90982	5.26133	5.02462	5.07639	4.68588	5.00528	4.71541	5.05118	5.02645	4.79818	4.68411	4.39288	5.22427	4.98832	4.78724	4.90914
ZNF217	3.18407	3.96865	4.04219	3.67818	4.74469	3.45207	4.19191	4.49088	4.18289	3.34898	4.26551	3.92712	4.57191	4.60112	3.19138	3.80556	3.85901	3.62754	4.27644	4.16666	4.33592	4.99014	3.09525	3.99447	4.35405	4.18757	3.27152	4.08024	3.91929	4.24954	3.7151	3.77908	3.86452	4.40106	4.53386	4.38609	3.85539	3.99295	4.5929	4.1392	5.02553	4.40304	3.27889	4.3783	4.01304	3.94971	4.75097	4.55607	4.33375
HP1BP3	4.23495	4.32756	4.26139	4.21	4.79076	4.33329	4.83916	4.85149	4.39725	4.05635	4.29843	4.23629	4.9455	4.34107	4.09271	4.4031	4.23835	4.23101	4.42305	3.88772	4.54883	4.57294	4.18922	4.55622	4.53212	4.77336	4.5677	4.33292	4.64701	4.71673	4.66516	4.3136	4.6325	4.15197	4.56764	4.59238	4.88637	4.42272	4.8216	4.62383	4.32457	4.50895	4.53263	4.43436	4.33697	4.50281	4.23781	4.4184	4.15075
LDHA	3.87586	3.18535	2.76004	3.90664	3.63568	3.12203	3.76034	3.64231	4.16686	3.40264	5.47762	4.20216	4.84097	4.67359	3.46987	2.9284	4.50033	4.49812	4.50214	3.43074	4.87419	5.27427	3.11753	3.45377	4.15465	4.75929	3.76124	4.46656	3.68241	5.15358	4.01603	5.22291	4.63293	4.37336	4.21924	3.5526	5.40861	4.44964	4.94367	3.82694	4.71321	3.66524	2.81486	4.02537	4.41347	4.18091	4.11808	5.11077	3.50316
ATRX	1.5541	2.557	2.13733	2.78636	2.89202	2.53466	1.97095	2.24732	2.65143	2.88407	2.92715	2.48127	3.19068	3.03491	1.96843	2.60145	3.0859	2.50973	2.5013	1.68293	2.77046	2.08751	2.55216	1.89615	3.20619	2.66085	2.74827	3.12789	2.94854	2.45747	2.36393	2.46017	2.81456	2.84785	3.14565	2.51442	2.56713	2.24813	2.72378	2.16361	2.26956	3.16522	2.20714	2.52782	2.54271	2.91289	3.0552	2.51819	2.31677
PIEZO1	4.37347	4.3535	4.12356	3.9779	3.43534	3.78637	4.03596	3.86291	4.37169	4.14414	4.77513	4.9825	4.37645	4.68323	4.54811	3.81921	3.64513	3.65578	3.57028	5.08714	3.02154	4.43736	4.27036	4.4492	3.79041	4.44289	3.81002	4.4764	4.13787	4.27274	3.65261	4.3105	3.99031	4.49427	4.31028	4.57278	4.26908	4.53707	4.13179	3.96443	3.65268	3.35735	3.75397	4.69782	4.25713	3.2651	4.11948	3.83431	4.18588
GOLGA4	1.74471	3.22472	2.6453	3.22465	3.53508	3.22254	2.40516	3.1237	3.10074	3.44839	3.73018	3.88214	2.96399	3.05998	2.60006	3.70517	3.63475	3.1258	3.17106	2.3511	3.27045	3.24117	2.97837	2.55256	3.50925	3.58003	3.57607	3.31726	3.20263	3.16267	2.99197	3.21001	2.92823	3.54621	3.62246	3.11526	3.40236	2.84526	3.29378	2.60588	2.98469	3.70678	2.80245	2.91715	3.77645	3.61467	3.49303	3.73314	2.66333
C3	2.32122	2.51842	3.67831	2.33873	2.32704	3.78254	2.59009	3.28089	2.83204	3.0408	4.78463	4.0735	0.724824	3.41442	4.97705	5.18015	3.02554	4.52526	3.78692	2.47343	2.23572	4.78718	5.17953	3.09673	3.32324	2.47403	3.26112	4.99704	3.93377	4.69914	3.32482	2.90903	3.45947	5.8313	2.85753	5.27004	3.71992	3.21287	4.33804	3.12421	2.57028	3.39515	4.13542	3.1192	4.051	2.36284	5.97164	3.23387	4.67349
CREB3L2	3.23427	4.13786	3.5809	2.82437	3.87042	4.07882	3.64875	3.23019	3.52085	3.45556	3.84745	3.02561	4.13245	3.44663	3.40764	4.37658	3.15374	3.15724	3.97513	2.27092	3.88451	3.5769	3.5919	3.47772	3.69709	4.64668	3.60064	3.70614	3.75753	3.82948	3.43585	3.66193	3.60063	4.44814	3.35885	4.34406	3.26536	4.10315	3.73109	3.58125	3.10731	3.44199	3.56236	4.45801	3.72644	4.2074	3.44292	4.00842	3.51887
MYO9B	3.64184	3.53447	3.65834	3.1738	3.36846	3.37139	3.70736	3.63473	3.53063	3.70526	3.80606	3.76877	4.32301	3.853	4.10651	4.12993	3.02779	3.3715	3.60784	4.26919	3.05195	3.96694	3.71713	4.32583	3.29053	3.46729	3.23717	3.42217	3.99022	4.31456	3.33983	3.63249	4.06806	3.73267	3.45936	4.03949	3.58994	3.66092	4.09328	3.72069	3.83149	3.47689	3.61641	3.96365	4.01301	3.65076	3.32089	4.19572	3.63965
RBM25	3.34772	3.83515	3.70732	3.46304	4.12687	3.92234	3.09495	2.96808	4.16558	3.70653	4.34086	4.20647	3.3015	4.31284	3.31926	3.74603	4.37485	3.84456	3.64286	3.77107	3.85311	2.9258	3.77154	3.61495	4.52209	4.10895	4.15103	4.20119	4.16404	3.29602	3.18766	3.65892	4.21609	3.91652	4.55342	4.78742	3.86619	3.43875	3.414	3.11775	3.72148	4.09726	3.82184	4.34245	4.01443	4.10809	4.14524	4.39488	3.53525
NEDD4L	2.89569	4.13874	3.37924	3.60603	1.92719	3.68293	3.53804	2.54448	3.48296	2.27569	3.30339	2.52951	3.71915	2.79807	2.38415	3.59937	3.18027	3.30264	2.83129	2.5946	3.50007	2.87417	2.90168	2.18458	3.35978	3.08754	2.61324	2.89294	2.87325	2.87557	3.71096	3.14318	3.82476	2.86783	3.02272	3.34947	2.98402	1.78071	2.40508	3.19342	3.00948	3.69117	3.061	3.3894	2.99651	2.7186	2.68983	3.21192	2.87037
SCAF11	3.41888	3.52701	3.49222	3.76262	3.76259	3.61583	3.12536	3.81316	3.84091	3.88812	4.25256	3.60671	3.3903	3.32864	3.31093	3.62235	4.01906	3.78684	4.01495	3.0789	3.8353	3.77502	3.4621	3.2836	4.12435	3.53433	3.91086	4.09572	3.74727	4.17153	3.8318	3.60333	3.69568	3.64156	4.11489	3.71714	4.04245	3.69027	3.87679	3.5324	3.47029	4.08157	3.59918	3.3628	3.50775	3.7457	3.91333	4.12031	3.45805
CLDN4	3.90288	5.39156	5.16077	4.93388	5.12945	4.58466	6.42335	5.35953	3.79698	3.75562	5.01303	3.72171	5.74325	4.36694	3.94428	5.60063	3.82085	3.34099	3.93581	4.63179	4.85495	5.44306	4.29063	4.23407	3.06427	5.86811	4.34563	4.23733	5.18375	4.41103	3.96575	4.34914	5.57258	4.74733	3.73795	4.8935	4.85707	4.85169	5.36407	5.523	4.95786	3.86278	4.22643	5.74358	5.16592	4.67189	4.47862	5.63562	4.07326
OS9	4.31479	4.62386	4.68338	4.78646	4.08109	4.62133	4.57381	4.98418	4.68161	3.90365	4.78837	4.62183	5.02289	4.71659	4.49471	4.50411	4.64221	4.9372	4.8923	4.18265	3.81942	6.20577	4.63924	4.53484	4.13746	3.93829	4.06069	4.72241	5.12773	5.94507	4.18999	5.05206	5.16936	4.36614	4.27756	5.31141	4.68281	3.92227	4.67009	4.52191	4.59813	4.62281	4.4683	4.82563	4.55056	3.80006	4.60625	5.37446	4.85577
N4BP2L2	3.42852	3.69281	3.27379	3.8026	3.37222	3.414	3.07054	3.35939	3.89843	3.90009	4.0192	3.58752	3.54153	3.90395	3.24923	3.65466	3.87906	3.44197	3.17945	3.16574	3.9195	2.55638	3.42132	2.84153	4.22594	3.57392	3.79538	3.73554	3.34059	2.56989	3.08842	3.40045	3.33669	3.78473	4.23261	3.77928	3.40668	3.04054	3.15848	3.16811	2.99657	3.97509	3.58019	3.57264	3.64246	3.89676	3.84049	3.47349	3.21554
HTT	2.51209	2.86854	2.57308	2.73245	2.729	2.6958	2.82221	3.05606	2.78788	2.8944	2.92249	2.93328	2.85931	2.85442	2.92475	2.83444	2.60664	2.58945	2.89911	2.89819	2.71865	3.43799	3.09323	2.90588	2.45503	2.74103	2.5795	2.65464	2.95132	3.15365	2.48406	2.66581	2.86677	2.85927	2.65056	2.85116	2.77886	3.00073	2.80009	2.66609	2.87004	2.79976	2.56136	2.93856	2.9495	2.52563	2.72374	3.03966	2.76657
DYNC1LI2	4.09691	3.59849	3.14218	3.70137	4.23575	3.41517	4.59091	4.85138	3.81728	3.89428	3.82654	4.09838	4.80829	4.11291	3.489	3.28548	3.70501	3.81325	3.47644	3.36102	3.8458	3.6036	3.37747	3.74523	3.89718	3.82513	3.63127	3.5572	3.46121	3.62093	3.7552	3.71933	4.37495	3.71962	4.01663	3.73641	3.84276	4.0285	3.30473	4.40122	3.85946	4.17937	3.55214	3.89777	3.32367	4.36312	4.20684	4.24279	3.28977
PPFIBP2	4.01757	5.09699	5.0553	4.81373	3.60989	4.82796	4.51774	3.64416	4.46007	2.47293	4.55459	3.49452	5.06839	4.42178	3.84645	4.60057	3.51473	3.60714	3.39662	4.09736	4.66258	4.45482	3.86297	3.56173	3.75303	4.2384	3.80477	4.07171	4.93038	5.72932	4.48508	3.92576	5.04588	3.9537	4.57785	4.24567	4.0567	4.36495	3.07252	4.47074	4.98942	4.80874	4.84376	5.25035	3.82714	4.57317	4.39694	4.71118	4.45991
MDM4	4.73837	4.30965	4.12703	4.37124	4.58666	4.36778	3.69737	4.67154	4.7409	4.5619	4.58956	3.96211	4.24978	4.26998	4.08144	4.38679	4.74602	4.32529	4.02479	4.37137	4.83989	3.57745	4.23749	4.36794	5.15153	4.42317	4.54957	4.54497	4.28082	3.77052	4.53044	4.23633	4.51459	4.4933	4.97173	4.76888	4.24765	4.09359	4.1704	3.98804	4.08959	4.67197	4.29503	4.56439	4.55085	5.01634	4.51236	4.35696	4.23815
BCL9L	4.29256	4.20901	4.00694	3.36483	3.96881	3.88355	4.10974	3.95478	3.54338	3.49663	3.54887	2.86503	2.89645	4.46727	4.26109	4.00636	2.99863	3.35176	3.84678	4.12761	3.48483	4.25951	3.95088	4.58429	2.83009	3.83696	3.01693	3.26862	4.1807	4.34768	3.48345	4.05403	4.60223	4.03397	2.9568	3.90648	3.24289	4.00324	4.7829	3.94363	3.75621	2.86406	3.9437	4.34581	3.93303	3.88332	3.69127	3.82523	3.46281
THRAP3	3.93312	4.51131	4.41804	4.89737	4.1972	4.38997	4.31984	4.0656	4.3155	4.18993	4.67559	4.12762	4.57108	4.56921	4.41048	4.19973	4.46257	4.63266	5.28532	3.90521	4.36522	4.94144	4.53623	4.41204	4.14789	4.04653	4.38258	4.44523	4.45024	5.82852	4.23193	4.45422	5.10519	4.17002	4.23716	4.54229	4.58797	4.4196	4.74685	4.46871	4.55581	4.34592	4.14072	4.97401	4.44857	4.25702	4.63715	5.1437	4.47795
GSTP1	4.6459	4.35184	5.94909	5.40353	5.02909	5.7955	5.71006	5.3509	6.08528	5.21791	6.62749	5.35716	5.94579	6.03684	4.87091	4.41972	4.71273	5.45088	6.38069	4.90285	5.24521	5.86549	6.31683	5.07354	5.20435	4.58726	4.97593	5.81518	4.58532	7.70018	4.92602	5.76016	5.78072	4.67931	5.42541	6.68622	6.12804	5.48895	5.27259	5.33159	6.14043	5.72299	5.23403	6.71768	5.42051	4.88644	5.55202	6.17715	5.34879
WDR6	5.51113	4.94384	5.33301	5.35591	5.12293	5.11138	5.09521	4.74805	5.23286	5.14238	5.22167	3.49956	4.17299	4.80163	5.19834	5.07139	5.01351	5.14976	5.34599	5.77453	4.97024	5.46101	5.34222	5.27212	5.02298	4.60039	4.69727	5.00564	5.22598	5.7829	5.17939	5.19259	4.27522	4.63429	5.17572	4.82541	4.73786	4.84514	4.52482	4.65309	5.37854	5.31658	5.34288	4.6691	4.72834	4.91683	5.0148	4.65915	5.03104
MKI67	1.4264	1.69578	0.984887	2.55772	3.15684	2.28974	3.3548	2.70186	1.29421	2.69118	2.34254	4.07832	3.28015	2.3594	2.47332	2.86729	1.0928	2.47571	2.70321	3.1772	1.06858	3.65303	0.182201	4.18173	1.68175	3.33267	2.65621	1.53529	3.4527	2.90016	2.15631	3.70099	3.76886	2.86524	1.96109	2.25187	3.62288	3.56653	4.10638	1.48167	2.53315	1.58919	0.633445	1.25098	3.47728	2.51939	1.89151	4.22549	1.09411
ITGA6	3.87908	4.14393	4.70653	4.49849	4.04326	4.39773	2.77795	4.81459	4.95608	4.85981	5.76276	4.52653	2.6641	3.37896	3.68154	4.1608	4.32092	4.61985	5.83145	3.76587	5.68161	3.51016	4.16472	3.71371	6.23016	4.5426	4.67114	5.11395	3.95251	4.37349	3.83664	5.29484	3.98001	3.28349	5.37974	4.34807	4.8172	4.51355	4.32223	3.94666	3.66405	5.21767	4.02706	4.34585	4.37283	5.11876	4.37721	3.73684	3.59006
STAT2	3.96606	4.25026	4.30128	3.84745	4.21205	3.96799	3.99252	4.47421	4.32324	4.13723	3.75628	5.14368	4.83147	4.48994	4.18591	4.14446	3.77009	4.62591	4.51032	3.86567	3.8983	5.10934	4.28412	4.32734	3.99876	5.14883	4.31842	4.42077	4.7115	4.65612	4.14451	4.46812	4.45791	4.7977	4.15293	4.82448	4.93311	4.24656	5.38665	4.16708	4.30622	4.20585	4.19673	4.73268	4.58692	4.44388	4.57373	4.92093	4.76382
TBL1XR1	2.13489	3.07208	2.57172	3.41009	3.63895	2.80247	2.64063	3.29482	3.14064	3.31168	3.33175	3.95465	4.22233	2.50443	2.66956	2.9648	3.6687	3.01473	3.51876	2.58698	3.55155	2.86455	3.20595	2.74371	3.72755	3.26938	3.37706	3.41119	3.1485	2.92732	3.06271	3.37025	4.12606	3.27578	3.57386	3.1689	3.44702	2.92304	3.26162	2.98377	3.19753	3.26683	2.72953	3.2347	3.56111	3.54965	3.73303	3.54532	3.25256
PDIA3	3.09772	4.3434	3.663	4.84436	4.92143	4.33525	4.33361	5.04143	4.24152	4.44264	5.17672	4.76375	4.65551	3.12358	4.16305	4.15639	4.21816	4.73354	5.40085	3.598	4.0271	5.47922	4.09463	4.51421	4.30182	4.83556	4.44817	5.02893	4.37798	5.3512	3.83961	4.74077	5.10169	5.06073	4.28984	4.6464	5.20632	4.05068	5.69069	3.47507	4.27988	4.77814	3.61739	4.20349	4.35698	4.27555	4.23176	4.99758	4.26721
PGK1	3.32294	4.37804	3.68231	4.43896	4.26823	3.85403	3.87821	4.37257	4.58585	4.3014	5.14632	3.77854	4.53699	4.95073	4.24314	3.77668	4.34635	4.17017	4.97969	3.97045	4.45639	5.87332	4.02373	4.00411	4.24964	4.35261	4.01137	4.42008	4.31547	5.53315	2.90341	5.41177	3.96478	4.49938	4.28454	4.61925	5.11519	4.16803	4.89179	4.37557	4.78689	3.97213	3.19761	4.58263	4.37428	3.52019	4.25286	3.86273	3.80515
LRP10	4.77277	5.04044	4.77756	5.09719	4.53227	4.7877	4.38329	4.83369	5.01402	4.62158	4.91194	4.07395	3.88304	5.38436	4.94266	4.37803	4.41011	4.9459	5.27828	5.00733	4.60873	5.21158	4.90306	4.71936	4.38716	4.43988	4.29436	4.71895	4.92101	5.93254	4.88076	5.10444	5.12074	4.23117	4.45069	5.35668	4.70336	4.41787	4.77805	4.88609	4.62109	5.13005	4.34962	4.79615	4.56915	4.251	4.31966	5.10191	5.06094
HNRNPF	4.44528	5.68114	4.90764	5.08852	5.22875	4.74775	5.5392	5.44293	4.73945	5.46859	5.24889	4.86288	4.45387	5.37382	4.37513	4.36224	4.87465	4.88969	5.65582	4.65274	4.65404	5.77247	4.67922	5.16972	4.16403	5.31273	4.87	4.28825	5.02743	6.05343	4.94677	5.1184	5.18575	4.96823	4.7175	5.27152	5.5404	5.23611	5.38436	4.54118	5.48083	4.72777	4.59383	5.1464	4.55168	4.84963	4.9433	6.07472	4.88451
EPB41L1	3.43263	4.52356	4.39096	4.0286	3.44151	4.15755	5.20229	4.90033	3.781	3.92528	3.55526	3.09738	3.30215	4.40574	3.53129	4.64987	2.73939	3.42687	4.04934	3.86449	4.12044	4.57776	4.18943	4.33189	3.09628	4.08235	4.29884	3.78739	4.23517	4.3598	3.42542	3.51009	4.49298	3.96569	3.25	3.24007	4.24445	4.30572	3.59267	3.66884	4.30249	3.13874	3.9731	5.08443	3.91677	4.01493	4.03525	4.71414	3.6298
VCP	3.7914	4.2487	4.29658	4.39411	3.50064	4.16997	4.14595	4.15965	4.27269	3.7277	3.65923	3.95757	4.62347	4.70884	3.74531	4.0034	4.49109	4.78997	3.97229	3.33824	3.85539	5.48595	4.53942	3.57061	3.10021	4.17992	3.97181	4.13692	4.5398	4.7214	3.79911	3.78331	4.1228	3.60526	4.25135	4.05917	4.6289	3.35857	3.89644	3.96941	4.56872	3.79444	3.8421	4.6932	3.70831	3.15367	4.62749	4.77306	4.38262
BSG	4.10959	4.75324	4.68456	5.20197	4.7411	5.11779	5.21283	4.63812	4.93381	4.38565	5.28517	4.92733	5.01429	5.64362	4.60905	4.87382	4.4003	4.97593	5.43534	4.61092	4.99739	5.80437	5.26068	5.30239	4.53155	4.71403	4.14764	5.01952	5.41925	6.70975	5.08872	5.50285	5.66912	4.64434	4.59381	5.23419	5.28591	5.81963	4.74248	4.85517	5.50599	4.51539	4.38364	4.93877	4.83483	4.47782	4.42353	5.72763	4.65965
NOTCH1	3.32946	3.84262	4.35957	3.55848	3.67113	3.92258	2.17248	3.5626	3.17282	3.00422	3.21083	2.97894	2.81495	5.08055	4.35877	3.77557	3.73518	3.8127	3.05018	3.54683	3.76607	5.09309	5.3058	3.52375	2.7718	2.73888	3.64323	3.82952	3.91536	4.04899	3.27134	4.06113	4.30283	2.96714	2.64925	3.7613	3.56431	4.64643	3.82768	4.79273	4.44801	2.76634	5.1533	4.75287	2.93525	2.60348	3.81166	3.75935	4.61642
MED13	2.08213	2.93228	2.21328	2.95127	2.94427	2.7767	2.74576	2.68568	2.84897	3.12059	3.30525	3.20493	3.50207	2.94494	2.44192	3.17425	3.2045	2.81064	3.1866	1.79903	3.24583	2.84423	2.69014	2.20949	3.31791	3.31611	3.12152	3.14888	3.10177	2.90331	2.19499	3.02329	2.96059	3.09406	3.10645	3.44364	3.17716	2.88332	3.22175	2.69984	2.86333	3.21949	2.45705	2.97743	2.99029	3.05115	3.02278	2.54878	2.58361
ECHDC2	5.1062	4.07959	4.84439	3.15154	4.2815	4.21287	3.61357	4.07757	4.76082	4.06949	4.14857	3.41906	4.45748	4.09153	3.85734	3.87543	4.38468	4.32768	3.57615	4.19999	4.22743	3.41807	4.40431	4.20151	4.62905	3.76016	4.05068	4.06435	4.69265	2.92452	4.03773	4.15191	4.42221	4.35706	4.6879	4.5623	3.73079	3.7084	3.71382	4.04847	4.15342	4.74163	4.84388	3.80633	3.7088	4.78432	4.27883	4.13595	4.28283
SLC9A1	5.34228	4.00543	4.53731	3.49502	4.12403	3.9224	4.32	4.5121	4.56806	4.27455	4.90696	3.60725	3.7463	5.01752	3.68894	3.75335	5.29118	5.10826	4.62705	4.24301	4.82934	5.44314	4.55515	4.76755	4.56526	4.03467	3.53067	4.7777	4.27429	5.08542	4.79529	4.68415	4.51274	3.7199	4.61327	4.28066	3.7399	4.49393	4.09968	4.96941	4.73237	4.08992	4.15285	4.56612	3.83272	4.63419	3.6646	5.15377	4.787
ARFGEF3	3.4668	3.96009	3.3376	4.39847	3.46199	3.5184	3.70378	3.74001	3.39185	3.18364	3.26117	2.44241	2.91205	3.34471	2.94315	3.6348	3.76559	3.65377	3.69216	3.15727	4.06661	4.06566	3.08687	2.68301	2.97652	3.43264	3.07182	2.99473	3.98002	3.34761	3.45024	3.52533	3.03896	3.09971	3.37052	3.42162	3.38181	3.6479	2.3964	3.1362	3.39213	3.34552	3.12476	3.28066	3.55645	3.83882	2.83555	3.44458	3.59382
ADGRG6	3.11778	3.06042	3.16225	3.6672	2.16935	3.36583	2.25517	2.17808	3.6065	3.61984	3.12559	2.40331	1.62718	3.02577	2.59959	3.44928	2.93443	3.17653	4.07676	0.187911	3.76957	3.33875	2.24874	1.60126	3.65284	1.87605	2.70455	2.8713	2.31421	2.1765	3.15698	3.17185	3.68494	2.68168	4.0855	3.07141	2.81291	2.04576	1.7121	2.90018	2.36535	3.7886	2.86865	3.47521	2.5787	2.99795	2.63519	3.4461	2.55788
MED13L	2.659	2.64386	2.52708	2.67902	2.62828	2.64271	2.45537	2.43082	2.76399	2.64568	2.81962	2.91906	2.98908	2.76496	2.64692	2.58993	2.56635	2.74537	3.15372	2.12771	2.58792	3.22264	2.70592	2.54703	2.84485	2.48655	2.36647	2.71249	2.53181	3.29137	2.6711	2.88133	3.22167	2.49856	2.84372	2.93553	2.649	2.17687	2.84703	2.85427	2.70768	3.08789	2.48324	2.77008	2.85108	2.54142	2.56872	2.8188	2.91697
RUNX1	3.4916	3.24342	3.5741	3.02031	2.98276	3.37714	3.27217	3.46912	3.9081	2.57613	3.2872	2.81162	3.56007	4.39688	3.08803	3.64572	3.51895	3.61225	3.53629	3.5148	3.98326	3.36089	3.35259	3.25836	4.15531	3.30348	3.72021	3.74731	3.73032	4.48619	3.35863	3.5269	3.27447	3.7585	3.49476	3.7488	3.5136	3.04291	3.28969	3.84444	4.17674	3.2929	3.13731	3.42812	2.96136	3.38609	3.37524	3.06166	3.69362
TET3	3.47414	2.7676	3.07636	3.19579	3.47679	2.7859	3.87533	3.15289	3.33968	3.41097	3.20777	3.85776	4.27959	4.21294	3.27865	3.82271	3.04904	3.19288	3.33589	3.68915	3.56756	2.99366	2.83545	3.84014	3.47392	3.85974	3.09992	2.87344	3.75879	3.30497	2.63096	3.13711	3.66175	3.37203	3.29725	3.49361	3.38682	3.36247	3.51148	3.26158	3.65769	3.31266	3.10303	3.45415	3.13369	3.83339	2.93954	3.97306	2.88784
ZFP36	6.43529	5.61246	7.30905	5.3286	4.54555	6.3798	5.93123	5.41767	4.97079	4.72011	6.13042	4.27735	4.75054	5.5131	5.40374	4.47786	4.19069	4.32001	5.18279	4.77525	4.56691	4.81969	5.59365	5.26777	4.36456	5.01599	4.00718	5.51756	6.12736	5.92136	5.7707	4.45291	6.38397	4.72013	4.51297	5.83933	4.92851	4.82525	5.73796	6.19539	5.27028	4.66968	4.15754	5.8461	3.62387	4.7097	4.37468	5.6066	6.18884
CLSTN1	4.04701	4.19897	4.5483	4.08837	4.56977	4.54514	4.07451	3.9549	4.66068	3.987	5.2079	4.01807	4.14612	4.67163	4.71099	4.16459	4.52606	4.4504	4.862	4.15737	3.8377	5.30703	4.72659	4.80167	4.20185	3.4094	4.45028	4.24723	4.22984	6.06918	4.09941	4.4867	5.38792	3.28345	4.44667	5.01657	4.766	4.10748	4.76826	4.99874	4.44039	4.62186	4.43383	4.99644	4.41695	3.99765	4.5868	4.26061	4.49086
BRWD1	2.32254	3.07612	2.51017	3.28368	3.19967	2.8031	2.36287	2.7209	3.14011	3.07728	3.2723	3.15373	3.41795	2.2343	2.16845	3.22883	3.53764	2.87027	2.84098	2.57758	3.50835	2.11315	2.46777	2.2722	3.74411	3.27738	3.25218	3.25899	2.43534	2.11496	3.02317	3.20373	2.4663	3.00884	3.54661	2.88325	2.98897	2.96876	2.89049	2.77435	2.6373	3.52898	2.54195	3.21503	2.97399	3.45325	3.17684	2.61508	2.6503
SH3BP2	4.21382	3.09385	3.20089	3.49458	3.86192	3.49193	3.46741	3.79609	3.74581	3.27055	3.66421	2.89845	3.65388	3.88857	3.87826	2.95278	3.70131	3.59145	3.53032	5.05385	3.75427	4.20973	3.28526	3.73465	3.67062	3.4265	3.03403	3.0937	3.66157	4.04473	3.51432	3.88091	4.62827	4.70641	3.65893	3.30735	3.0745	3.48356	3.8806	3.21395	3.69073	3.05832	3.6234	4.08221	4.02882	4.00352	4.17518	3.77316	3.20421
PPL	4.40399	6.03969	5.15512	5.325	4.21251	5.317	4.53083	4.9166	4.6465	5.17111	4.95005	3.87117	3.78579	4.37979	5.58367	4.45995	3.72936	4.5701	5.39634	4.16573	3.99969	5.06771	5.14381	4.45154	4.05952	4.85152	4.41853	4.49785	4.62542	5.63336	3.75445	4.8275	4.36217	4.80842	4.68706	4.98852	5.35614	4.52654	4.0664	4.64833	4.35849	4.86682	4.86523	5.06956	4.60872	4.29946	4.50463	6.10761	4.3786
LUC7L3	3.72128	4.17322	3.95949	3.00082	4.11612	4.06399	3.61835	4.09685	4.27804	3.58586	4.42532	4.44047	4.56747	4.42895	3.43854	4.19366	4.61445	3.99796	3.21084	4.11219	4.39148	3.25294	3.96844	3.70935	4.76688	4.00355	4.35807	4.29586	3.78179	2.99056	3.90972	3.58733	4.81396	3.99914	4.77088	4.49433	4.39026	3.79858	3.94965	3.41522	3.74268	4.46197	4.29784	3.91845	4.33283	4.46327	4.14672	4.71107	3.76428
TPM3	3.04218	4.05072	3.56732	4.34642	3.72104	3.59728	4.32698	3.9514	3.77471	4.3301	3.86489	3.84965	4.0462	3.76751	3.96244	3.8156	3.62935	3.80645	4.80916	4.02329	3.92729	3.83674	3.35885	3.71849	3.77265	4.30639	3.97352	3.73616	3.79963	4.38002	3.60861	3.87905	4.24717	4.00157	3.93534	4.05914	3.75926	3.88046	4.24679	3.40612	3.41108	4.00828	3.39162	3.9204	4.15128	3.84937	3.61843	4.40595	3.52916
SZT2	4.49946	4.06445	4.01797	3.83206	3.89586	4.02338	4.23178	4.45589	3.94419	3.90883	3.75094	3.7726	4.26682	3.41329	4.20214	3.95741	3.67884	3.96119	3.67798	4.03769	3.69273	3.42517	4.05662	4.3283	3.68692	4.05128	3.6754	3.88635	3.86748	3.67791	3.77278	3.64983	4.02947	3.74861	3.7987	3.90112	3.69373	4.0048	3.54404	3.84024	4.14519	3.71878	3.93992	4.06898	3.76054	3.86719	3.73314	3.44549	4.01222
IRS1	5.12798	3.93315	4.90474	3.88548	4.19528	3.99212	2.63448	3.26086	5.32272	5.35089	5.3708	3.05273	2.10222	4.31568	4.3825	3.83863	4.93637	4.72113	5.54937	4.92255	4.31821	4.24202	5.48178	4.46811	5.57963	2.46438	3.93985	5.19665	4.68808	5.69593	4.56937	4.9273	4.36276	3.4046	5.02753	5.7893	4.78976	3.93401	3.66607	4.18486	4.7113	4.56332	3.75181	4.98014	3.96957	4.15556	4.43117	2.96624	5.3689
SET	3.48792	5.65104	5.2217	5.52781	4.80526	5.48767	5.54095	5.41726	4.96349	4.69365	5.14003	5.479	4.90567	6.03393	4.55885	5.72724	5.99782	4.89915	5.38836	4.43567	6.2419	4.95888	5.17175	4.4345	4.83194	5.87882	5.82628	5.23026	5.84834	5.37611	5.20749	5.3126	5.6413	4.46064	4.49384	4.97154	6.37304	5.41293	5.09908	5.58216	5.61955	4.65029	5.05888	6.04334	4.48157	4.75429	5.49392	6.02515	5.46183
ZMYND8	3.52885	4.38127	3.7482	3.3114	4.04331	3.51236	4.21667	5.13759	3.84919	3.86046	4.68913	4.62149	4.8742	4.62248	3.67331	4.21145	4.44355	3.76612	4.51636	3.91416	4.33781	5.43489	3.61577	3.88718	4.24147	4.1977	3.91558	3.57438	4.21189	4.93004	3.79145	4.17922	3.48301	4.22128	3.77934	4.40153	4.52491	5.14917	4.81395	3.46008	4.52414	3.64954	3.94415	3.7187	4.32	4.81114	4.19751	4.6035	3.50293
ARHGAP35	2.53434	3.60396	3.35049	3.36712	3.39234	3.31956	3.45165	3.12258	3.05808	3.103	2.53626	3.38971	3.11973	2.90687	3.18431	3.28282	2.80968	2.81088	3.71927	2.79967	3.03145	3.47386	3.32336	3.33629	2.52307	3.10084	3.1675	2.65061	3.39352	3.59824	2.92818	2.01077	3.86869	2.94063	2.64392	3.27943	2.61913	3.32432	3.3853	3.00406	3.26026	3.09617	3.13595	3.59052	3.24461	3.47243	3.35628	3.70948	3.19305
ARHGDIA	5.66726	5.91751	5.92567	5.47607	5.24748	5.58837	5.84229	5.78518	5.62903	5.75499	5.94606	4.28237	5.84132	5.92716	5.90421	5.69819	4.99774	5.4758	6.24662	5.77479	5.39973	6.10959	5.64799	5.89925	4.87488	5.58573	5.07637	5.49819	6.20212	7.06003	5.3409	5.53573	5.9846	5.66038	5.24674	5.82723	5.27094	5.36011	5.53641	5.38602	5.6082	5.4505	5.37091	6.13167	5.60492	5.24201	5.09422	6.1146	5.95448
ZNF609	3.77715	3.80859	4.02596	3.49163	4.00854	3.8161	3.70224	3.70177	3.99805	3.82884	3.57457	3.0459	3.50579	3.67629	3.83181	3.64601	3.31872	3.51231	4.27063	3.79987	4.15467	3.7435	3.71289	4.44187	3.6916	3.80053	3.7064	3.01576	3.63358	3.95755	3.45644	3.69088	4.41809	3.94251	3.68231	3.92176	3.88501	3.96129	4.1157	4.12374	4.0087	3.83837	3.7453	3.97475	3.90465	3.76426	3.50024	3.77564	3.72999
ATF7IP	3.20276	3.77298	3.58973	3.95634	4.39828	3.85368	3.19138	3.54175	3.46161	3.28992	3.16715	4.12216	3.37009	3.10767	3.33384	3.74014	4.13331	3.52175	3.95021	2.25249	4.53328	3.00564	3.8374	3.17388	4.10676	3.72761	3.74183	3.78369	4.21102	3.95507	4.03801	3.70049	3.77117	3.32969	3.71984	2.70642	3.51552	3.39002	4.26629	3.41296	3.91686	3.55328	3.6406	3.29909	3.62025	4.02239	4.6419	3.76809	4.00609
INSR	3.23474	4.32296	3.24203	3.77932	3.56184	3.33698	3.52287	3.33879	3.20723	3.1679	3.0067	2.7522	4.17704	3.19418	3.61108	3.49395	3.19054	3.48717	3.87608	3.97014	3.25266	3.90283	3.18337	3.57316	2.95132	3.50409	3.28751	3.11353	3.77764	4.11855	3.32504	3.49246	4.40784	3.62467	3.61819	4.00423	3.13021	3.32098	3.69371	3.88288	2.83278	3.3356	3.99843	3.37556	3.197	3.7854	3.52765	3.76192	3.52998
RAPGEFL1	4.94165	3.76244	4.47126	4.33404	4.46419	4.76369	3.24991	3.92192	5.13838	3.89983	4.93887	3.81422	3.1718	5.46014	4.27403	2.87695	4.09788	4.16075	4.26434	4.31353	4.38142	4.1526	4.57113	4.66215	4.74446	3.94572	4.09503	4.55349	4.52873	5.87256	3.91052	3.77989	5.48706	3.56983	4.64196	4.63313	4.57788	4.13636	3.21399	4.57811	4.84315	4.25328	3.97588	5.08878	3.4671	4.19234	4.51724	4.88038	4.32247
CNDP2	3.82137	4.20902	3.93421	3.7542	3.66374	3.59605	4.1449	4.19274	3.82683	3.03855	3.76694	3.94175	4.32872	3.84863	3.1424	3.81442	4.05433	4.21194	3.24264	2.91725	4.26408	3.79542	4.10502	3.74229	3.68843	3.81356	3.66624	4.11404	3.91652	4.53988	4.01834	3.65546	4.20395	4.29087	3.49751	4.0466	4.10115	3.28268	3.8879	3.92472	4.25751	3.63999	3.44982	3.97133	3.37201	3.39982	4.00301	4.26768	3.63926
PLXNA1	3.0918	3.26235	3.04722	3.02664	3.27552	3.03331	3.27947	3.04135	3.30369	3.75941	3.06047	4.01831	3.99891	4.09662	3.33476	4.10054	2.27402	2.67012	3.17676	4.40006	2.78845	3.22831	2.98848	3.91267	2.54762	4.64401	3.00001	2.71957	3.99142	3.91198	3.1169	3.29111	4.399	2.89684	2.96952	3.39187	3.47395	4.46536	3.74818	3.26791	3.31089	2.4844	3.03854	3.39634	3.41257	3.51555	3.08204	3.96838	2.87105
SETD2	3.41749	3.70015	3.47328	3.72128	3.82273	3.69651	3.12927	3.80519	3.68146	3.7385	3.93277	4.04333	2.95835	3.47357	3.47252	3.79216	3.83796	3.77368	3.84547	3.15092	3.5215	3.55501	3.63467	3.57332	4.03368	3.58835	3.72606	3.80504	3.87925	3.89903	3.41991	3.56936	3.93256	3.54796	3.84387	3.49938	3.68492	3.5491	3.60907	3.56802	3.842	3.95278	3.45033	3.75075	3.76915	3.90272	3.8561	3.64651	3.48536
PCSK7	5.10275	4.11273	4.14728	4.00287	4.52161	3.98504	3.70316	3.89853	4.66015	4.10486	3.59448	3.31986	4.35174	4.02839	4.05849	3.98359	4.19688	3.86165	3.05096	4.31796	3.57685	3.32832	4.06643	4.4162	4.16811	3.71678	3.58271	3.95019	4.58966	3.31263	3.51926	3.7273	4.59945	4.42586	4.47247	3.8335	3.35506	3.48663	3.84884	4.4366	4.27058	4.13762	4.31182	3.55023	3.74457	4.1386	4.5141	3.40795	3.72856
HIPK2	2.80616	3.18488	3.04366	2.23831	2.86673	3.40566	3.69332	2.54156	2.65091	2.15492	2.19519	1.83481	3.75448	2.83757	3.17569	2.67699	2.24842	3.17069	2.62561	2.26148	2.45368	3.0316	3.44821	2.90346	2.54656	1.61899	2.58944	2.91458	2.08419	2.82781	2.12958	2.54262	3.10431	2.99136	3.0718	3.28058	2.36252	1.60788	2.60752	3.42494	3.2404	2.76419	3.29557	3.82349	3.23199	2.44153	3.3114	2.89312	3.35356
FAM120A	2.98906	4.79758	4.41558	4.40136	3.46436	4.49937	3.89363	4.41648	3.76233	3.71169	3.77836	3.68731	3.73255	3.51708	3.48573	4.51212	3.60818	3.52762	4.23941	3.32795	4.70323	4.00189	4.52565	3.58798	3.37	4.23742	4.40575	4.06674	4.70723	4.70132	4.08479	4.14759	4.88963	3.54106	3.53593	3.74277	4.41057	4.20926	2.77906	4.40252	4.54765	3.66657	4.18516	4.41531	3.95674	3.51026	4.29659	4.75001	4.28408
PPP1R12B	3.0394	2.7743	3.1327	3.3833	2.92063	2.88202	2.72341	2.6285	2.49928	2.72942	2.1502	2.38132	2.57575	2.93426	3.02397	3.53483	2.51445	2.34482	2.62625	2.82867	2.67739	2.25385	3.21552	2.81512	2.51746	3.38647	3.37781	2.31967	2.87197	1.88385	2.71957	2.50538	3.71229	3.24726	2.80698	2.7928	2.54795	2.81375	2.68244	2.80856	2.18426	2.26759	2.87657	2.5586	2.81431	3.11393	2.41666	2.64451	2.38706
HDAC7	5.13094	4.61611	4.36044	3.48349	4.57413	4.27154	4.0017	4.74488	4.54049	4.17841	4.26286	3.30624	3.74889	4.80013	4.60375	3.97061	4.52649	4.26248	4.14498	4.80065	4.12491	4.86349	4.39074	4.7303	4.47943	4.47657	4.01395	4.32787	4.42817	3.99128	4.03941	4.57009	4.70085	4.3355	4.50657	4.77782	3.80041	4.4038	4.48124	4.25217	4.32835	4.21989	4.70287	4.46954	4.32926	4.66985	4.67482	4.7701	4.32998
RPL23A	4.89721	6.00699	5.80406	6.40262	4.63364	5.68807	5.46058	6.79164	5.44017	6.12747	5.9365	4.90834	5.2512	5.48304	5.73066	5.60594	5.78643	5.50099	6.76883	4.63075	5.87257	5.99052	5.51456	5.21764	5.44741	5.60872	5.22931	5.86968	6.22769	7.14395	5.53692	5.24524	5.58109	5.40762	5.59272	6.0888	6.38649	6.19844	5.95204	5.54648	5.94185	5.50778	4.7151	5.63453	5.36545	5.17284	4.66137	6.55392	4.81349
NFE2L1	4.14077	4.71469	4.41765	4.17406	4.31663	4.56429	4.41491	4.60969	4.40965	4.24117	4.93243	4.40792	4.42352	4.17944	4.63635	4.41138	4.05116	4.31217	4.65649	4.88063	3.94465	5.30117	4.89196	4.4865	4.04407	4.46278	4.27956	4.27866	4.96695	5.65246	4.34502	4.67831	5.45005	4.33789	4.26851	3.71544	4.38846	4.29178	4.77425	4.92896	4.69464	4.69534	4.46723	4.69231	4.68348	4.20179	4.46785	4.9563	4.43369
ABLIM1	3.67832	3.31345	3.54558	4.13066	2.6718	3.84291	2.71353	4.07434	3.25885	2.50494	3.76134	4.56911	2.68526	3.18783	2.77463	3.42355	4.27859	3.1736	3.51973	2.53697	3.98843	3.12255	3.69467	2.42623	4.26819	4.00689	3.92014	3.52282	3.81845	4.16693	3.50332	3.55758	4.53577	3.07106	3.9439	2.84282	3.74384	3.47523	2.66426	4.03652	3.67767	3.82517	3.50432	4.02274	3.56988	3.93317	3.58272	3.24118	3.08916
CSNK1E	5.05577	4.41197	4.75886	4.1871	4.53558	4.44402	4.48094	4.70328	5.1087	4.68709	4.22635	4.18575	4.75269	4.7174	4.76079	4.2245	4.28975	4.33982	5.03136	4.72988	4.48142	4.40007	4.15207	4.93021	4.80812	4.63932	4.02437	4.21033	4.75573	4.87973	4.45876	4.44586	5.22443	4.41844	4.73475	5.09852	4.68021	4.49829	4.17851	5.03292	4.86912	4.85845	4.65599	4.72451	4.6193	4.73233	4.51763	4.79135	4.67078
HNRNPA3	4.12705	4.45434	4.13896	4.46151	4.89988	4.49186	4.01586	4.37207	4.43955	4.8924	4.93464	4.78684	5.5011	4.69575	3.97558	4.79181	5.02068	4.47536	4.33191	4.20968	5.07049	3.95075	4.25265	4.25143	4.93252	4.7655	5.14813	4.71984	4.18048	4.03929	5.0443	4.67306	4.45767	4.79322	4.98967	4.49198	4.65729	4.55251	4.67912	5.35583	4.23213	4.77841	4.78571	3.87344	4.77988	5.02065	4.6735	4.41543	4.34728
CPSF6	2.91316	2.96426	2.69103	3.46246	2.88394	2.72087	3.25334	3.50274	2.85585	3.45283	3.1764	3.38312	3.48929	3.05117	2.98357	2.94519	3.19646	2.91072	3.63766	6.87253	3.22367	3.02311	2.66463	2.92328	3.23993	3.06414	2.95549	2.98816	3.82221	3.45906	2.87038	2.89473	3.77431	2.76048	3.0823	2.55703	3.07474	3.12026	2.72409	4.00004	3.08502	2.91861	3.09943	3.36179	4.32559	2.79406	3.07999	3.28194	3.24252
AP1G2	5.79606	5.50748	5.39286	5.18596	5.16576	5.55062	5.26903	4.88473	5.6723	4.5345	5.65795	5.47687	4.98944	5.3844	5.02303	4.49333	5.69975	5.47879	4.6531	5.89628	5.43414	5.46034	5.45096	5.53014	5.73015	5.08099	5.04723	5.59892	5.06081	6.1421	5.62142	5.16751	5.86392	5.00332	5.65014	5.56639	5.40196	5.40288	5.28239	5.34408	5.99427	5.48873	5.06212	6.1197	5.98232	5.35616	5.4785	5.42332	5.1758
SPINT1	4.94317	6.04396	4.66709	5.20544	5.41372	4.82103	5.75566	4.9631	4.92501	4.17723	5.28017	4.08482	5.61326	5.07294	4.86586	6.20841	4.50136	4.86866	4.85082	4.97264	4.65473	5.83937	4.9703	5.22626	4.5587	5.71623	4.62989	4.74555	6.03651	6.37845	4.4379	5.38645	5.57971	5.88933	4.45162	5.22786	4.61904	5.60274	6.30507	5.09972	5.08957	5.04807	4.43573	5.38915	5.35907	4.92691	4.89236	5.85246	4.72446
NCOA3	3.52151	3.98408	3.47234	4.73249	4.23184	4.07754	3.11248	4.13089	3.57716	2.86724	3.92238	4.98526	3.74211	3.95672	3.15497	4.19185	3.97692	4.14499	3.38795	3.65579	4.31687	4.18793	3.71045	3.65408	4.73243	4.01786	3.98984	4.01666	4.19133	4.46777	3.59009	4.07332	4.6268	4.19561	4.18968	4.40097	3.58928	4.33189	3.92756	3.94105	3.87631	4.15543	3.39461	4.07826	4.20147	4.32565	4.1235	3.71699	3.54809
MGA	2.58451	2.94299	2.89128	3.30075	3.53301	2.90378	2.41582	2.63598	3.20357	3.38104	3.20407	2.91895	3.31214	3.24777	2.54711	3.19405	3.25935	3.04225	3.31053	2.18963	2.98913	2.85813	2.69185	2.91939	3.29309	3.15417	3.0125	2.90444	3.02709	3.22317	3.41574	2.84044	3.08871	3.16286	3.16398	3.15288	3.10424	3.15482	3.10276	2.5118	2.87655	3.27264	2.84394	2.74689	3.01642	3.25897	3.17932	3.39054	2.79996
RBM33	3.39105	3.11382	2.87735	2.95231	3.11158	2.77211	3.04693	3.20712	3.46141	2.95525	3.0237	2.99363	3.03069	3.05754	3.43172	3.14764	3.1755	3.06884	3.38909	3.34538	3.08352	2.64279	2.88801	3.24865	3.92137	3.25609	2.88064	2.9343	3.14026	2.88725	2.72824	2.93911	3.8293	2.94344	3.61254	3.18987	2.77518	2.80229	2.91944	3.21255	3.00304	3.42038	2.9643	3.48038	2.91587	3.05778	2.90605	3.66857	3.14172
KMT2B	4.28578	3.86232	3.70965	3.63673	3.58869	3.63017	3.61966	3.67824	3.72147	3.73526	3.65672	3.64498	3.86254	4.14109	3.88101	3.31455	3.26959	3.55499	3.54507	4.91435	3.27994	3.88593	3.60344	4.23679	3.13498	3.65749	3.15137	3.41909	3.57632	4.10555	3.24486	3.54682	4.04611	3.56139	3.45621	4.13949	3.33108	3.76594	3.3508	3.76727	3.95003	3.30287	3.51087	4.03908	3.78513	3.48023	3.42232	4.3452	3.80925
TNK2	4.41606	4.69285	3.77443	4.51395	3.93176	3.99719	4.35392	4.7873	3.96687	2.87294	3.57931	3.32256	3.93093	4.35296	3.81746	4.32697	3.4452	3.55892	2.72659	5.86042	3.9373	3.86627	4.12539	4.41884	3.42032	4.14408	3.65798	3.52125	4.49315	3.90693	3.11961	3.20388	3.53054	4.06217	3.37178	4.24325	3.60138	3.82672	3.65069	3.97156	3.96334	3.76215	3.98242	4.47735	5.13161	4.52718	3.45543	4.88525	3.63817
TFRC	2.65137	3.13369	2.98242	3.55808	3.67577	2.88348	3.6361	3.81131	2.95817	3.9583	3.66774	3.2486	4.93884	4.21595	3.03232	4.05725	3.54768	2.91455	3.64324	4.31002	3.4312	4.37408	2.14369	2.65314	3.06625	3.8948	3.15528	3.23372	4.05448	3.13273	3.41323	3.54362	3.71069	4.2813	3.67547	3.72341	3.25046	4.29045	3.95994	3.37724	2.75581	3.51213	2.74735	3.19951	4.31129	4.04177	3.09912	3.84325	2.4572
KDM5C	3.96321	3.57788	4.20385	3.39188	4.00971	3.52736	3.67869	4.06366	4.02209	3.22419	3.73571	3.41084	4.18148	4.03991	3.65875	3.37024	3.47655	3.64806	3.808	3.95919	3.4279	4.21096	3.85409	4.4956	3.20258	4.16572	3.86738	3.35834	4.44267	5.23053	3.4997	3.65857	4.10556	4.23024	4.22332	3.92517	3.62378	3.57232	3.54525	3.33964	4.02492	3.56434	3.62193	4.06458	4.11825	3.47614	4.57154	4.42147	3.85207
RCC2	3.87814	4.4708	3.94231	4.61869	4.34622	4.03582	5.42479	4.66751	4.18457	4.40627	4.43867	5.2522	5.18139	5.01134	4.33958	4.13746	4.40668	4.40886	5.18509	4.30486	4.73452	4.77852	4.26776	4.72535	4.12495	4.62874	4.34419	4.39403	4.87137	5.65095	4.24792	4.47567	4.12322	3.81382	4.0089	4.47865	4.89429	5.02397	4.57511	3.47341	4.89097	3.95115	4.0475	4.39689	4.50259	4.3262	5.0074	4.48047	4.45907
PPDPF	6.78112	6.91547	6.73893	6.95719	6.39598	6.69859	7.90767	7.30177	7.08687	6.14561	7.32511	6.10519	7.26348	7.35215	6.72518	6.15525	6.34979	6.51865	7.3394	7.60517	6.93536	8.21236	6.83963	6.79789	6.18584	6.45868	6.10926	6.46734	7.60692	8.82259	6.82761	6.82776	7.37995	6.15253	6.69234	7.43329	6.95666	7.8846	6.47227	7.02829	7.7862	6.88686	6.08579	7.28114	5.61128	6.62577	6.72972	7.48635	7.16675
FAM129B	4.218	5.38676	4.85849	4.84215	4.0944	4.89868	4.7749	4.94258	4.11593	3.5674	4.21594	3.32038	4.15428	5.24747	4.43168	5.03617	4.036	3.87346	4.21831	4.22114	4.95508	5.16516	5.40334	4.40016	2.98049	5.17917	4.63541	4.20404	5.03779	5.3111	3.60382	4.39594	5.51418	4.22211	3.57609	4.69045	4.86719	5.0819	4.2307	5.2741	5.09352	3.47045	4.93081	5.14441	4.51043	3.8626	5.05811	5.31436	4.69457
MYO6	3.59703	5.08427	3.60405	4.41526	3.94926	3.81906	3.9692	4.0131	4.01927	3.64419	3.90231	3.49331	3.51	3.89651	3.07048	3.83356	4.54057	4.0383	3.87982	2.87828	4.40905	3.75678	3.49221	3.12623	4.2885	4.12088	3.77943	4.10708	3.62311	3.73783	2.97079	4.03138	3.97884	4.02803	4.3517	4.3566	4.21531	3.14816	2.95167	4.25443	3.77727	4.4563	3.82496	4.01809	4.31607	4.17098	3.963	4.50103	3.75197
EMP2	4.80437	4.68891	4.57726	4.92114	5.12065	4.83842	4.83256	4.79004	4.13408	4.83221	3.90966	3.6883	4.90864	5.12074	4.88446	4.48317	4.19468	4.76616	4.67502	4.4327	5.22632	4.71678	3.96684	4.97982	4.07926	4.88308	4.8555	3.84136	4.6499	5.10346	4.23368	4.75951	4.83288	4.76136	4.43813	5.03516	4.29418	5.10974	5.04844	4.74949	4.56614	4.76127	5.00331	4.61259	4.42607	4.89007	4.43489	4.92798	3.73163
PRR14L	2.7967	3.12349	3.04028	3.41709	3.15623	3.04171	2.63221	3.10056	3.17625	3.51541	3.35351	3.32684	3.89272	3.11798	2.96191	3.31263	3.2809	3.09651	3.50686	2.83373	3.30775	2.59562	2.90123	3.07942	3.59289	3.51132	3.14775	3.22708	3.72933	3.70899	3.17309	3.10583	3.70947	3.38278	3.46178	3.37942	3.29165	2.98092	3.31518	3.33506	3.16119	3.4963	2.58589	3.5599	3.04326	3.50075	3.37315	3.39656	2.84946
PLEKHA7	4.39186	4.85345	4.30906	3.90155	3.32205	4.3599	4.17538	4.52718	4.52044	3.42055	4.82142	4.00096	4.5619	4.69905	3.2527	3.94772	4.26397	3.94089	3.67687	3.67368	4.31904	3.67059	4.15639	3.28848	4.68852	4.2633	3.88299	4.64706	4.82211	4.67271	3.64685	4.72604	3.86034	3.83949	4.13013	4.08983	4.79625	4.03944	3.61376	3.94964	4.81017	4.02274	3.39338	4.60713	4.33878	4.33849	3.89656	4.33666	3.49032
PTPN14	3.83115	4.09912	3.97283	3.94584	3.54734	3.88594	3.06108	3.37568	4.20717	4.70131	4.03835	3.0702	3.39484	3.21445	4.06096	3.72485	3.66113	3.73632	4.79977	2.92957	4.31106	3.57235	3.89936	3.85682	4.38985	3.63335	3.47542	3.95293	3.95993	3.8953	3.68233	3.60561	4.23299	3.41191	4.27204	4.12069	3.71983	3.1427	3.27407	3.53459	3.77956	3.84308	3.67044	3.64988	3.59524	3.716	3.94081	3.39768	3.87906
DBNL	4.34468	3.40576	3.69467	3.48273	3.93207	3.57439	3.04253	3.27374	4.44024	3.53886	4.46373	3.87196	3.87897	4.4387	4.57255	3.64955	3.35693	4.03738	3.50149	4.94216	3.372	3.59821	3.77223	3.9575	4.08927	3.88578	3.67644	4.20081	3.85254	4.57866	4.41287	3.64031	4.16228	4.07274	4.21931	4.44659	3.48164	3.78693	3.69931	3.8384	4.34834	4.14608	3.47424	4.1727	3.75546	4.29151	4.03056	4.89505	3.7952
RPL36	5.62561	6.72585	6.41021	6.70025	4.81747	6.15432	5.90876	5.81449	5.99566	6.67871	6.49934	5.61655	5.51835	6.4356	6.3619	5.89915	6.42364	6.02159	7.40173	5.64843	6.25314	6.44893	6.04211	5.90066	5.67538	6.14369	5.51871	6.38738	6.90375	7.87936	6.1185	6.07393	6.6463	5.73154	6.26734	6.49761	7.25109	6.56809	6.1895	5.88843	6.41437	5.97284	5.69521	6.21176	5.16643	5.04196	5.55895	7.22978	6.2981
UPK1A	5.53886	7.22924	7.43033	6.59301	2.8369	5.31484	6.54962	4.30077	5.14347	4.91019	4.99521	0.0500264	4.78295	5.18107	6.00796	6.51566	3.39305	5.41496	7.04477	5.05489	6.64431	6.05292	6.45955	5.58641	3.50192	6.11261	5.18344	3.63124	6.49271	7.77188	4.27846	5.26258	6.61522	7.34935	4.05112	5.73344	4.31413	7.47217	3.46531	6.69937	4.75688	6.73576	6.56052	6.50676	4.38695	5.61427	1.34592	7.23417	5.68639
ITM2B	2.45386	3.24085	3.16603	4.07841	3.58482	3.6957	3.30002	3.63047	3.59985	4.10168	4.29029	3.93291	4.18269	3.35556	2.96617	3.85155	4.3181	3.5313	3.90938	1.75188	4.47102	3.89859	3.47613	2.73921	4.31587	3.40098	4.0769	4.33995	3.92116	3.49286	3.611	3.7936	3.48346	3.77538	3.67281	4.00833	3.46556	3.47569	3.36306	3.82822	3.29317	3.98138	3.09513	4.17389	2.75848	3.87478	4.15529	3.22889	2.9843
CAP1	3.86628	5.41527	4.75716	5.14888	4.56543	4.8976	4.20662	4.12292	5.05685	5.25382	5.43378	4.55586	4.62223	4.48316	4.4507	4.70353	4.98134	4.95661	5.74794	3.10052	5.26377	5.0282	4.61608	4.19551	4.93668	4.77202	4.7827	4.99312	5.05398	6.5711	4.65556	5.33395	5.19748	4.98323	4.54578	4.9515	4.9084	4.57215	5.45437	5.23608	4.71147	5.44356	3.86959	4.82365	7.08854	5.01937	5.01032	5.02752	4.51957
TJP2	3.48078	5.43828	4.53408	3.96937	3.70926	4.65167	4.18688	5.22034	3.80521	2.65457	3.29237	3.37373	5.29223	4.75065	3.12049	4.3553	4.44904	3.46033	3.65546	3.4677	4.40065	4.08759	4.41042	3.39639	3.02986	4.26516	4.31905	3.64833	4.73577	4.41913	3.43993	3.4314	4.73382	3.26598	3.15013	4.05261	4.5857	4.25704	4.07967	3.83336	4.54427	3.42325	4.06818	4.72625	3.9966	3.35024	4.14856	4.68532	4.24948
XPO1	3.26909	3.56198	3.3313	4.00452	3.8609	3.56445	3.45287	3.25878	3.67136	4.07597	4.39114	4.26383	3.64111	3.90077	3.37319	3.73367	4.01387	3.78811	3.47718	3.3393	3.69036	3.04044	3.12222	3.25812	4.05144	3.95959	4.08646	3.89644	4.12622	3.1269	3.89199	3.72986	2.67814	3.63412	3.99847	3.54029	4.06975	3.40267	3.81067	3.60541	3.25499	3.9877	3.42822	3.53235	3.74869	3.8886	3.71894	3.12703	3.28925
2022-03-06	2.4954	3.0528	2.84032	3.25783	3.05979	2.93243	3.69502	3.32337	3.2536	3.2204	3.30377	3.53132	2.84485	3.29993	2.95862	3.15277	3.26133	2.84172	3.1395	2.67446	3.64508	2.61592	2.8146	2.62105	3.49282	3.26167	3.17345	3.07158	3.27688	2.99029	2.76549	3.06856	3.2175	2.83523	3.25647	3.16823	3.16536	2.85641	2.37915	3.08616	2.9852	3.468	2.83978	3.35436	2.7947	3.30765	2.9057	3.60003	3.03401
RBM6	4.93706	4.36214	4.52285	3.58146	4.93729	4.32259	3.65042	4.41836	4.83405	3.58119	4.509	3.25019	4.65411	4.55645	4.11806	4.2728	4.16079	4.43282	3.72962	4.54015	4.29894	4.06889	4.66866	4.96025	4.68266	4.34646	4.50206	4.43434	4.56105	3.91636	4.23163	4.33846	5.11604	4.54393	5.16535	5.21197	3.72374	4.52221	4.3186	4.52616	4.46328	4.14198	4.84841	4.36072	4.38894	4.82938	4.9054	4.37441	4.34388
CYP4F8	4.92882	5.25755	1.29205	2.54972	4.83507	0.647632	5.28243	3.1736	3.3009	2.63629	3.09915	1.58729	4.46606	2.81463	2.21806	0.490848	6.16969	5.69148	1.62888	2.04088	5.09847	4.84377	2.03593	5.14377	2.34708	4.47844	1.49223	4.09002	2.62571	0.697515	2.81492	6.09032	3.4485	5.63838	4.04179	5.43882	1.89981	7.72412	2.6434	4.00904	1.53352	3.76703	4.55123	2.0083	4.09618	5.32562	3.58587	5.18199	0.681382
PUM2	2.51041	3.69637	3.28136	3.73161	3.69457	3.56749	3.49587	3.43416	3.59202	3.62589	3.80084	3.84032	3.95068	3.70615	2.92881	3.53441	4.05636	3.63442	3.80634	3.29527	4.39076	3.51279	3.51712	2.95734	4.24697	3.64851	3.63509	3.84622	3.45092	3.98485	3.11649	3.67256	3.85553	3.63938	3.97212	4.11401	3.77309	3.8843	3.68069	3.95952	3.68939	4.03559	3.44152	3.82431	3.60637	4.16475	3.79918	3.13531	3.24047
CBX5	2.35088	2.72422	3.10973	3.25383	3.27819	3.37544	3.91519	3.48174	3.20827	3.20367	2.71456	3.50338	3.22151	3.23616	2.85964	3.46638	3.28545	3.29174	3.30453	2.75643	3.81809	3.37194	3.27436	3.21655	3.21271	3.39122	3.72044	3.19236	3.18626	3.48105	2.79958	3.53373	3.0277	3.14271	3.18557	3.76302	3.26081	3.5771	3.36455	3.32781	3.32622	3.15833	3.40886	3.19127	3.33867	3.29569	3.55319	3.59199	3.21272
SPINK1	5.41205	7.45081	6.42977	7.08993	3.3721	6.51065	7.32585	6.44488	6.20204	5.58198	5.07547	5.08284	7.35787	5.15738	3.93226	7.57254	7.04584	7.28802	6.01571	4.07186	6.40212	7.07986	5.19553	5.09368	6.09185	5.66437	4.61864	6.35107	6.81662	4.04757	6.55345	6.47837	6.62896	6.10393	6.62984	6.02628	6.47108	6.05433	2.89941	5.36889	6.04218	7.07768	6.11583	6.21818	4.51578	3.07024	6.09081	6.03452	6.49842
RAB5B	4.20954	4.40938	4.38718	4.54677	4.5225	4.17945	4.30559	4.73148	4.28551	4.40369	4.33504	4.35238	4.39751	4.56541	4.0699	4.67518	4.59922	4.47754	5.18372	3.80882	5.00617	5.32574	4.19708	4.21916	4.27937	4.70756	4.208	4.23184	4.76007	5.29722	3.75183	4.71411	4.5527	4.79291	4.32654	4.98351	4.31782	4.62901	4.34341	4.68295	4.43804	4.82266	4.3501	4.72467	4.61697	4.65132	4.41197	4.45417	4.34557
UTRN	3.61726	2.92279	3.6436	1.55075	3.89534	3.57522	1.67506	2.37763	2.68337	2.91333	2.97559	2.50237	1.55349	2.24168	3.94912	4.22461	2.73615	4.5123	2.53632	1.42894	1.62189	3.79627	4.30208	3.32425	3.47044	2.36764	3.35419	3.62578	3.80786	2.81747	2.00413	3.72756	3.81916	3.71162	3.10188	3.65768	2.3636	1.85674	3.69674	2.49273	3.28562	4.15217	4.64042	2.68059	4.13834	3.22815	4.0205	3.90816	4.25977
LONP2	4.80531	5.09335	4.82535	4.93296	4.8542	5.21602	4.67828	4.54079	5.02156	4.70987	4.72777	4.48243	5.35801	4.60643	4.36286	4.66557	4.98126	5.29628	4.60024	3.95676	5.08124	4.77813	4.75004	4.48971	4.99996	4.70521	4.83972	4.96595	4.62874	5.11606	4.98069	4.81487	4.7411	4.81633	4.79221	4.53387	4.70344	5.00999	4.86076	4.7403	5.26926	5.13408	4.94443	4.50551	5.38502	4.87017	4.84376	5.21221	4.79063
PRKCSH	4.34324	5.0451	4.44999	4.95978	3.88538	4.57883	5.00382	4.62427	4.54934	4.76752	4.69922	4.71603	4.91229	4.95431	4.90666	4.44933	4.24812	4.585	5.2348	4.77272	4.12199	5.27255	4.43135	4.58669	3.89108	4.40372	4.09853	4.45123	4.66677	6.02814	4.48624	4.7102	5.0829	4.1476	4.28305	5.44188	5.15041	4.91744	4.43539	4.77603	4.73707	4.31625	4.52638	4.94241	4.43116	3.90858	4.12065	5.43069	4.82655
DSG2	3.18689	4.46678	4.00915	4.72788	3.553	4.47727	4.18257	4.24882	4.33424	4.5346	5.2166	4.36196	4.29222	4.1813	3.8579	4.49136	4.34043	3.93774	5.12167	2.94819	4.43529	3.248	3.95017	3.70758	5.11266	4.4067	4.38476	4.40012	4.59091	4.75998	4.61958	4.30112	4.93473	3.62197	4.49663	4.43613	4.82307	3.91031	4.21906	3.92921	3.84855	4.82619	3.12426	3.99989	4.35661	3.87579	4.04249	4.31118	3.27038
NOTCH2	1.78453	2.70795	2.65381	2.6666	2.83943	2.49928	2.7788	2.13047	2.0054	2.27483	2.59605	2.73479	2.7595	2.83088	2.68199	2.94066	2.27677	2.5875	2.52842	1.60036	2.90522	3.08898	3.07879	2.44764	1.83751	2.52028	3.41822	2.02685	2.1531	2.58084	2.35033	2.55659	2.84518	2.52149	2.16213	2.23308	2.13852	3.12098	3.46602	2.96116	2.22167	2.34524	2.80855	2.89837	2.9842	2.92072	2.21893	3.12131	2.35614
BAZ2B	3.47608	3.58665	3.40973	3.53415	3.56347	3.5836	2.74486	3.60735	3.81067	3.36361	3.8159	2.95484	2.65038	3.48429	2.9513	3.0829	3.80798	3.76839	3.4512	3.57341	3.85644	2.9707	3.53289	2.97906	4.18615	3.36094	3.58025	3.6278	3.45449	3.33674	3.36086	3.45291	3.52807	3.29055	3.9232	3.8242	3.69063	3.17061	3.41036	3.67073	3.5276	3.93849	3.39868	2.85207	3.61517	3.81631	3.8026	3.28417	3.37038
PNN	6.16261	4.47991	5.12161	4.26016	5.06711	4.59527	4.0003	4.55029	5.32544	5.08707	4.52047	4.39811	4.96784	5.1675	4.82134	4.59881	4.76423	4.71189	4.36778	6.04279	4.61978	3.73837	4.37126	5.0012	4.8292	4.55563	4.8425	4.31607	4.99986	3.73442	4.31138	4.73079	6.07824	5.00819	5.31787	4.99474	4.71757	4.50277	4.74372	4.84067	4.8819	4.9064	5.34962	5.6399	4.61306	5.03129	5.05946	5.5518	4.94044
BCAM	5.47707	4.97297	4.93513	4.63675	4.75408	5.08418	4.65304	4.46929	5.85343	3.00555	5.44444	4.6599	2.16265	4.6924	4.80243	4.15187	4.95209	5.04662	4.34341	4.78387	3.68465	5.72305	6.35033	5.22544	5.32852	3.45252	4.19578	5.0281	4.87794	7.08418	5.05377	4.54376	6.40044	3.80176	5.30988	6.96845	5.76509	6.02236	3.00621	4.88878	4.94599	5.03204	4.59738	5.4883	4.94943	2.89079	4.27916	5.1351	6.19025
COL7A1	2.66696	1.81389	2.59499	2.21268	4.05473	3.11386	2.92711	1.92263	3.52136	2.5963	4.33512	1.69017	1.78971	2.70595	4.07714	2.26883	3.30076	2.69443	1.97339	4.2665	0.968658	2.55206	3.30619	5.72916	3.03447	1.42977	3.18366	3.26675	3.31643	2.99078	2.81679	3.05586	2.62304	2.10244	2.59355	4.04181	3.60003	2.16401	4.24311	2.72623	3.62931	3.50024	3.62208	3.3109	4.09129	2.97133	4.12749	3.2772	2.08733
MTCL1	3.72212	3.92238	4.9886	3.86476	4.35672	4.76977	2.90023	3.53785	4.76678	3.03823	1.54778	1.79966	3.36159	4.40567	3.19454	2.57961	2.90305	3.07592	3.99752	3.10846	4.77307	4.18465	3.27977	4.15937	4.6412	1.80227	2.08259	3.20288	3.61218	2.60785	4.45593	2.60925	1.90185	3.7422	4.49915	3.13781	2.80763	3.08738	1.84707	4.28542	4.71041	4.44943	4.02645	5.2004	2.46535	3.03296	3.52642	3.57906	4.06944
RALGAPB	2.43952	3.36017	2.57932	2.80807	2.9294	2.49471	2.86562	3.21666	3.01034	2.86683	2.89725	4.18811	3.0928	3.95033	2.27767	3.37212	3.36075	2.78606	2.71351	2.60353	3.31962	3.22385	2.65175	2.41017	3.11382	3.00765	2.91999	2.86474	3.04902	2.9354	2.63396	2.97904	3.06487	3.19629	3.08161	2.61624	2.83297	3.52344	2.95587	2.64641	2.77768	3.24865	2.70779	3.36756	2.64859	3.37568	2.87857	3.16104	2.64698
TRIM28	4.58011	4.52666	4.18153	4.45471	3.99547	4.46201	4.64096	4.33877	4.2374	4.6216	4.50337	4.7376	4.97146	4.38667	4.50814	4.19927	4.33097	4.63639	5.20012	4.8989	3.97554	5.48707	4.43289	4.53634	3.29966	4.21356	3.90847	4.32492	4.85675	6.09191	4.96411	4.95968	5.0699	3.874	3.95708	5.17273	4.55188	4.93775	4.35474	4.2056	4.65105	3.9206	3.86733	4.82114	4.1402	4.03244	3.95331	5.34089	4.37624
TNRC6A	3.4311	3.73246	3.70539	3.38696	3.51636	3.67047	3.35051	3.48629	3.86801	3.84131	3.56042	3.53625	3.96949	3.77644	3.59438	3.4548	3.43807	3.38533	3.59556	4.45852	3.52511	3.12547	3.64876	3.65477	3.85584	3.45806	3.60515	3.44658	3.32783	3.15245	3.17337	3.53705	4.05731	3.40798	3.71061	3.63534	3.58136	3.80425	3.44587	3.48912	3.64765	3.73581	3.74375	3.3057	3.60848	3.77687	3.59798	3.99689	3.59832
PRDM2	3.65108	3.44097	3.46435	3.66151	3.50756	3.33017	3.3014	3.32619	3.49356	3.17102	3.26577	3.18426	3.84584	3.70074	3.05034	3.49886	3.79813	3.4586	4.38144	3.03038	3.70543	3.20268	3.23313	3.63323	3.93334	3.10223	3.16339	3.35005	3.07228	4.09172	3.37172	3.29269	4.07438	3.58646	3.62244	3.61911	3.11427	2.95579	3.20365	3.64075	3.28965	3.70952	3.32179	3.61974	3.30736	3.83872	3.3479	4.06665	3.92969
NISCH	4.40982	3.93231	4.1226	3.15673	3.83595	4.0531	3.45011	3.94787	4.31828	3.3025	3.95609	2.29344	2.63693	3.98021	4.02177	3.69604	3.58536	3.75392	3.33295	3.79245	3.34149	3.67077	4.54847	4.31045	4.04516	3.52044	3.74743	3.93859	3.93782	4.24231	3.34302	3.63165	4.56998	3.24504	3.98985	4.55268	4.04979	3.36676	3.02197	4.02064	4.03074	3.84796	4.29517	4.47651	3.64044	3.11819	3.50582	3.76057	4.11953
SFT2D2	4.00711	3.9794	3.86264	4.91686	4.52072	4.28473	4.15103	4.37132	4.40186	5.25406	4.67243	4.87226	4.61874	4.18379	4.40101	4.58235	4.81683	4.54771	5.24834	3.89659	5.17912	3.98127	4.14608	3.89981	5.06926	4.95287	4.6697	4.77903	4.1194	4.41672	4.74016	4.53192	3.56796	4.35544	4.98622	4.16359	4.52682	4.05972	3.97514	4.06377	3.98564	4.85639	4.25809	3.91919	4.66024	4.33309	4.44156	3.97314	4.65138
AP3D1	3.86978	4.22198	3.9314	3.64889	3.99182	3.99469	4.16978	4.20641	3.87461	3.95433	4.03035	4.51751	4.63154	4.33758	4.15894	3.884	3.6665	3.8733	4.08774	4.02976	3.5183	4.69471	4.20885	4.16672	3.24556	3.7258	3.61412	4.01513	4.31043	4.95594	3.06289	3.94166	4.27067	4.25132	3.5386	4.53162	4.07104	4.1534	3.85862	3.85123	4.37037	3.58418	3.66093	4.13877	4.39915	3.78855	4.00457	4.72688	3.75879
CHD8	3.07575	3.44452	3.29115	3.32317	3.28532	3.40776	3.3155	3.62684	3.46726	3.7605	3.65556	3.58743	3.40924	3.63752	3.39302	3.05044	3.41917	3.4971	4.05468	3.51602	3.12782	3.85666	3.52061	3.3915	3.32935	3.02927	3.20279	3.24776	3.61197	4.38245	3.06691	3.51408	3.48849	3.17993	3.28787	3.80483	3.79021	3.03768	3.34129	3.43993	3.65662	3.6203	2.97979	3.77874	3.84991	3.28231	3.63845	3.95151	3.274
S100P	5.73417	7.18865	6.76843	6.99354	5.76607	6.59365	5.94868	7.27316	6.83175	6.97887	8.44967	5.90012	7.25513	6.87675	6.62108	6.66199	6.82424	7.20685	7.42989	7.29248	6.8881	7.18205	7.37307	5.97423	6.84492	7.03836	6.66498	7.58353	7.68402	8.04014	6.51724	7.63379	7.06053	6.35445	6.72655	7.48797	7.60239	7.20598	6.90382	6.66857	6.46666	7.91557	5.80884	7.00176	6.66976	6.23978	6.12364	7.00503	6.86433
CAPNS1	5.08374	5.24663	5.19311	4.58338	4.80988	5.0649	4.92423	4.94026	4.99978	4.64135	5.32103	4.54724	4.21049	5.09095	5.1073	4.09748	4.95572	5.53904	5.9601	4.43093	5.30663	5.49718	5.2037	5.34806	4.60218	4.94714	4.76514	4.92122	5.32693	6.54006	4.92276	5.41473	5.5473	4.91314	4.5958	5.38061	4.98497	5.29301	5.25839	5.38329	5.20923	4.93305	4.81584	5.98305	5.07364	4.92569	4.85863	5.52449	5.43417
HSPA5	2.80656	4.8694	4.07474	5.19264	4.40351	4.58214	4.86067	3.99334	4.22518	4.78948	5.57138	5.08107	4.97638	4.00891	4.24565	5.14623	4.75964	4.86643	4.84438	4.01231	4.08309	5.45759	4.62766	4.02825	3.83115	5.00108	5.23912	5.14509	4.00576	4.76928	3.66919	4.9386	5.1032	4.65039	3.9997	5.26774	5.93271	4.49503	5.11536	4.62051	4.40665	3.98864	4.02893	5.09527	4.38347	3.68627	4.72828	3.92503	4.21107
COBLL1	2.35656	2.82884	2.85633	3.18337	4.2609	3.18404	2.30032	3.33389	3.17997	2.48581	3.14111	3.02073	2.58975	2.80609	2.34423	3.1147	3.34115	2.56719	2.72708	2.31172	3.8017	3.34657	3.17659	3.4922	3.94499	2.93116	3.51673	3.74395	2.64154	3.05967	2.98491	2.96775	3.21143	3.98724	3.29846	3.23114	2.97721	2.56875	2.81696	2.9892	3.43918	2.44694	2.64702	2.39527	2.66079	3.30961	3.94358	3.17842	2.65475
2022-09-08	3.78605	5.40713	4.70557	4.49482	3.32166	4.44317	4.60788	3.7513	4.38562	3.64023	4.1854	2.58134	3.48941	3.85037	3.42121	5.04668	3.53472	4.08259	4.0744	4.711	4.5135	3.4987	4.65706	4.3069	4.03492	5.00703	3.68138	4.12038	4.04506	4.76497	3.28136	3.88273	5.15395	4.97879	4.09771	4.21209	3.53098	4.19075	2.68903	3.25621	4.35622	4.62626	4.2047	4.68787	3.59053	4.09955	4.16676	5.66678	4.62204
RBM5	3.89353	3.88533	3.96391	2.99521	4.09657	3.8151	3.13814	4.40062	4.24846	3.70468	3.90557	2.85035	3.15101	3.57679	3.65111	3.87775	4.0963	3.83217	3.4397	3.42298	4.00594	3.55881	3.88687	3.92323	4.20458	3.7464	3.96937	3.88928	4.14402	3.47064	3.62041	3.65625	4.08963	3.91153	4.19888	3.95044	3.52647	3.48028	3.54745	3.80605	3.72197	3.91235	3.96565	4.08104	4.01767	3.99422	3.73818	3.9819	3.60465
DVL3	4.68088	3.97642	4.01939	3.91496	4.24011	3.91299	4.85926	4.62808	4.52889	4.23648	4.65262	4.33583	4.10903	4.29404	4.19894	3.85358	4.23736	4.70007	4.62332	4.47162	4.00385	4.58288	4.16038	4.37987	4.93815	4.23692	3.61565	4.27925	4.89338	5.01894	4.34699	4.20019	4.95935	3.83886	4.49243	4.94638	4.41431	4.35911	4.05069	3.85152	4.49989	4.34733	3.87727	4.45768	4.32526	4.13974	4.31153	4.40538	4.65832
CD81	3.56082	3.85918	4.3573	4.87701	3.36292	4.71714	4.18167	3.83372	3.49644	2.52015	3.73747	3.23118	3.62715	4.5106	3.65525	3.81605	3.46845	3.51233	3.59571	3.05246	4.82305	4.43318	4.34631	3.67845	3.53338	2.68976	3.31029	3.66246	4.10926	4.9163	3.71213	3.38269	4.61808	3.44639	3.4812	4.34584	3.53113	3.70156	3.13249	4.50268	4.24766	3.49301	4.59809	4.46907	2.87456	3.29415	3.66878	3.73278	4.20547
SERBP1	3.04086	3.74088	3.52458	3.83299	3.69925	3.69066	4.04704	4.07203	3.62849	4.1618	4.07726	4.03101	3.8959	3.89585	3.54888	3.82066	4.20678	3.86381	4.33999	3.42757	4.23837	3.86196	3.54179	3.48386	3.83733	4.16717	4.19412	4.0111	3.76138	4.32153	3.92825	4.09831	4.13255	3.66189	3.99627	3.5758	4.66818	3.79278	3.96462	3.22842	3.77463	3.752	3.61611	3.76113	3.67466	3.58209	3.72017	4.29969	3.45771
NPM1	3.49685	5.10294	4.74584	5.42751	4.55949	4.91246	4.29535	4.15977	4.87266	5.4072	5.3214	4.8525	4.77921	4.80176	4.34389	4.89706	5.39825	4.7661	5.73225	3.30742	5.43418	4.73896	4.60463	3.8854	5.13049	5.22187	4.93677	5.40717	4.10395	5.366	4.95685	5.05476	5.17864	4.83438	5.31712	3.89163	4.81934	5.27986	5.04888	4.32986	4.70764	5.12238	4.02161	4.2247	4.84982	5.02301	4.73467	5.28132	4.71516
RPS23	4.20615	5.80068	5.3653	6.0486	4.63452	5.48593	4.71124	5.08049	5.31888	5.97035	5.79934	4.29431	4.17175	4.54128	4.94756	5.39932	5.94736	5.16132	6.41316	4.05181	5.93892	5.22762	5.17479	4.66305	5.33679	5.46946	5.28256	5.61397	4.30986	6.38736	5.87137	5.54823	4.39695	4.95274	5.36037	5.04436	6.38264	5.61248	5.19237	4.59386	5.57079	5.26888	4.68786	4.69495	5.13434	4.78128	4.92845	5.36548	5.13227
ZMYM2	1.97782	2.70669	2.28303	3.00918	2.57922	2.74279	1.98166	3.06586	3.209	2.79734	3.27008	3.36487	2.65526	3.0604	1.95832	2.79122	3.60775	2.80493	2.56938	2.45028	3.30643	2.50099	2.68599	2.58021	3.67567	3.05697	3.03938	3.07225	2.39956	2.82625	2.32797	2.87057	2.38993	2.89175	3.69832	2.82082	2.92665	2.52145	2.6935	2.39956	2.74003	3.3872	2.27085	2.75291	2.94841	3.07997	3.23016	2.99316	2.45686
ATP5F1A	3.45257	4.1638	4.01339	4.14615	3.97419	4.15147	3.65853	4.26908	3.96747	4.22474	4.52625	4.02862	3.81047	4.88624	3.84865	4.1111	4.32459	4.21039	4.57788	2.91081	3.96721	4.44935	4.1634	3.71718	3.6828	4.05391	4.12772	4.31635	4.12408	4.95367	3.99711	4.40824	3.92274	4.04039	3.9374	4.34476	4.3275	4.45913	3.80746	3.71986	4.21032	4.09454	3.64388	4.05179	3.99108	3.72454	4.26626	4.35213	3.38449
STAT1	2.75796	4.4397	3.11032	3.45409	3.42898	3.65736	2.75429	3.78106	3.68255	3.70068	4.51408	5.6797	4.94054	2.51299	4.05821	3.36717	3.75451	5.00099	3.5359	3.37942	3.52007	3.5507	3.80577	3.01871	3.47747	5.34441	4.02762	5.34931	3.38428	4.00206	3.75916	3.52427	3.54911	5.24621	3.61316	3.82333	4.93441	4.19955	6.51316	3.67938	3.52736	3.72667	3.02133	3.05586	3.97256	4.58731	4.34513	2.52124	4.36065
EIF1	4.51677	4.78664	5.27638	4.98706	4.37358	5.13833	4.75693	4.80458	4.74901	4.97161	5.49669	5.11004	5.30108	5.07542	4.66473	4.67477	5.09284	4.72325	5.38641	3.82327	5.21092	5.25473	5.09984	4.35727	4.88228	4.76588	4.72072	5.04578	5.09875	5.3764	4.60908	5.12922	5.66525	4.94999	4.91748	4.87299	5.04735	4.79444	4.58471	5.03622	4.8911	5.1569	4.1867	5.66602	5.11619	4.66415	4.8186	5.47747	5.28978
PAPOLA	2.67243	3.32895	3.0257	3.77471	3.45034	3.31031	2.91448	3.2807	3.41376	3.68392	3.46356	3.84672	2.81982	3.08937	2.85864	3.24934	3.86097	3.32386	3.81347	2.39001	3.83005	3.2325	3.04581	2.85822	3.97382	3.59316	3.72813	3.56802	3.40542	3.57999	2.84291	3.45556	3.19722	3.46923	3.61097	2.88249	3.69851	3.34834	3.38634	3.75495	3.13066	3.77386	2.90572	3.5992	3.53254	3.65954	3.58359	3.34546	3.09247
KDM3B	3.58716	4.1225	3.85351	4.00867	3.30897	3.9457	3.39577	3.8502	3.77829	3.48498	3.86342	3.25322	3.50864	3.34466	3.47047	3.76866	3.71908	3.6321	4.49554	4.06081	3.67101	3.79655	3.90431	3.47374	3.68523	3.688	3.52839	3.65921	4.2281	5.08254	3.75034	3.82912	4.51391	3.17952	3.3755	3.89666	4.14164	3.68012	3.46301	3.88278	3.95933	3.95508	3.29918	3.97054	3.81756	3.44728	3.50759	3.79422	4.13472
ZNF91	3.23082	3.5732	3.3117	3.91281	3.71346	3.62665	3.61459	2.63079	3.38998	3.9636	3.52242	4.03754	4.15165	3.68243	2.97928	4.59726	4.4585	3.49781	3.66774	1.32279	4.50483	2.9116	3.41894	2.99825	4.39216	3.64743	3.73645	4.00551	4.12231	2.94937	3.92777	3.26501	4.27651	4.14627	4.27471	3.38663	3.58781	4.04529	2.93706	3.00823	3.44284	4.13226	3.2262	3.60954	4.18452	4.40878	4.39776	4.03919	2.83563
EIF4G3	3.08795	3.65811	3.40681	3.44572	3.58514	3.34903	3.27598	3.46756	3.78985	3.87081	3.41518	3.36467	3.68253	3.48839	3.35658	2.89362	4.18626	3.64064	4.15481	2.95215	3.37522	3.79031	3.93828	3.70139	3.65771	3.52482	3.54991	3.68687	3.61285	4.58472	3.23696	3.61171	3.73311	3.4284	3.73404	3.92516	3.83759	3.73244	3.17944	3.73845	3.98343	3.67457	3.41159	4.13173	3.39861	3.51609	4.02678	4.39847	4.04038
LRRK1	4.28951	5.00747	4.19406	4.26721	4.73267	4.40596	3.79624	4.62304	4.73743	4.56929	4.55929	4.20909	5.10004	4.05257	4.42847	4.43466	3.96806	4.86395	4.89371	3.88952	4.91105	3.92184	4.1597	4.67051	4.98568	4.73702	4.39865	4.35949	4.11507	4.24881	4.21727	4.25165	5.15422	4.27195	4.22342	4.31339	4.65072	3.73741	4.49467	4.42473	3.83853	4.4917	4.52357	4.89367	4.70357	4.44865	4.32031	4.90095	4.89548
SMAD6	5.46935	2.76905	3.89345	3.56978	3.6837	3.14637	2.32917	3.44809	5.07927	3.79746	5.41833	2.97588	3.05257	3.20677	2.90385	2.74744	4.65177	4.12259	4.12384	4.14066	4.69352	3.28972	3.20011	3.49205	5.76231	3.88251	2.42098	4.45149	4.05007	1.73377	4.66647	4.34287	5.55628	4.19907	5.11863	5.72655	3.43046	3.1985	3.42513	4.36511	2.83801	3.71708	2.95047	3.59068	3.7083	3.60171	2.67641	4.0682	3.66021
TTN	1.72095	2.12981	1.95768	1.49945	1.39448	1.86799	1.57203	2.04093	1.26477	1.62955	1.29095	2.65451	1.23638	0.0215146	2.59335	3.73354	1.49037	1.85855	1.39632	1.7541	1.32141	1.64579	2.14158	2.52846	1.51133	2.05636	2.02296	2.07061	1.94408	1.30745	2.689	2.21498	0.587784	2.94315	1.81575	1.19033	1.60963	1.79913	3.07254	0.794388	1.44853	1.56295	2.63008	2.2206	1.85424	1.47898	1.90975	1.6791	2.26384
SEMA3F	5.47546	4.14389	4.41261	4.87438	5.20553	4.94229	4.26522	5.02226	4.77695	4.6178	5.03109	3.09977	4.27208	5.86675	4.83307	4.33999	5.04829	5.24187	4.64146	4.97407	4.54746	6.07265	5.60507	5.33853	4.53028	4.20338	4.61311	5.01475	4.46708	5.75703	4.66431	4.92108	4.14559	4.00991	4.44147	5.66526	4.58526	5.39525	4.86209	5.06988	5.51826	3.97219	4.48271	5.77583	4.62511	4.77342	5.18727	4.61611	4.56203
KLF3	4.23353	4.13416	4.14717	4.64597	4.26404	4.00804	3.84642	4.32867	4.36816	4.50106	4.89833	4.77457	4.48803	4.34498	4.00527	3.82905	4.83033	4.39404	5.18995	3.86407	4.69928	4.14194	4.32226	3.78398	4.97651	4.47029	4.39465	4.63951	4.44228	5.18196	4.60639	4.7151	4.48432	3.95314	4.66671	4.81268	4.7451	4.19226	4.06131	4.39055	4.46254	4.38078	3.55512	4.6368	4.53539	4.82542	4.04023	5.01964	3.73474
PRR12	4.77816	4.0887	3.99893	4.52911	3.72967	3.87541	4.23296	4.58873	3.9775	3.92933	3.92521	4.02758	4.05349	4.3025	4.64612	3.609	3.67263	4.18339	4.3491	5.23586	3.46374	4.33873	4.25924	4.2519	3.75378	3.78413	3.24831	3.72707	4.52077	4.98808	3.82564	4.21609	4.42371	3.37244	3.648	4.92549	4.1112	4.1082	3.77249	4.28001	4.21754	3.74253	3.71898	4.45746	4.54884	3.7038	3.66011	4.71035	4.49761
ZBTB4	4.25732	4.52402	4.88771	4.02779	3.30206	4.57068	4.10299	3.80668	4.15009	3.79468	4.42444	3.0553	2.5076	4.97991	4.45637	4.33751	3.76796	3.88484	5.20477	4.4987	4.75348	4.64908	4.59579	3.50906	4.37623	4.11364	3.74349	3.80163	4.78169	5.3162	4.3181	4.22263	5.37196	4.09572	3.9287	4.62709	3.93816	3.65658	3.35663	5.08567	4.21449	4.51044	4.55527	4.63723	3.46487	3.15513	3.7451	3.9485	5.01079
ITPR3	3.97769	4.27636	3.48754	4.13743	3.97685	3.95269	4.22241	3.87234	4.07106	4.16102	4.3022	4.03058	3.58777	3.83191	3.8189	3.92089	3.18168	3.56802	4.00045	4.8073	3.70182	4.366	3.81664	4.39182	3.94126	4.23032	3.68801	3.75818	4.36414	4.41969	3.32641	4.02009	3.86127	3.66408	4.02696	3.95763	3.98977	3.57678	4.30124	3.50994	4.04574	3.8147	3.3424	4.58358	3.69294	4.04523	3.94255	3.79308	3.95034
SEC31A	3.36446	4.08818	3.73791	3.99445	3.93735	3.82421	3.77219	3.85557	3.88503	4.01464	4.29696	4.00646	4.35967	4.26167	3.88876	3.96289	3.66194	3.95318	4.1706	3.47938	3.88022	3.72953	4.00355	3.61343	3.84616	4.42363	4.0438	4.19071	3.96992	4.54736	3.99596	3.95017	4.26194	4.03225	3.94423	3.97499	4.02709	4.26491	4.41015	4.41652	3.78289	4.10421	3.59149	3.84128	3.86635	4.16971	3.91156	4.0885	3.88694
POGK	3.33342	4.29696	3.92605	4.67602	3.36179	3.6279	4.24079	3.28278	3.81101	4.59523	3.88481	3.3184	4.06387	3.3899	3.91557	3.87845	4.14099	3.59968	4.74865	4.5006	4.53398	3.27575	3.30817	3.27048	3.90311	4.66199	3.75819	3.44416	4.50915	4.30112	3.92849	3.82529	3.96377	3.83892	4.18057	4.0328	3.69771	4.26163	3.48662	3.4478	3.74146	4.18541	3.17019	3.82041	4.19531	4.02552	3.37258	3.88768	3.35564
SUGP2	5.05934	4.77085	4.63917	4.20173	4.98511	4.53364	4.69015	4.69861	4.56272	3.87969	4.40832	4.29985	4.78295	4.43276	4.1897	4.34799	4.34452	4.5312	3.48319	4.58983	4.37529	4.51455	4.5961	4.90133	4.33716	4.43998	4.29814	4.34951	4.42451	3.66443	4.28831	4.20642	4.13339	4.68455	4.47556	4.84598	4.51313	4.69871	4.19383	4.45134	4.78023	4.40221	4.69812	4.37197	4.47575	4.4861	4.68259	4.3822	4.3157
JAG1	3.77117	3.43428	4.51172	3.00538	3.77107	4.56879	2.83227	4.5389	3.95994	4.33691	4.91235	4.19363	4.79285	4.43084	4.5683	4.16905	3.64881	4.08756	4.56008	3.29603	4.14111	4.12389	4.39179	4.54462	4.27499	3.33409	4.00656	4.74919	4.53064	4.41373	4.1334	3.88492	3.41197	3.89281	4.25889	4.51949	4.304	4.60408	4.00899	4.30728	4.0289	3.95349	4.48419	4.50942	4.35182	3.90999	4.34283	4.35245	3.8572
SYT8	6.04158	5.75758	3.23225	4.39454	2.12166	5.81714	3.24495	2.98041	5.3122	4.48371	5.74469	3.38915	5.31108	6.84741	5.84096	1.89027	5.85839	5.93304	5.12393	1.41975	3.28648	4.01376	6.59246	5.01189	5.98976	3.29297	2.9723	5.77247	4.76014	6.66845	5.80878	5.48383	6.85902	4.16535	5.29314	5.80437	5.69214	5.22238	3.397	3.76912	5.62821	4.65248	4.24344	6.19675	2.75148	1.61039	5.51834	5.31163	2.93275
ANKRD52	3.91707	3.25114	3.21289	3.26632	3.53643	3.27735	3.69454	3.22249	3.46516	3.42132	2.82737	3.25767	3.96667	3.65731	3.52766	2.96424	2.76239	3.48637	3.8302	3.36493	3.83588	3.88443	3.15002	3.99558	2.96018	3.38609	3.117	2.73563	3.79758	3.96614	3.11964	3.5029	4.33794	3.38001	2.9294	3.25918	2.90974	3.21369	3.3798	3.53317	3.78797	3.51489	3.30288	3.41359	3.24743	3.05863	3.21151	3.72816	3.68646
CTSE	5.00652	1.59188	5.04943	5.4071	1.03471	0.151408	0.796644	2.40617	6.55832	6.93968	7.36078	1.31201	1.47329	2.40617	4.21323	2.67279	5.46766	5.96698	7.91375	3.55062	5.22815	4.4951	2.775	2.74781	6.58466	5.82679	3.71708	6.98043	2.00133	3.04123	5.18085	6.48862	2.40617	5.3059	6.53327	8.27273	6.37964	4.49988	2.53781	5.21969	2.03436	5.24758	1.67856	2.40617	2.40617	4.26857	1.33742	3.46568	2.91293
LNPEP	2.511	2.92379	2.82151	3.2581	3.32601	3.08543	1.95686	3.62052	3.3397	3.37182	3.27136	2.86691	2.05821	3.07835	2.48371	2.99366	3.93171	3.53231	3.6613	2.22836	3.58765	2.64596	2.9195	2.70162	4.11747	3.05967	3.22281	3.54282	2.51408	3.2382	3.04579	3.5657	3.01003	2.60117	3.7854	3.12456	3.32132	2.66948	2.84349	3.20052	2.7826	3.76649	2.66953	2.86969	2.59994	3.3859	3.0205	2.54759	2.79278
UBE2D3	3.21615	3.42272	3.27559	3.58738	3.53946	3.2877	3.18697	3.25072	3.56721	3.79646	4.03092	3.67372	3.57797	3.48807	3.2727	3.35902	3.93228	3.31793	3.52172	3.28484	3.90663	3.066	3.44573	3.15649	4.08536	3.59593	3.74301	3.79926	3.71337	3.36285	2.53667	3.41394	3.36208	3.40082	3.77742	3.63001	3.62152	2.98503	3.42877	3.26983	3.14756	3.79603	3.31073	3.63885	3.22909	3.83361	3.57479	3.27722	3.32378
SLK	3.34448	4.41094	3.58513	4.49494	3.0258	4.01281	2.94685	4.3185	3.25495	3.8582	4.64509	3.22107	3.43471	2.96599	2.91884	4.00655	4.87492	3.14709	4.13214	3.06227	4.2356	3.70504	3.45778	2.5052	4.36725	4.50176	4.11866	3.89019	3.58423	4.30584	3.69507	4.31773	4.71734	3.54451	4.2821	3.1229	4.23101	3.75178	3.83999	2.91222	3.79561	4.11983	3.36012	3.57871	3.69127	4.28481	3.42921	4.61543	3.08718
DOCK1	3.17157	4.14184	3.61188	4.32408	3.86325	3.60702	3.11049	3.64553	3.20957	4.13989	3.6166	3.77453	2.95146	3.6886	3.27911	3.65172	4.03817	3.52084	4.38385	2.25834	3.81456	3.95364	3.6312	3.81498	3.82914	3.85543	3.53838	3.56543	4.0976	3.49528	3.53275	3.4991	4.19259	3.44749	3.80223	3.95349	3.66265	3.07445	3.04617	3.57819	3.7285	4.0948	3.44534	4.16692	3.58632	3.70752	3.69093	4.10952	3.72741
DAZAP1	4.22966	3.78905	3.61051	3.20413	3.75372	3.45546	3.32144	3.71797	3.87104	3.41995	3.93826	3.51369	3.89699	4.01309	3.42137	3.4917	3.54605	3.62869	3.11038	4.12256	3.49255	3.37941	3.46863	4.30431	3.66681	3.72347	3.11949	3.17677	3.6321	3.09106	3.65555	3.90685	4.07735	3.35488	3.5947	4.09008	3.81865	3.54956	3.16917	3.82133	3.89412	3.5373	3.39579	3.84483	3.13875	3.84228	3.14963	4.39886	3.71758
SCAP	4.78753	4.21686	4.16671	5.31277	3.98694	4.01667	5.00319	4.66717	3.95057	3.99585	3.66489	3.63567	5.48862	4.2105	4.52707	4.41591	5.11219	5.11537	4.11725	5.60509	4.08876	5.72676	4.21889	4.48777	4.4392	5.09205	4.45511	3.78198	5.3884	6.07855	3.47712	4.17426	5.13963	4.60724	3.88381	4.42309	4.14841	4.12001	3.48879	4.58413	4.69105	5.00408	4.33604	4.80229	4.43412	3.68377	3.65904	4.22663	3.92802
SIPA1L3	4.27488	4.00514	4.0081	4.25473	3.27301	3.86079	3.96992	4.39671	3.25877	3.65502	3.11976	3.44039	3.6775	4.19635	3.83271	3.34252	3.58777	3.67335	4.02876	4.65433	4.19032	4.46322	3.75921	4.04093	3.7726	3.59385	3.21788	3.00798	3.90242	4.63713	3.31471	3.61674	4.66465	3.64076	3.22893	3.92792	3.37172	4.42542	3.58142	4.2231	4.05888	3.69501	3.9595	3.95312	3.77827	3.91051	3.28328	4.09808	3.475
NCOA6	3.75926	3.69809	3.7077	3.6593	3.67676	3.59592	4.02076	3.91781	3.944	3.49327	3.83582	3.7732	3.57863	3.96601	3.66735	3.57585	3.44918	3.66915	4.11029	4.23637	3.6383	4.45643	3.64616	3.77555	3.73253	3.74118	3.40997	3.44416	3.4541	4.51412	3.82345	3.67507	4.25795	3.58159	3.78501	4.18692	3.78347	3.69929	3.79426	3.47942	4.02576	3.85636	3.4861	3.8569	3.98254	3.77213	3.56494	4.08417	3.93072
TPM1	3.85211	2.35299	3.85827	2.24276	3.23056	3.09068	3.05085	2.72517	2.15992	3.56864	2.6535	2.15021	2.80722	3.16622	3.4244	4.04688	2.35027	2.41825	2.86385	2.28845	2.21859	2.80494	3.5548	3.59253	2.51041	2.75253	2.95258	2.64196	3.77699	1.79431	2.53693	3.23653	3.04475	4.63372	2.8397	3.82547	2.45879	3.82979	3.25603	3.54856	2.11474	2.69926	3.20336	2.51183	2.8255	3.0314	2.58678	2.17189	2.47098
SOGA1	3.32243	3.04413	3.27211	3.37724	3.41657	3.1796	3.88687	3.21163	2.69502	3.37001	1.69804	3.21123	3.23312	2.82035	3.46854	3.59771	2.39439	3.06954	3.19362	3.6392	2.95945	3.79041	3.13207	3.39278	2.65645	3.35713	2.77174	2.29129	3.63114	3.23425	2.79506	3.27293	3.67437	3.17076	2.82871	3.35354	2.06459	3.63339	3.18377	2.59617	3.17064	2.72202	3.65735	2.87548	3.38142	3.19569	3.18225	3.00932	3.54002
PCDH1	4.73228	5.19245	4.66733	4.38411	4.60221	4.22458	4.69085	4.65791	4.82473	4.67214	5.14759	2.2148	4.03807	5.21525	4.48643	4.39384	4.39539	4.57233	5.26355	3.27236	4.17675	5.15379	4.36022	4.4241	4.26602	4.5282	4.11326	4.49023	5.0678	5.42999	3.84907	4.53475	6.00155	4.06402	5.12394	4.71253	4.65934	5.30615	4.38162	4.69571	4.17608	4.26788	4.66079	4.65421	4.89121	4.68899	4.44552	4.96282	4.30415
AKT1	3.95511	3.52104	3.33095	3.53659	3.76571	3.36065	3.82508	3.5151	3.75697	3.54161	3.94943	3.74278	3.03186	3.06775	3.96253	3.19935	3.26413	3.4844	3.77352	4.90425	3.29303	3.88531	3.62057	4.05367	3.49712	3.58105	3.31538	3.50869	3.71744	4.18707	3.57082	3.66336	3.85763	3.23047	3.68822	3.98669	3.77294	3.46869	3.72353	4.14886	3.9774	3.42074	3.32888	4.18826	3.81551	3.24141	3.87943	3.97203	3.65602
CD63	3.93084	5.58031	5.20839	5.27777	5.08962	5.20237	5.46305	5.41134	5.13506	5.25559	5.50475	4.94726	5.89936	5.85957	5.12542	5.38606	5.06335	5.15328	5.87558	4.62721	5.03639	6.49336	5.30095	5.01025	4.63272	5.18447	4.9344	5.35492	5.59917	6.35842	4.89814	6.10708	5.4668	5.10959	5.36361	5.50973	5.50863	5.41534	5.79646	5.26837	5.19154	5.69277	5.1276	5.92282	4.5044	4.88289	5.15396	5.2141	5.32
MINK1	4.50089	4.12328	4.28194	3.85065	3.22481	4.19618	3.71151	4.11874	3.51534	3.77078	4.28217	2.96172	3.24847	4.31533	4.36663	3.76643	3.7424	4.12404	4.37847	4.41713	4.17108	4.96103	4.2112	3.6299	3.60583	3.74703	4.02916	3.92832	4.29384	5.17515	3.76065	3.75864	4.94316	3.68568	3.495	4.64935	3.79688	4.0381	3.66646	4.36785	4.02742	4.02096	4.386	4.42508	4.21993	3.04901	3.8454	4.56714	4.11623
LDHB	2.90585	4.30055	4.77349	4.65595	4.39333	4.87931	4.32266	5.23728	4.5518	5.51356	5.19151	4.8884	4.59076	5.485	4.52592	4.66476	5.31908	3.77997	6.18361	3.66932	5.56033	5.78141	4.45306	3.80594	4.62956	4.00334	4.2338	4.69711	4.85938	5.74833	5.33705	5.00316	4.36761	4.35433	4.38768	4.96894	4.67943	5.71828	4.90066	5.62681	4.73646	4.9659	4.72644	4.84795	4.21597	5.05502	4.41537	3.58966	4.15581
RPL29	6.03033	6.76338	6.77708	7.04801	5.1715	6.51831	5.56993	5.9108	6.15871	6.74211	6.57069	4.46806	4.94587	5.96392	6.19583	6.18518	6.55497	6.21888	7.50332	5.82675	6.51767	6.4114	6.13813	5.9519	6.09375	6.51992	6.01374	6.33778	7.12426	7.7765	7.0097	6.3262	7.55292	5.85498	6.09693	6.41859	7.65531	6.87733	5.73173	6.55706	6.73009	6.00672	5.48863	6.39652	5.04159	5.28406	5.33444	6.70835	6.40153
IKZF2	2.55052	3.31887	2.68712	3.92041	2.99807	3.28201	2.82514	3.14006	3.43017	2.7899	3.18768	3.41538	3.07905	3.11207	2.45312	3.2673	3.85917	2.88705	2.99259	2.35933	3.70652	2.13611	2.93403	2.94845	4.0779	3.21372	3.54542	3.46734	3.22822	3.75647	3.37185	2.99285	4.23929	3.15661	3.86129	3.7135	3.46755	2.411	2.71279	2.77786	3.60806	3.5158	2.41836	3.08306	2.64935	3.25244	3.33091	3.26804	2.66395
SRRM1	3.90554	4.2749	4.04369	4.33806	4.00192	4.13746	4.09526	3.70457	4.14608	3.74046	4.38474	4.09236	3.98853	4.40956	4.27045	4.10498	4.25759	4.12739	4.59862	3.95696	4.19596	4.32996	4.01704	4.14387	4.26429	4.21954	4.30154	4.13024	4.49108	5.28498	4.28697	4.10032	4.69374	3.88199	4.00178	4.24988	3.70311	4.33928	4.09224	4.28305	4.46244	3.93376	3.96766	4.12222	4.08616	4.14711	4.07627	4.60238	4.49621
MDN1	2.90423	3.6972	3.12816	3.43919	3.31529	3.2354	3.22029	3.18548	3.46113	3.51422	3.27785	3.60026	2.39124	3.13459	3.08541	3.07185	3.29804	3.26014	3.32474	2.6473	3.13142	2.95135	3.26191	3.27186	2.9547	3.52824	3.46932	3.46218	3.26628	2.93524	3.32651	3.17029	2.46083	3.11857	3.29064	2.96119	3.52885	3.56219	2.5888	2.97505	3.22523	3.03025	3.13086	3.21451	3.51439	3.29218	3.22187	3.11237	3.26657
ID1	6.67033	6.23245	6.38233	6.31524	5.70303	6.52894	6.79372	6.73555	6.51745	6.44287	7.43326	6.7727	7.04032	6.00502	5.58235	5.6178	6.55154	6.76998	6.44644	6.88846	6.50038	7.72193	7.04467	5.46553	6.47677	5.56975	5.32365	7.247	6.45071	6.3664	6.14979	6.66369	7.17792	5.3104	6.13022	7.58224	6.68888	6.52893	6.51669	7.12354	6.62509	6.28164	5.53724	7.00227	6.24837	6.14157	5.86007	7.13162	6.2635
ATP9A	3.06727	3.43576	3.63222	3.38647	3.39332	3.94438	3.87556	4.13434	3.49573	3.08687	3.3494	4.05408	3.65881	3.74988	2.66539	3.86271	3.19449	3.33027	3.49528	4.02669	3.98349	3.82319	3.36698	3.53162	3.35472	3.40633	3.69603	2.68342	3.73806	3.98143	3.47448	3.60003	3.76863	2.86726	3.79425	3.79593	3.28398	3.18927	3.19484	3.7184	3.84719	3.63143	3.59401	3.24033	3.64378	3.24021	3.24657	3.66488	3.60565
SERF2	4.01496	4.09301	3.94993	3.87722	4.49162	3.96394	4.39933	4.44494	3.9229	3.57143	3.87511	3.27333	3.70349	4.47372	4.13113	3.74884	3.86823	4.22003	4.42638	3.79696	4.24212	4.55095	4.02426	4.60469	3.71999	4.06307	3.95702	3.96617	4.48663	5.58529	3.82762	4.13196	4.01545	4.53119	3.5866	4.5406	3.98757	4.10195	4.7639	4.30837	4.04972	3.77679	3.73691	4.60014	4.12722	3.85296	3.76183	4.11148	3.94114
CD9	3.58598	4.57449	4.53063	4.68578	4.71343	4.92617	4.87861	4.7435	4.34827	4.96516	5.06884	5.72367	4.56595	5.34847	4.5196	4.52028	4.56912	4.43292	5.57638	4.96051	5.30992	5.78044	4.10311	4.33394	5.10018	4.55649	4.95209	4.9003	4.28993	5.93952	4.85248	5.3088	5.57969	3.71646	4.95125	4.60922	5.05573	5.35675	4.03354	5.99529	4.61649	5.54778	4.52942	5.25007	4.3316	5.30944	3.78998	4.87103	4.30281
KHNYN	5.10817	5.12056	5.09935	5.2405	4.91561	5.07123	4.70878	5.07167	5.26363	4.95453	5.03062	4.65708	4.9631	4.77795	5.37047	5.0581	4.42453	4.80889	5.49486	5.89967	5.08338	4.71281	4.56272	5.01771	5.09333	5.40528	4.88516	4.73449	5.30982	5.88414	5.17799	4.97472	4.66954	4.89994	5.26751	4.92197	4.74648	5.23416	5.1878	4.79383	4.98363	6.03883	5.00075	5.31828	5.19812	5.2475	4.69634	4.7428	4.62634
RTN4	2.88665	3.40854	3.75766	3.90549	4.60691	4.06708	3.99833	2.61283	3.87822	4.10573	4.59707	3.89383	3.1949	4.66658	3.40075	4.11309	4.05478	3.24503	3.89497	3.31693	4.98102	3.48055	4.07347	3.62528	4.24612	3.91089	4.57172	4.21333	3.8293	4.19227	3.47719	4.17652	4.24815	3.77648	3.65569	4.68327	3.92381	3.36726	3.91184	4.415	3.67851	4.08936	3.34511	4.11368	3.75309	4.6787	4.13047	3.6477	3.46782
ZMIZ2	4.41942	4.01752	4.12345	3.38579	3.87853	3.81521	4.59371	4.20112	4.11657	3.58506	3.16249	3.17674	3.94704	4.08356	4.36271	3.78563	3.24317	3.75117	3.88896	4.00557	3.59438	3.6912	3.78408	4.1807	3.3679	3.97579	3.55293	3.12458	3.95444	4.0288	3.64832	3.49524	4.61349	3.58078	3.86262	4.31761	3.5368	4.10618	3.40566	3.51522	4.2201	3.64825	4.04968	4.36151	3.96199	3.74156	3.75532	3.78825	4.17538
GNAI2	3.77439	3.91139	3.94721	3.54061	3.61108	3.90137	3.63456	4.10479	3.89868	3.96319	3.95913	2.57454	2.7645	4.35318	4.34007	4.11345	3.36921	3.9565	4.67498	3.33199	3.73451	4.1937	4.09119	4.30063	3.7361	3.71495	3.70703	3.74821	4.36538	4.98016	3.20686	3.76359	4.80864	3.69543	3.23352	4.33937	3.64074	3.50037	4.1002	3.77572	4.16636	4.09153	3.8227	4.42338	3.55548	3.51638	3.66783	3.8773	4.3912
HK1	4.12697	4.22694	4.23236	4.77422	4.0942	4.47132	3.38411	4.58616	4.13874	4.1213	4.81237	3.89195	3.68605	4.97116	4.17956	4.17907	4.468	4.47649	4.88687	3.39153	4.18366	5.20712	4.34759	4.12849	3.94169	4.18225	3.94285	4.14518	4.52341	5.08258	3.72679	4.69367	4.64624	3.56205	4.23433	4.40427	4.42229	4.32615	4.16161	4.13288	4.54549	4.27425	4.06271	4.45049	3.99871	4.38968	4.05051	4.66753	4.03675
RAC1	3.96035	4.61245	4.27189	4.4401	4.72246	4.87206	4.56482	4.07062	4.76686	4.46653	5.31351	4.68293	4.67952	4.25457	4.49713	4.39637	4.83359	4.72608	5.28078	3.80984	5.04775	4.88909	4.43385	4.41873	5.09324	5.0596	4.83421	4.89052	4.2185	6.21055	4.55591	5.04982	5.48052	4.32686	5.04427	4.89904	4.98059	4.69882	5.1958	5.30464	4.31091	5.07666	3.86274	5.49349	4.89107	5.15547	4.68141	4.66654	4.1485
ZC3H11A	2.52727	3.1575	2.81679	4.10288	3.52929	3.22764	2.68214	2.70743	3.23512	3.59635	3.3355	3.39259	3.19537	2.98472	3.16721	3.34927	3.5152	3.12217	3.79958	2.7831	3.91959	2.94238	3.11178	2.42697	3.75824	3.54915	3.47139	3.62453	3.45778	3.15851	3.1512	3.25399	3.17483	3.15054	3.61482	3.68379	3.58777	3.15139	3.33833	2.81326	3.20798	3.38925	2.90388	3.4427	2.90615	3.45482	3.21456	3.21026	2.7595
ENSA	4.74751	4.24994	4.49664	5.04822	4.85405	4.58198	4.78846	4.78211	4.65484	4.96352	4.42373	4.77653	5.05192	4.53542	4.80601	4.75247	4.7638	4.5904	5.06167	4.87043	5.1167	4.86694	4.39244	4.66059	4.28515	4.37325	4.51959	4.39078	4.64544	4.75342	4.71723	4.43681	5.04303	4.65175	4.89583	5.16507	4.32776	4.32906	4.81254	4.81677	4.72684	4.5604	4.7975	4.45674	4.75746	4.72482	5.01927	4.94662	4.28436
TBC1D9B	3.90804	3.6621	3.56806	3.62969	3.34712	3.59262	3.38095	3.89904	3.40112	3.73759	3.7358	3.34592	3.70967	3.60577	3.46056	3.31749	3.13416	3.66057	3.47643	4.8792	3.38628	3.7307	3.65304	3.81154	3.05543	3.30212	3.2608	3.57544	3.78467	3.88265	3.26491	3.79699	4.01482	3.4884	3.39256	4.09788	2.81045	3.89553	3.37441	3.65009	3.8812	3.42558	3.5326	3.87573	3.64829	3.41709	3.71623	3.84049	3.5124
ABI2	3.99757	3.81359	4.14542	3.51651	4.3351	4.2078	3.71829	4.47564	4.45221	4.33145	4.19315	3.53713	2.48197	2.79583	4.26271	3.91922	4.17836	3.77016	3.74141	3.89849	4.24901	3.59608	4.12578	4.27854	4.71948	3.42377	4.31218	3.89302	4.15371	4.16915	3.55065	3.92469	4.5315	3.55097	4.35439	3.78424	4.37767	3.25487	3.6312	4.24902	4.15634	4.41263	4.30099	3.71844	4.77307	4.24741	4.34742	3.96226	4.4501
HELZ	2.25286	2.92007	2.68713	2.64097	2.97791	2.7099	2.6578	2.72212	2.89591	2.82824	3.17898	3.08878	3.03069	2.86797	2.6908	2.98718	2.94537	2.97088	3.35023	2.37688	3.14452	3.02475	2.88901	2.42064	3.25446	2.98149	2.92814	2.96466	2.43319	3.13498	2.97135	2.89641	3.22824	2.89991	3.11247	3.17222	3.06466	2.83666	3.09873	2.77603	2.7303	3.00966	2.60991	3.0194	2.70344	2.9376	2.89484	3.05686	2.93908
NPAS2	3.80525	3.99683	3.81429	3.83887	3.93735	3.5127	2.92716	4.17799	3.66162	3.45035	3.03819	3.56787	4.9891	2.97629	3.2453	3.3181	3.85942	3.35356	3.58599	4.15776	3.98591	3.72068	2.93635	4.20418	3.74421	4.05144	3.6319	3.12833	3.498	4.20642	3.84088	3.25373	4.48575	3.9092	3.54615	3.65439	3.23486	4.18138	2.98708	3.62444	4.56797	3.43496	3.4601	4.09084	3.56182	4.45229	3.42845	5.15525	3.52045
CALM1	2.58624	3.72446	3.04193	3.5441	3.68459	3.54294	2.99532	3.14566	3.06368	3.40768	3.58872	2.96076	2.55267	3.26287	2.9815	3.25749	3.49552	3.47338	3.55017	2.44215	3.58041	3.33397	3.45981	3.21984	3.33695	3.57107	3.55717	3.45362	3.67581	4.09121	2.95971	3.54609	3.9036	3.57337	3.33924	3.59969	3.20071	3.02242	3.6209	3.6811	2.82705	3.95716	2.93141	3.33305	3.75275	3.75438	3.18872	3.44926	2.97628
G3BP1	2.67195	3.31372	2.93136	3.42394	3.17851	3.16488	2.52754	3.19235	3.30541	3.65016	3.35199	3.27658	2.65843	3.41339	2.75899	3.32991	3.83804	3.35063	3.44019	2.41834	3.71116	2.93633	2.93077	2.90051	3.49997	3.41831	3.41474	3.5534	3.31237	3.52593	3.29312	3.29823	3.6286	3.06392	3.47727	2.88288	3.59752	3.27766	2.97194	3.26029	3.02637	3.49974	2.62684	3.03739	2.6469	3.10915	3.26206	3.52996	2.96533
MDK	4.1701	3.01771	4.34475	5.69688	3.92099	5.22131	7.0556	6.59586	4.95926	3.90943	5.6623	4.9584	6.72627	5.20503	4.79106	3.90164	4.30545	5.3459	5.43884	5.23554	3.47948	5.98709	7.35576	3.98247	4.52399	5.6235	4.60989	5.57691	5.14959	8.83858	1.99098	4.82646	6.61336	4.38696	5.28718	6.89912	5.43537	0.0631625	6.54087	3.39422	6.88862	4.94729	4.58315	6.0005	5.67249	4.58247	6.42524	3.79058	6.50311
EPPK1	1.2421	3.03222	2.80105	3.47374	2.43685	3.13757	2.60467	3.42762	3.54958	1.55828	2.57449	2.1761	3.03499	3.07171	2.22308	2.30383	2.3289	2.15339	2.00009	3.85895	2.94254	3.77877	3.88652	2.69334	2.13268	3.60329	2.77502	2.48314	2.83101	4.89192	2.13662	2.42198	4.13234	3.34996	2.00245	3.94435	3.5968	2.579	1.11169	2.18805	3.8787	2.53569	2.6102	3.89062	3.00147	2.13828	3.44332	3.68645	3.72898
RAB11FIP1	3.67361	4.75282	4.25163	3.7862	3.90358	4.28946	4.54994	4.10051	4.08105	3.59164	4.7359	3.30443	4.35366	4.21675	3.31076	4.47914	3.9539	4.00346	4.25232	3.33626	4.99275	4.3651	3.97651	3.37844	4.22698	4.59898	3.76566	4.2531	4.75533	4.3739	3.80585	4.04563	4.67513	4.9573	4.44173	4.55214	4.2387	3.9088	3.99019	3.89315	4.2237	4.63322	3.67663	4.03369	3.86761	4.18467	4.30749	4.44142	3.79535
DCAF7	3.63825	3.86431	3.88787	3.8593	3.99254	4.00988	4.37992	3.96639	4.03459	3.9031	4.2442	4.15138	4.12424	4.50982	3.85406	3.8801	3.93891	4.21143	4.44463	3.4752	4.2944	4.43166	4.10653	3.98915	3.9423	4.21041	4.22037	4.05182	4.30447	5.07674	3.63954	4.05769	4.20203	4.04549	3.77689	4.11612	4.09411	4.18371	4.31302	4.1904	4.28936	4.36113	3.52529	3.87655	4.04955	3.74805	4.23104	3.98078	4.0129
NCKAP1	2.17547	2.76903	2.18542	3.16295	2.78088	2.59907	1.81182	2.87704	2.887	3.04538	3.26522	2.84949	3.27321	2.95222	2.12774	2.42704	3.09539	2.65329	2.93449	1.87669	3.11636	2.38741	2.34607	2.05404	3.32879	2.90074	2.8622	3.0541	2.96871	2.77305	2.01291	2.90025	3.26995	2.77557	3.17536	3.02925	3.00278	2.5243	2.80173	2.80989	2.55509	3.44674	2.23682	2.88809	2.21522	2.93913	2.75719	2.8771	2.21138
FOSB	4.92604	4.28148	8.03037	2.18047	2.83055	5.2817	4.58425	2.47251	2.71341	1.1957	2.83794	2.83023	4.70464	3.39582	1.53704	1.23557	0.683641	0.864396	2.19961	1.19056	1.42869	1.70661	5.32399	3.87457	1.26268	1.26403	1.37209	5.07693	4.15615	2.30859	2.09684	0.701465	5.95243	1.00312	0.981873	3.62925	2.92946	3.50458	4.48774	4.02679	4.83514	3.54571	0.86307	3.93317	1.77486	3.34441	2.80702	2.45316	5.97204
LRP5	4.22869	4.8369	4.24362	4.99866	3.90326	4.51088	4.29407	4.91671	3.93274	3.19543	4.03087	3.55181	3.28508	4.76626	4.09102	4.1146	3.80941	3.90266	4.13119	5.92164	3.94221	4.10331	4.3052	4.50499	3.7592	3.96232	3.49961	3.70718	4.96516	6.05265	3.7894	3.48362	5.1039	3.53062	4.22718	4.64656	3.02977	4.09622	4.25204	4.25	4.67685	4.31054	3.62019	4.58102	4.48459	4.2325	3.58961	4.17554	3.95659
SF3B2	3.55332	3.84918	3.83946	3.45446	3.50585	3.77417	4.11798	4.05511	3.66109	3.54523	3.89486	3.62394	3.89136	4.22304	3.80926	3.59064	3.4509	3.67255	4.22216	3.96024	3.46736	4.38275	3.87515	3.80466	3.27738	3.19031	3.27062	3.71235	3.93702	4.87742	4.03514	3.70957	4.28239	3.59347	3.34316	3.98643	3.81345	3.51533	4.04793	3.73132	3.94568	3.67236	3.83215	3.87199	3.52498	3.47383	3.59606	3.76302	3.49134
TMEM184A	5.10985	6.0582	5.70841	5.12303	5.15975	5.55973	4.93044	5.28886	5.25713	4.32919	5.43951	3.33387	5.49004	5.81162	5.68677	5.228	4.16442	4.66331	4.62284	6.03828	4.55484	4.76323	5.08992	5.78404	5.23902	5.05792	5.12853	4.70349	5.03338	5.35361	4.7174	5.04426	5.74987	5.60627	5.79644	5.44256	5.27862	5.37923	4.35861	5.67584	5.54703	5.55941	5.29015	4.7025	5.58478	4.96744	5.16304	5.63885	4.74943
CLIP1	3.909	3.62956	3.87011	3.71776	3.69898	3.67004	3.33294	4.03757	3.39457	3.50241	4.0444	4.0525	3.91243	3.91477	3.39005	4.08688	3.48963	3.70757	3.73642	3.85119	3.67611	4.1893	3.64672	3.75311	3.68056	3.96302	3.89152	3.58175	3.99254	4.02426	3.77729	3.92451	3.88075	3.87946	3.99734	4.13992	3.64515	3.68069	3.89127	3.66835	3.57019	3.94213	3.70636	3.40038	3.67673	4.08724	3.70909	3.71066	3.24146
GATA2	6.3852	5.93735	6.42354	4.44328	3.75631	3.8623	5.57493	4.77585	6.72423	7.09472	7.42147	4.25068	3.49404	6.45615	4.92299	4.62543	6.26931	4.82684	7.22068	5.62768	6.65969	5.36639	6.61283	3.70196	6.65091	6.25119	4.76314	6.49287	7.52472	4.56498	5.865	6.38972	5.01006	5.95832	6.41421	6.5878	5.99361	5.39001	4.14441	6.03787	3.93759	5.90739	4.94247	6.01953	5.0078	5.73826	3.26382	5.30508	5.62124
SCNN1A	2.07207	4.85375	4.90546	1.50708	5.36507	4.87155	3.95474	5.18816	6.30327	5.12958	6.81836	2.76661	5.10737	5.2567	2.44119	4.29179	3.95509	3.62086	5.98975	6.9641	5.80088	5.88856	3.96245	1.87235	5.34039	4.90695	4.08692	4.74711	6.37253	1.53035	3.33052	5.01081	7.24362	4.91142	5.44417	6.16778	5.86317	5.4723	5.47282	5.86232	5.3502	5.61861	3.87503	4.97324	5.2255	5.72096	4.03559	4.04126	2.53928
PTPRU	4.2025	4.11696	4.41355	4.42531	4.09837	4.2476	3.9091	3.5673	4.59532	3.81416	4.79353	2.71771	3.3383	4.64886	3.89841	3.91229	3.90475	4.02191	4.61154	3.33694	4.47655	5.10513	4.45439	4.125	4.31715	3.36439	3.71554	4.18678	3.96804	5.52479	3.67604	4.3677	5.24681	3.52746	4.06327	4.89596	4.38518	4.32376	3.80346	4.51971	4.97002	3.87337	4.02616	4.76577	3.95057	3.84428	4.47587	4.73671	4.42415
ITPRIPL2	3.84078	4.77274	3.37723	4.0664	4.35867	3.99528	3.07396	3.87542	4.30235	3.6236	3.96022	4.07714	4.17331	4.33975	3.72418	4.22045	4.53557	4.48812	3.96467	5.15196	3.43383	3.76383	4.16626	3.91591	4.17634	4.72367	4.21339	4.33726	4.25688	4.61992	4.51303	4.45391	4.78604	4.02342	4.36536	4.94068	4.25633	4.73715	4.44013	3.32773	3.95321	4.1907	3.82042	3.86821	3.52077	4.34066	4.33868	3.805	4.63923
DGKA	4.66092	3.93036	4.11839	3.95091	3.95919	4.25869	3.14905	4.84574	4.25574	3.38241	4.69543	3.88435	3.18027	4.27184	4.05195	4.17235	4.72478	4.17216	3.65034	4.70761	4.15322	3.71369	4.05853	4.45836	4.47814	3.51548	4.12898	4.10888	4.64312	5.04904	4.14237	3.79941	5.06328	3.42285	4.32448	4.35586	4.2009	3.834	4.13009	3.74129	4.29925	4.42519	4.31524	4.26345	4.11864	4.63567	3.78308	4.66646	3.55938
TP53BP1	4.21333	4.39183	4.26112	4.12004	4.72581	4.31012	4.29411	3.70356	4.80759	4.49553	4.53211	3.63763	4.19116	4.26012	4.23559	4.12034	4.47992	4.4207	4.61986	4.0148	3.95572	4.20142	4.50346	4.98681	4.6106	3.87884	4.06802	4.39649	4.18686	5.07218	4.24688	4.46838	4.21549	4.60515	4.24239	3.97677	4.80001	4.22357	4.74127	4.10447	4.59455	4.78161	4.3433	3.86689	4.51859	4.18901	4.71774	4.52551	4.18546
ZZEF1	3.58259	3.66091	3.45143	3.22131	2.71065	3.45273	3.07662	3.54121	2.98659	3.32317	3.37658	2.7074	3.12195	3.17263	3.46631	3.44593	3.34271	3.57289	3.34999	3.35909	3.06756	3.42751	3.67865	3.02148	3.35843	3.13917	3.31381	3.54166	3.42778	3.38977	3.392	3.2715	3.83872	3.43823	3.31221	3.66786	2.99519	3.3761	2.81889	3.53913	3.59511	3.32283	3.2629	3.56606	3.02385	2.66911	3.46865	3.40215	3.21602
RPS25	5.77224	7.1448	6.94385	7.34785	5.68175	6.91342	6.39446	6.21092	6.43406	7.25315	7.02934	5.81338	5.5078	6.35197	6.727	6.72397	6.95762	6.32561	8.22328	5.65321	7.02853	6.77302	6.56899	6.19012	6.63356	6.72731	6.16843	6.78642	6.74807	8.12678	7.46004	6.46181	7.64947	6.20686	6.98643	6.92761	7.72853	6.89637	6.78642	6.84356	6.83473	6.86016	6.26019	6.82707	6.35829	6.19733	6.10108	7.52967	6.08197
NCOA2	3.00385	3.34417	3.14884	3.73333	2.80141	3.03741	3.26233	3.15665	3.14965	2.91247	3.02624	3.03263	3.459	3.06606	2.74825	3.46346	3.02706	3.31126	3.60497	2.60253	4.48494	3.03753	3.29801	2.81759	3.20143	3.51551	2.92342	2.97946	3.28636	3.84384	3.37332	3.10387	4.02445	2.9895	3.00114	3.17039	2.90925	3.03929	3.0776	2.89379	3.16379	3.25221	2.86652	3.41232	3.00099	3.40182	2.86327	3.88894	2.91848
CEMIP2	2.2236	3.84935	4.06283	3.52371	3.17434	3.88711	3.90213	3.15345	3.455	2.61312	2.67923	2.61807	4.79045	3.19728	3.11204	4.50268	3.67417	2.77644	3.22183	2.56785	4.46483	3.53474	3.2794	3.35171	3.4275	3.98192	3.71028	3.31737	3.74049	3.62574	3.51802	3.26552	3.59091	3.25754	3.14115	3.68035	3.23094	3.81409	3.28695	3.71233	3.88469	3.25998	3.7703	4.28694	3.54434	3.22742	3.87451	4.37833	3.27708
UCA1	5.47996	5.13828	4.12954	6.3567	6.82004	6.21352	5.07933	4.1327	6.38217	5.84069	7.73954	1.92857	3.76981	5.09831	5.32836	7.33847	2.11691	5.77018	7.92942	1.96824	8.46613	7.3579	5.23442	4.33218	7.53024	7.44272	5.99104	5.94201	8.76978	5.89642	4.56838	6.76495	7.88858	6.80413	7.09733	5.24472	6.7419	7.30654	6.78237	6.42864	6.45108	6.37917	5.05951	5.88662	5.05646	7.0137	4.82952	6.41047	3.70988
YAP1	3.57822	3.8628	3.96897	3.75365	4.31202	3.95956	3.85582	3.48862	3.92736	4.16809	4.32254	3.96072	3.75877	4.39606	3.5139	4.11638	4.23232	3.85594	4.70033	2.97559	4.69334	4.27478	4.08477	3.86307	4.49916	3.85275	3.86195	4.22841	4.00039	4.35278	3.79491	4.44388	4.514	3.65732	3.87959	4.69009	4.23569	3.69666	3.68447	4.14575	4.30364	4.29057	3.84611	4.4629	4.16278	4.41587	3.94955	4.69963	3.60418
SAMD4B	4.36474	4.30771	4.27735	4.29905	4.17879	4.135	4.57873	4.52253	4.41843	4.15532	4.04728	4.00914	4.4548	4.47884	4.38055	3.97798	3.88181	3.95508	4.42485	4.21796	4.44999	4.45544	4.04305	4.39783	4.01876	4.14415	3.4268	3.84963	4.07196	4.90191	4.27278	4.06941	4.43921	3.85801	3.95358	4.52128	4.12734	4.15492	4.22385	4.83353	4.38884	3.96428	4.19631	3.98219	3.94754	3.9551	3.82172	4.32904	4.41679
LIMCH1	3.1691	3.89827	3.18803	3.70906	4.18474	3.60212	3.70035	3.5806	3.34975	3.01377	2.8892	1.36638	3.78095	3.41574	3.23327	3.71214	3.08886	3.01267	3.7803	1.9218	3.64143	3.75851	3.31774	3.4397	2.24589	3.49596	3.53482	3.62006	3.24525	2.87222	3.28413	2.99207	3.44282	2.92341	2.89825	2.9762	2.8736	3.7294	4.83286	3.28224	2.88154	2.87279	3.43843	3.00983	4.04987	4.29912	3.12546	4.42368	2.77101
FOXK1	3.46037	3.40299	3.61039	3.48613	3.23159	3.49837	3.10157	3.58106	3.76669	3.16663	3.15	3.02117	3.15363	3.81638	3.77208	3.20428	3.25198	3.35802	4.13282	3.28187	3.93819	3.3354	3.4897	3.58753	3.52735	3.34322	3.07995	3.28453	3.35908	4.22296	3.48176	3.13524	3.72624	3.10703	3.56579	4.17073	3.57433	3.54443	3.18081	3.45682	3.60417	3.40604	3.3662	3.67712	3.18428	3.45494	3.36381	3.44744	3.64358
SREBF2	3.34621	3.65265	3.29486	3.90175	3.47121	4.14501	3.21517	3.84891	2.79078	2.40738	3.38049	3.60508	3.90707	2.47825	3.29917	3.85452	3.1222	3.75017	2.9138	4.02415	3.47656	4.61923	3.29828	3.85874	2.46433	3.97973	3.37203	2.95168	4.20689	5.01123	3.37965	3.97808	4.58899	3.68881	2.9964	3.30573	3.78388	3.72593	3.18498	3.16027	3.69073	3.2681	3.00993	3.59514	3.91121	3.21293	2.73377	3.80248	2.98148
WSB1	3.60114	4.0243	3.72276	5.10999	4.14664	3.87048	3.63558	3.99559	3.85359	3.29886	4.21398	3.36317	4.48523	4.02126	3.94091	4.95472	3.9578	3.70424	3.28253	3.17701	4.02315	3.95443	4.01857	3.82122	4.3825	4.68624	4.30301	4.03774	4.10593	3.0654	4.43269	4.28921	4.55326	3.95637	4.21315	4.06186	3.50718	3.95438	3.92361	4.14283	3.71197	3.91116	4.35413	3.65131	3.38009	4.31627	4.45091	4.10908	3.49862
CDKN1A	5.55346	4.03889	5.3489	3.70345	4.34717	4.11386	3.46968	4.38598	5.04309	5.06498	5.79505	3.56191	5.26229	5.16235	4.14355	3.00518	5.1186	5.03415	5.72386	5.0593	5.285	5.58307	5.30784	4.36018	5.10727	4.56345	3.69108	5.18614	5.49677	5.50577	4.59299	4.75467	5.47616	3.99613	4.91999	5.82	4.23224	4.40837	3.6403	4.74157	4.82212	4.3637	4.92361	5.39583	4.66098	4.82372	4.70014	4.32871	5.05369
BEST1	4.99314	3.39836	4.49425	3.26467	4.06361	4.03682	4.0027	3.1498	3.8472	3.90358	3.82296	3.66018	3.94655	3.83847	4.69791	3.85061	3.54225	3.94308	4.42847	4.61353	4.01591	3.99311	4.2436	4.1551	3.77134	3.75931	4.16264	3.35325	4.36478	4.33062	3.76449	4.46204	2.7507	4.79839	3.97634	4.2526	4.15278	3.73323	4.67749	3.43799	3.91281	4.52803	3.93192	3.32548	4.43423	4.18952	4.90427	4.04817	3.9998
ALS2CL	3.65639	3.91604	4.00503	2.0921	3.67317	3.91614	2.39469	3.51395	4.62101	3.36045	4.55118	3.5937	2.78811	4.18841	3.98039	2.51854	3.39347	3.20185	3.24448	3.40724	2.81619	3.13177	4.12837	4.07665	4.61549	3.70917	3.95414	3.76369	3.43929	3.2132	3.8282	3.76682	4.87281	3.69903	4.47834	4.386	3.54925	2.96963	2.73481	4.01088	3.64488	3.82421	3.90211	4.37603	4.10929	3.253	4.78467	3.50088	3.50151
GCLC	3.64911	4.15264	3.99398	4.1121	3.26827	4.34948	4.22343	4.59495	3.63958	3.63858	2.87636	4.43384	5.74194	3.4824	3.30427	2.82201	5.03401	4.02078	3.89652	5.46567	4.49898	3.37178	3.48816	3.63145	4.15902	4.6028	4.90249	3.86618	4.95094	3.78795	4.9179	4.4039	3.90285	4.23229	4.24991	4.71524	4.71964	4.68098	3.38566	3.85641	4.06993	3.6275	3.25013	3.63536	4.51031	4.1646	2.9542	4.50767	3.17879
LARP4B	2.8626	3.31113	3.03698	3.81749	2.84674	2.80215	3.14269	3.12652	3.25626	3.02975	3.12014	3.53526	2.09839	2.89	2.85896	2.99182	3.25447	3.04251	3.11579	3.33712	3.21942	2.92642	2.67451	2.84417	3.19387	3.30549	2.96848	2.73783	3.27144	3.45319	2.6348	2.91987	3.26963	2.99674	3.2212	3.20469	3.15756	3.21859	2.84953	3.20626	2.99595	3.26688	2.44545	3.31153	2.90399	3.0345	2.74479	3.2755	2.77385
ZBTB7A	5.13704	4.99374	4.90715	3.94365	4.60797	4.58643	4.07524	5.03325	5.01483	4.09138	4.71802	3.8321	4.25942	4.99803	4.47253	3.84844	4.41162	4.50104	5.03211	4.30475	4.95584	4.91451	4.82118	4.74039	4.71023	4.33726	4.29595	4.53717	4.92593	6.04127	4.09315	4.43642	5.18332	4.41268	4.45969	5.16106	3.91579	4.67493	4.65736	4.88558	5.07262	4.6732	4.28615	5.35476	4.87648	4.91713	4.65204	5.29163	4.6231
UNC5B	5.03356	4.05374	4.43904	4.3286	3.07412	3.91908	2.6559	4.66067	4.48259	3.71116	4.88061	2.8533	2.64721	3.71571	3.61139	3.84551	5.26184	4.67756	3.86248	3.96689	4.80292	4.11615	4.95806	3.74648	4.64787	3.49938	3.26239	4.6239	4.6733	3.78016	4.88545	4.5994	5.09269	3.62845	4.51327	5.18232	3.68499	4.12236	2.16179	4.5311	4.08945	3.51323	4.117	4.33467	3.58125	3.87382	2.94057	3.93336	4.49813
GSN	3.91293	4.15679	4.45889	3.91517	3.33491	4.35366	3.6556	3.86644	3.13271	3.09957	3.21986	2.58683	3.13449	3.89574	3.96257	4.81421	3.49394	3.26476	3.28405	3.04424	3.27043	4.09527	4.56262	3.60328	3.02187	3.60103	3.60425	3.57712	4.14223	3.64138	3.31163	3.50468	4.53747	3.38728	2.84767	4.07556	3.61259	3.69359	3.90685	4.00842	3.30656	3.2938	5.00166	3.88028	3.85409	3.32799	3.90157	3.62187	4.02567
TMEM123	3.50896	5.26403	4.30796	5.58742	5.20867	4.65351	4.96261	4.21356	4.95443	5.30052	5.34397	4.70736	4.92047	3.70665	4.27667	4.61382	5.18992	4.84695	6.0198	3.32735	5.75746	4.64334	3.98935	4.12834	5.10949	5.17329	5.01957	4.99107	4.48694	5.16242	4.79191	5.19374	4.76423	4.45975	5.03983	4.47235	5.28608	5.32474	5.48195	4.78197	4.47675	5.26629	4.15971	4.5029	4.93682	5.74918	4.60252	5.54218	3.42018
SYNE1	3.28636	2.77212	2.79044	2.6363	1.75369	3.18777	1.46706	2.55774	1.68199	0.936256	2.24385	1.12203	1.32294	1.43131	2.3367	2.9162	1.67515	3.36335	0.904053	1.58897	1.83374	2.87336	2.85791	2.02087	1.72861	2.34077	1.84438	1.83555	2.06439	1.8122	1.99256	2.63968	3.12874	3.08797	1.43896	2.23438	1.92113	3.46557	1.93973	2.59425	1.48228	1.43235	2.98212	2.09326	1.75164	2.15976	1.73505	1.75235	3.16768
CALM3	4.39594	4.36418	4.35749	4.06077	3.68151	4.5365	4.94963	5.08502	4.28326	3.99205	4.88885	4.57379	4.89084	4.46288	4.57506	4.92825	4.22702	4.86203	5.03738	4.24726	4.92474	5.03259	4.74529	4.70607	4.11297	4.94728	4.16512	4.71954	5.08595	6.28769	3.64891	4.70025	4.04459	4.7438	4.16634	4.82154	5.03758	3.92221	4.80578	4.66204	4.76487	4.43825	4.13955	5.40857	4.80608	3.81629	4.33566	5.37458	5.03081
BAZ1B	2.67931	3.54894	3.36293	3.37089	3.34107	3.69062	4.267	3.10824	3.44249	3.52941	3.74707	3.8189	3.5323	3.44839	3.57803	3.45882	3.30536	3.83723	3.82785	3.34064	3.42665	3.75183	3.66899	3.50668	3.37307	3.71396	3.44508	3.40643	3.7865	4.36304	3.32465	3.65225	3.83726	3.46498	3.93928	3.72186	3.63114	3.28302	3.94563	3.37103	3.77842	3.69358	3.44867	3.84046	3.9764	3.50007	3.58598	3.94554	3.66587
ARAP1	4.34719	3.3334	3.4961	3.6491	3.09866	3.4506	3.40405	3.78023	3.56571	2.78772	3.755	3.24993	4.29868	3.66362	3.68433	3.38294	3.08443	3.55132	3.47552	4.59367	3.80102	4.15641	3.82417	3.61364	3.37822	3.48151	3.25269	3.44054	4.14297	4.22185	3.14589	3.3381	3.91129	3.47737	3.68488	4.03178	3.73087	3.40418	3.7943	3.96409	3.90712	3.6255	3.7148	4.09056	3.63025	3.47748	3.5317	3.79113	3.60115
VIM	2.54178	4.01274	4.21841	2.93917	3.7232	4.81043	3.44667	3.86185	2.43226	3.95321	3.03584	3.11567	3.71612	4.05868	4.99695	4.87864	3.28616	3.37177	3.83023	2.55621	2.5222	4.12331	4.78475	4.19942	2.89912	3.27307	4.3514	4.11236	4.45387	4.23207	3.05087	3.97785	5.18434	4.32065	3.47841	3.29965	2.99886	3.97052	4.97844	4.55325	2.53282	2.59577	5.35787	4.32047	3.43691	3.44294	3.41254	3.80704	4.91042
GAK	3.57249	3.47527	3.09438	2.92978	3.12361	3.24847	3.19757	3.5209	3.28027	2.99897	3.36176	3.09733	3.04272	3.33056	3.51315	2.84407	2.89993	3.05911	2.75867	4.31346	2.49961	3.93741	3.64321	3.42762	2.93315	3.01138	2.90653	3.0851	3.77091	3.49122	2.96776	3.03396	4.01292	3.08684	2.92192	3.48822	2.63577	3.21178	4.33026	3.1639	3.42908	2.85436	3.02303	3.30054	3.48037	2.99652	3.31514	3.40125	3.15658
AP2B1	2.83292	3.59341	3.69031	3.51126	3.17272	3.58153	3.82808	2.29039	4.04226	3.92303	3.88109	3.36448	2.64282	3.20751	3.36713	3.2753	3.67072	3.94106	4.59652	2.92457	3.95519	4.04195	3.38786	3.12629	3.44686	3.47436	3.70867	3.42696	3.67709	4.16439	3.41343	3.88494	3.78422	3.4556	3.64934	3.20189	3.60881	3.13131	3.05644	3.55772	3.68919	4.13369	3.50437	3.47171	3.36781	3.48385	3.64963	4.30445	3.72653
CIC	4.14498	3.66831	3.87446	3.24641	3.61	3.60748	3.74051	3.65456	3.66578	3.70613	3.63104	3.40337	3.64782	3.80668	4.11495	3.35232	3.31469	3.55319	3.88184	4.66852	3.49701	4.60004	4.26288	3.96028	3.14855	3.19338	2.85875	3.47251	3.659	4.36306	3.44407	4.04776	3.55215	3.43914	3.15846	4.56905	3.52658	3.74936	3.43125	4.39959	4.12034	3.09146	3.94638	4.11676	3.66778	3.27314	3.83683	4.19997	4.1383
RPN2	2.838	4.42349	4.03939	4.78855	4.03205	4.42499	5.25855	5.08353	4.34501	4.3261	4.91259	6.15651	5.35473	4.83987	4.50397	4.85428	4.41689	4.62569	5.17392	4.36637	3.99971	6.47266	4.46899	4.21256	4.08857	4.51827	4.4007	4.86454	5.89993	6.04676	4.25985	5.02409	4.46252	3.91841	3.95295	4.89523	5.17587	5.26963	4.9336	4.35804	4.44764	4.83519	3.30824	4.57792	4.81116	3.7627	4.28185	5.00372	4.23531
PUM1	3.35276	3.92931	3.84353	3.91837	3.58913	3.76589	4.01137	3.61394	3.91081	3.615	4.04287	3.52703	3.92706	3.85288	3.60549	3.55117	3.95388	3.85859	4.21958	3.34236	3.91233	4.00401	3.83403	3.5128	3.98505	3.66587	3.65768	3.75907	4.10683	4.87695	3.50002	3.64973	4.52264	3.41853	3.45681	4.10941	4.19073	3.4514	4.54535	3.15132	4.29199	3.66185	3.48106	4.24597	3.84132	3.55345	4.01314	4.42255	3.71704
RPL7	3.66111	5.17993	4.93836	5.75627	3.75055	4.96463	3.90834	4.75096	4.87595	5.63646	5.19647	4.29247	3.40282	5.31027	4.53983	4.56259	5.49956	4.7787	6.40524	3.1246	6.37499	4.62309	4.59742	3.73578	5.05991	4.94661	4.55992	5.19239	4.76112	6.12324	5.15681	4.8355	4.51275	4.56863	5.33861	4.68187	5.53882	5.28365	4.30926	3.67663	4.77015	5.20098	4.10043	4.05382	2.66795	4.48843	4.51559	4.63625	4.24894
RPL38	4.06253	5.21461	5.17285	5.17504	3.9439	5.10704	4.71029	4.7628	4.65604	5.1602	4.93221	4.37759	4.549	5.16156	4.81794	4.77914	5.11356	4.55018	6.22681	4.05117	5.27207	5.13146	4.59212	4.35477	4.72787	5.01918	4.62918	4.86015	5.28881	6.2634	5.48349	4.43722	4.91648	4.5312	4.74539	5.54093	5.8986	5.27134	4.78501	4.79834	5.23285	5.00358	4.45394	4.71214	4.09314	3.77528	4.62995	5.4568	4.71502
KHSRP	4.19719	4.17896	4.19127	4.36066	3.89978	4.21195	4.65729	4.19073	4.07381	4.49914	4.21894	4.83099	4.76741	4.83237	4.41121	3.86364	4.23646	4.5581	5.11913	4.49146	4.2518	5.10968	4.2397	4.32411	3.59673	4.11958	3.67509	4.02832	4.19102	5.81895	4.62253	4.52244	4.95846	3.85962	3.96578	5.10151	4.49677	4.84894	3.91592	4.55501	4.61412	3.88862	3.64469	4.14354	4.69645	3.76775	3.91645	4.8885	4.53443
CHD7	2.45794	2.88615	2.6196	3.08194	3.09256	2.40384	2.84027	2.87104	3.09541	3.19043	3.0219	2.46441	2.56312	3.17427	2.83022	2.54219	2.53871	2.54483	3.35551	2.74265	3.39017	2.15715	2.39654	2.98619	2.80601	3.12693	2.62807	2.60166	2.60645	3.07726	2.33078	2.16094	2.83871	2.42171	3.25144	2.96942	2.45647	2.53388	2.69934	2.84414	3.01947	2.87713	2.52807	3.18941	3.0225	2.9647	2.81219	2.78458	2.46811
B4GALT1	3.23897	4.02096	3.63667	3.90007	3.11725	3.36615	3.98043	4.00481	3.97103	2.43603	3.44401	3.38467	4.81661	4.33027	2.96504	5.11104	4.28484	4.4155	3.72545	2.65327	4.58917	4.31448	4.09234	3.22295	3.21726	4.8828	4.20576	3.50813	4.51799	4.61292	3.83213	3.55588	4.83724	3.33241	4.22448	4.28205	4.13404	3.58793	3.40251	4.43714	4.27221	3.23963	3.48626	4.43462	2.866	3.12742	4.05268	4.59742	4.28123
RANBP2	1.82551	3.12938	2.34543	2.87872	2.98482	2.89319	1.82764	2.33982	3.00583	3.15379	3.54393	2.95298	3.08916	2.33982	1.89407	2.45894	3.44196	3.11671	2.90019	1.51207	2.98574	2.28228	2.60564	2.09755	3.3447	2.92064	3.12692	3.35276	2.90776	3.01906	3.0235	2.89669	3.42061	2.67181	3.21231	2.56537	3.04535	2.91673	2.73932	2.6334	2.69088	3.42515	2.27022	2.60559	2.61074	3.0303	3.08056	2.41229	2.49528
DDX42	3.6203	4.04712	3.98525	3.62115	3.91008	3.86367	3.59046	3.54705	4.253	3.47165	3.95814	3.54018	4.20505	3.61278	3.21134	3.53676	3.94678	3.92896	3.60725	3.43323	3.89508	3.87012	3.86862	3.79684	3.935	3.53545	3.753	4.055	4.14518	4.29752	3.62716	3.80852	4.30271	3.74224	4.11513	3.99572	3.84754	3.90479	3.4624	3.83447	3.83035	4.18303	3.82892	4.15143	3.97611	3.99893	3.97236	3.99622	3.68229
KIF1C	4.09839	5.0249	4.17861	4.48636	3.33346	4.13593	4.53983	3.89223	4.15013	4.23703	3.97992	3.17843	2.83617	4.50665	4.49312	3.93623	3.66157	4.04775	4.40538	4.63028	3.82085	4.23489	4.34485	3.64951	3.51158	4.79723	3.84104	3.95261	4.54236	4.69892	3.70889	4.16697	5.14275	4.60866	3.97692	4.48901	3.8892	3.98785	3.59203	4.04919	3.82238	4.54075	4.00164	3.98524	3.56912	2.53743	3.6911	4.45766	4.0803
GABRE	2.12155	1.07764	3.40754	0.512794	4.49637	2.28282	2.25252	3.00393	2.13223	4.27349	2.96947	2.98398	1.17988	2.85831	2.98368	4.69692	1.10871	3.96447	3.261	4.31063	2.97956	4.06283	4.18936	3.41262	3.41405	2.76375	4.10518	4.04708	2.37381	0.651039	2.60111	3.25645	3.51551	3.99964	2.20144	3.57006	3.72237	3.82165	4.23679	3.33279	2.2536	2.30786	3.87316	1.61881	3.43077	4.60398	3.54357	3.24934	1.49571
LAMB3	4.09929	3.08181	4.70248	4.11068	4.17777	4.49524	3.24769	3.13658	4.74725	4.13276	5.6064	4.15931	3.36146	5.33799	4.31543	2.1925	4.06493	4.74359	4.89748	5.17213	3.91611	4.99018	4.91796	4.20405	4.75976	3.83387	4.47505	5.22481	2.97578	6.35268	3.89177	4.8177	5.72175	3.35283	4.87388	5.73531	4.80654	3.8225	3.44012	3.96798	4.39275	4.77308	3.99912	4.66376	3.95101	3.74368	4.50681	5.31793	4.72782
MBD6	5.38398	4.75419	4.72061	5.22295	4.79624	4.83589	4.28497	4.98844	4.9293	4.85965	4.42706	4.98142	4.55455	4.96139	5.13651	4.33908	4.20529	4.87426	5.60103	6.14802	4.67002	5.41221	5.05186	4.98956	4.49052	4.60458	4.28696	4.37861	3.94291	5.33585	4.43314	4.97638	5.37875	4.36797	4.32949	4.93284	4.28945	4.0674	4.51465	5.07848	5.27126	4.41489	5.14804	5.20069	4.83589	4.4794	5.10185	5.02741	5.66833
FLOT2	4.59526	4.463	5.27348	5.23476	4.23568	4.87934	4.65221	4.80201	4.90861	3.52723	4.33253	3.67569	4.62428	5.08412	4.79507	4.72064	3.93073	4.77705	5.44638	4.45752	5.33547	5.61648	5.24727	5.00757	4.36787	4.15849	4.59094	4.41307	5.04486	6.34239	4.78733	4.5193	4.90873	4.24315	4.4372	4.94079	4.49065	4.85695	4.28623	4.94678	5.32989	4.82619	4.8268	5.52403	4.03709	4.5896	5.02696	5.06173	5.49927
RPS5	4.21182	5.38343	4.85345	5.51633	3.53743	4.60342	4.7846	4.27745	4.5898	5.58124	5.26397	4.4573	4.13084	4.23574	4.82657	4.4957	4.86343	4.48157	5.96144	4.01953	4.951	5.1961	4.58751	4.21331	4.35784	4.6068	3.96987	5.02697	5.44348	6.22273	5.13652	4.7142	5.70313	4.09938	4.64424	5.19607	5.79758	5.03591	4.27568	4.41918	5.0519	4.40878	3.70529	4.8873	3.88904	3.8324	4.05656	5.30936	4.63452
RPL35A	4.00693	5.60058	5.45665	5.92753	4.36346	5.40291	5.31391	3.95477	5.21974	6.06288	5.63821	4.91207	4.60193	4.73531	5.24752	5.26031	5.80387	5.20284	6.70194	4.36652	5.67054	5.33606	5.22336	4.60842	5.25353	5.37682	5.00992	5.38808	5.46333	6.66857	5.26269	5.48766	4.96526	5.03836	5.64663	5.58521	6.42439	5.72217	5.2427	4.29283	5.43842	5.67311	4.80225	5.11365	4.85183	4.9469	5.16307	4.81238	5.12279
FBRS	4.59422	3.90166	3.81334	4.00581	3.69635	3.77193	3.89536	4.13455	3.97787	3.7204	3.57827	3.9355	4.00331	3.94785	4.22263	3.54447	3.34561	3.94763	3.94804	5.12226	3.28105	4.12591	3.87708	4.29086	3.33324	3.96144	3.36064	3.47719	4.74044	5.07022	3.61123	3.83954	4.23792	3.79533	3.45755	4.95994	3.50234	3.52151	3.8699	3.8223	4.30542	3.65058	3.75512	4.22553	3.75164	3.80781	3.77992	4.55399	4.15121
NPEPPS	3.49973	3.79812	3.28634	3.68744	4.14094	3.59558	3.67835	3.57628	4.07862	3.88426	4.12375	3.77949	4.30998	3.64347	3.38387	3.80589	4.19803	3.75745	3.79064	3.17546	4.48058	4.11563	3.50117	3.39168	4.47274	4.28441	4.09271	3.86133	3.72221	3.48455	3.78479	4.10427	4.17262	4.04546	4.15856	3.78242	4.26046	3.81226	4.14216	3.94853	3.78361	4.36586	3.39724	3.84414	3.91905	3.9475	4.09597	3.79738	3.27132
DAP	4.77472	6.28835	4.98275	5.24968	3.93634	4.52774	6.08397	5.12344	4.10815	4.56378	3.77377	3.87625	5.2275	4.33181	4.52344	4.7227	5.87099	5.03141	5.25434	3.96026	5.5273	4.78922	4.31229	4.37578	4.07697	4.47653	3.81786	4.61522	5.08571	4.87212	4.76298	4.82082	5.52684	4.68689	3.99701	4.74869	4.3346	5.59023	4.10747	4.96824	4.91827	4.36269	4.12587	5.50018	3.54644	4.43435	3.71324	5.72042	4.83052
ACTN1	3.12282	2.48111	3.29651	2.25758	3.6349	3.71129	3.76244	2.78278	2.23057	2.7548	2.41163	2.94529	2.79333	3.68687	3.63104	3.74096	2.24111	2.82002	2.74095	3.30372	2.87787	4.43316	3.60264	4.07901	2.58539	2.60154	3.38427	2.58473	3.02158	3.11449	3.04266	3.19165	3.23059	3.51393	2.88956	3.96782	3.46494	2.90739	3.17038	3.05082	2.87081	2.1193	4.02988	3.58029	3.00719	2.88783	3.50127	3.46922	3.38008
SPG11	3.69312	4.19493	3.82625	4.14961	4.65438	3.98693	3.59358	3.56762	4.13668	4.04383	4.40691	3.51382	3.8963	3.53559	3.54674	3.91693	4.22601	4.15501	3.95814	3.12384	4.32608	3.63688	4.00511	4.1412	4.51104	4.04655	4.27545	4.26515	3.55106	4.53918	3.92669	4.03475	3.59724	4.49393	4.29969	3.51435	4.07826	4.04701	4.60425	3.69285	3.96268	4.22521	3.6374	3.86062	3.88745	4.27333	4.19687	4.39852	3.74303
UBB	4.7043	6.37892	5.9168	6.0295	4.74132	6.20454	5.46119	5.97795	5.10559	5.66945	6.33669	5.63401	5.52456	6.22285	5.48979	4.9965	5.92553	6.50757	6.35381	5.4005	5.49716	6.59459	6.33916	5.08302	5.35367	5.38063	5.57672	6.72751	5.7196	7.34121	5.86905	5.76243	5.70698	5.2918	5.07036	5.83592	6.51248	6.12265	5.93585	5.72655	5.86638	5.78892	5.45575	5.62127	5.21151	4.04191	5.41957	6.43699	5.87203
TOM1L2	3.69767	4.91092	4.51933	3.50216	2.43671	4.00069	3.22323	4.7613	3.78904	3.1107	3.7674	2.91591	3.5304	4.10139	3.21498	4.08643	3.91613	3.54261	3.76067	4.1467	3.91582	3.28491	4.04794	3.28959	4.01463	4.89318	3.62311	4.04665	4.47295	3.88048	3.49113	3.90561	4.66841	3.60943	3.56042	3.89447	3.91575	3.91749	3.31038	4.17666	3.59116	3.6664	3.4833	4.22096	3.43246	2.97655	3.11169	4.35375	3.46217
MMP2	2.47947	2.97971	4.16311	2.29033	3.41803	4.67004	4.17719	2.66784	2.56004	2.10178	3.32464	2.67552	2.00698	3.39324	4.21169	4.03639	3.31042	2.74901	3.32297	1.20046	3.27022	3.93206	3.99944	4.43905	3.40674	2.19789	4.26155	3.02379	2.96377	4.39571	3.43671	4.26743	2.75808	2.95424	3.38673	4.09798	2.69045	2.84534	4.14069	4.47603	3.08737	3.27579	5.08167	4.89736	3.01252	3.16463	3.7582	2.63356	4.52253
H6PD	4.3519	4.25497	4.21833	4.0115	3.55356	4.0922	3.98661	4.65793	4.10152	3.9758	3.31335	3.35894	2.92376	4.27084	4.33715	4.28936	3.31024	4.37763	4.4272	4.35721	3.84526	4.34868	4.41971	3.65668	3.93638	3.66537	3.88991	4.19196	4.43276	4.58138	3.70521	3.20025	4.60543	3.59588	4.04943	4.72277	3.26391	3.76545	3.58277	3.93571	4.30771	4.15745	3.7318	4.22872	3.84664	4.12188	4.1482	4.21256	4.45639
RAPH1	5.24384	5.01653	4.16683	5.2799	4.29692	4.55536	3.39163	3.97815	4.09578	4.60939	4.68922	3.77566	3.59929	3.37292	3.81952	4.24267	4.76893	5.27278	5.10557	3.38702	5.05808	4.30325	4.26158	3.88724	4.33855	4.69428	4.73727	4.44328	3.58686	4.10195	4.58175	4.85276	4.15857	3.8507	4.60155	3.97884	4.8418	4.7097	4.56462	3.81238	4.02021	3.57769	4.48238	4.60761	4.68203	5.10552	4.01873	4.55254	4.69629
AHSA2P	5.45537	5.40679	5.38169	4.64077	5.22357	5.44842	4.77953	4.72624	5.72005	5.25074	5.1749	4.99882	5.59574	5.34678	5.26614	5.23168	5.63044	5.29004	4.68669	5.90614	5.30349	3.95478	5.12287	4.95993	5.74198	5.26127	5.56459	5.35587	4.95345	3.9634	4.9804	5.32198	4.19096	5.2183	5.98091	4.62213	5.26255	4.65956	4.43896	4.33857	5.23644	6.01277	5.69276	4.54314	5.36773	5.76367	5.16871	5.22594	5.12426
MARCKSL1	5.73329	5.53568	5.39733	6.34979	6.35352	5.01274	7.49056	6.69107	5.80602	6.25049	5.64158	5.49258	6.52808	4.96005	5.74359	5.83688	6.13306	6.85827	7.72651	5.07126	7.08928	6.5914	5.70197	5.88469	5.1131	6.69898	4.8869	4.55763	5.59794	7.38885	5.03651	6.19435	5.31316	6.50655	6.04157	6.27468	6.05868	7.13414	7.05243	5.84644	6.60195	4.84003	5.81475	6.49424	6.52433	6.42608	6.49486	7.03941	6.16977
ERBIN	2.77575	3.02511	2.84395	3.15133	3.32875	3.06538	2.25762	3.05438	3.1299	3.34564	3.38584	2.81472	2.58941	2.75028	2.35679	2.95051	3.60897	3.15274	3.69045	2.67525	3.33414	2.61174	2.8099	2.7002	3.78226	3.4528	3.45274	3.40702	3.0746	3.36086	2.70039	3.25113	3.91533	3.21608	3.52185	2.99689	3.31001	3.05479	3.38112	2.83293	2.86605	3.4565	2.646	2.90467	3.2437	3.82699	3.25894	3.45751	2.6909
VGLL3	1.37723	1.77415	2.08973	2.25278	1.71679	1.39289	2.58754	2.00963	1.55229	2.39036	2.31174	0.467837	2.81501	1.83196	1.82372	3.8018	1.85107	1.34607	2.87194	0.749267	2.76927	2.14484	1.65388	2.12887	2.41517	2.03473	1.58684	2.07525	1.6703	1.75719	1.99256	1.84355	1.61844	3.5209	1.9695	2.77346	2.15812	1.86399	2.12388	2.48745	1.88071	1.99612	1.4553	2.51695	1.70507	2.16695	1.49558	2.23078	1.24373
PACS1	4.41706	4.28327	4.2913	4.36297	3.81428	3.83456	3.62641	4.3418	4.02641	3.6581	3.56762	3.08662	3.15918	4.54426	3.93356	3.81347	3.89375	4.05726	4.76296	4.51037	4.36516	4.22016	3.80676	4.34837	3.69481	4.31533	3.36683	3.65784	4.48757	3.54957	3.98294	4.04956	4.34236	4.20709	3.67182	4.30426	3.45473	3.58913	4.21885	4.01147	4.09422	3.92171	4.30826	4.38939	3.52836	3.76923	4.23331	4.35491	3.92972
ZNF385A	6.13119	3.70842	5.3931	5.03864	4.96472	5.29831	3.20608	6.07705	5.34224	4.46246	5.11558	4.86263	4.2948	5.93978	4.94979	4.16686	5.3819	5.63868	5.935	4.78812	5.77208	6.40802	5.762	5.50704	5.48845	4.15987	4.72122	5.31423	5.64891	6.99731	4.9422	5.28021	4.71947	4.81816	4.79962	6.09588	4.81679	4.99132	4.44974	5.85596	6.01698	4.81383	5.30055	5.96472	4.855	4.60411	5.71711	5.26536	6.15944
RBBP4	3.58547	3.91043	3.71218	4.11067	4.31779	3.93462	4.47684	3.71393	4.06073	4.2544	4.14653	4.21473	4.71978	3.72953	3.4426	4.40701	4.28876	4.05296	4.26284	3.4561	4.46242	3.89594	3.65675	3.5923	4.39995	4.41641	4.34586	4.21648	4.05621	4.30362	4.25449	4.18115	4.20773	4.18742	4.32944	3.71401	4.34634	4.28275	4.17096	3.79488	3.96279	4.4003	3.65211	3.61658	4.02254	4.44584	4.37725	3.715	3.61256
HMGA1	5.32696	5.72865	5.55351	5.50888	5.72387	5.39886	5.0269	5.52065	5.94357	6.25053	5.7687	5.75421	5.97845	6.48359	6.05905	4.78519	4.71758	5.38647	7.05493	6.49886	5.41743	5.85211	4.9947	6.07562	5.12726	6.41212	5.33403	5.39743	5.86957	7.62232	5.49041	5.39146	5.37444	5.09682	5.76671	5.68905	6.10882	6.12787	6.32927	5.53069	6.08627	5.46207	4.38189	6.10771	5.86493	6.36424	4.6294	5.41568	5.51701
AKT2	3.98125	3.45552	3.65517	3.30858	3.36728	3.43207	3.49759	3.6026	3.6275	3.41331	3.3238	3.29471	3.37351	3.69578	3.59464	3.38698	3.13543	3.48343	3.44322	3.73832	3.53636	3.53876	3.608	3.60136	3.13958	3.19821	3.11628	3.19591	3.40699	3.49821	3.19473	3.34729	3.65323	3.14106	3.37544	3.51885	3.30855	3.15436	3.27843	3.66552	3.60377	3.42702	3.78628	3.57312	3.44412	3.43632	3.31921	3.42314	3.44729
MROH1	4.39903	3.7006	3.59248	3.98297	3.90794	3.36397	3.78425	4.20449	3.9263	3.64424	3.76477	3.62063	3.4539	3.84949	3.72457	3.31239	3.51272	3.71672	3.27334	4.39663	3.84837	3.9832	3.4665	3.99731	3.58433	4.60555	3.72346	3.67446	3.30077	3.25167	2.99568	3.55238	4.00481	3.37091	3.67042	3.92287	3.99508	3.70042	3.10232	4.0086	3.82971	3.6144	3.21365	3.80864	3.59876	3.4478	3.3588	3.79081	3.48676
LIMD1	4.46823	4.55955	3.87234	4.44981	3.95556	3.70394	3.45678	4.05107	4.1036	4.23059	3.98906	3.62208	3.77242	3.9911	3.88224	3.90776	4.11731	4.16341	4.53794	3.83817	4.34141	4.15055	3.76527	4.00004	4.20538	4.01283	3.63553	4.00647	4.22557	4.62371	4.08158	3.89905	4.52866	4.07713	3.98906	3.6606	3.93081	3.93826	3.70898	4.02824	4.03388	4.09003	3.55325	4.36628	4.30007	3.86206	3.6777	4.21722	4.1685
RPLP2	5.46933	6.34413	5.9983	6.34334	3.95074	5.73097	5.37725	5.02251	4.93697	5.0801	5.75687	4.80736	4.91743	5.59166	5.29507	5.42912	5.47611	5.27102	6.026	4.42662	5.66114	5.63392	5.55894	4.47096	4.99302	5.50932	5.08801	5.72268	5.67161	7.22519	6.28882	5.23629	5.76091	5.02849	5.31138	5.56262	5.98082	6.06833	5.11249	5.88173	5.67435	5.29343	4.62662	5.24275	4.66741	4.70758	4.65448	5.6894	5.23592
ENGASE	4.05515	4.41144	3.51354	3.76322	3.93839	3.88458	4.39448	3.53238	3.537	3.42949	3.67057	2.94984	3.67289	3.68513	3.49646	4.77082	3.65042	3.1801	3.11557	4.27597	3.92113	2.57202	3.95745	4.40258	3.63791	3.37218	3.50828	3.58603	4.59333	1.94244	3.22122	3.50784	4.2923	3.99001	2.55441	3.7814	2.86637	4.00132	3.07999	3.80309	3.89428	3.07964	3.71859	4.02003	3.82824	4.37219	3.43887	4.43184	3.61731
INTS1	3.64995	3.77887	3.41455	3.33241	3.02569	3.48673	3.77072	3.45702	3.36845	2.93273	3.50997	3.41117	3.67321	3.37811	3.8172	3.58029	2.98908	3.51687	3.11617	4.0058	2.69279	3.84489	3.61072	3.61698	2.68518	3.01947	2.78137	3.42233	3.54921	4.42728	3.12112	3.34801	4.16034	3.20847	3.00481	3.94646	3.47983	3.52828	3.02339	3.53307	3.87326	3.09527	3.37124	4.19748	3.17572	2.81829	3.2646	3.75787	3.55158
DNAJB1	4.14069	5.80268	4.63039	4.54289	4.57691	5.12138	3.99443	3.72591	4.26126	4.33362	5.35493	5.46667	3.76839	4.00455	4.07499	3.86941	4.19972	4.70426	5.11154	3.44209	4.67343	4.98034	4.33783	4.1004	4.25871	4.07597	4.06971	6.29956	4.6266	5.40046	4.98681	4.2485	4.92383	4.00228	3.8921	5.56945	5.68678	4.72277	5.18236	4.90231	4.4799	4.30303	3.93696	4.04426	4.07123	4.1675	4.09218	4.22092	4.23188
HSPA9	3.488	4.75893	4.40024	4.59518	4.59791	4.73589	4.21151	4.17419	4.50904	4.67685	5.00566	4.8122	4.96914	4.23836	4.02095	4.86852	4.84558	4.76269	5.02146	4.54975	4.65741	5.20475	4.70339	4.24963	4.34374	4.64223	4.91998	4.99479	4.02286	5.62457	5.21975	4.5595	4.14312	4.79533	4.54071	5.49998	5.30392	5.01816	4.78302	4.45597	4.78017	4.69748	4.13329	4.94126	4.24237	4.40191	4.73788	4.81024	4.04447
PCM1	2.59332	3.53936	3.16395	2.64451	3.45335	3.3777	3.35503	2.95899	3.29539	2.51295	3.40763	3.40505	3.3915	2.85126	2.40148	3.68174	3.52758	3.25859	2.56045	1.97048	2.74998	2.87943	3.33898	2.83451	3.58275	2.71012	3.34438	3.42798	2.98637	3.28142	2.84058	3.16013	3.46953	3.42686	3.45619	3.46822	3.26309	3.09944	3.46631	2.60146	3.10687	3.68338	3.14188	2.95798	3.38491	3.55694	3.51977	3.4265	2.81737
EIF3B	3.3244	3.50768	3.47511	3.1772	3.22276	2.91822	3.33385	3.76371	3.47379	3.46317	3.68978	3.54583	4.04846	3.76763	3.67973	3.08594	3.30657	3.56167	3.51783	3.51832	2.96012	3.90296	3.23179	3.58257	2.6016	3.53598	3.05938	3.37781	3.79432	4.05688	2.74218	3.25493	3.73949	3.09409	3.36985	4.00796	3.6821	3.58437	3.26079	3.22451	3.40769	3.16142	3.08147	3.37757	3.26825	2.98112	3.17636	4.17715	2.96326
OAS3	3.93812	3.72327	3.23465	2.9232	3.77964	3.37343	3.45792	4.26497	3.22448	3.25822	3.10416	4.40747	4.57489	3.39437	3.21789	2.73301	2.83049	4.43146	3.36357	3.43806	3.34818	4.61958	3.61365	4.13965	3.44805	3.9749	3.32198	3.8071	3.52134	3.8924	3.27785	3.76708	3.66204	4.66993	3.32148	3.98122	4.17785	3.34656	4.65782	3.85837	3.89039	3.00761	3.11436	4.38425	3.76046	4.27113	3.99026	4.42184	4.09786
ANKLE2	3.54792	3.46444	3.20475	3.45122	3.52083	3.19994	3.28821	3.98927	3.651	3.18709	3.70578	3.80488	4.31092	3.51137	3.39598	3.3304	3.42313	3.25381	3.12918	3.90679	3.15679	3.65868	3.16789	4.10243	3.75826	3.54291	3.27502	3.31591	3.53854	3.21897	3.40595	3.61938	3.5833	3.37681	3.72776	3.95392	4.23674	3.33342	3.36841	3.3654	3.40738	3.64332	3.15804	3.4176	3.41565	3.54282	3.66522	3.40396	2.95149
ETS2	4.0692	3.16508	4.33392	4.09556	4.45804	4.40449	3.46471	4.16246	3.80306	3.39498	5.48946	4.25206	5.21705	4.34605	3.73915	3.69948	4.0703	4.56622	3.754	3.83281	4.94688	5.4993	4.00395	3.66921	3.40314	3.50702	4.11161	3.76253	4.15138	4.06992	4.36172	4.77262	4.95585	4.09356	3.3959	4.44268	5.03647	4.02731	4.60111	4.62332	4.00181	3.13973	3.88214	4.51313	4.92296	3.85258	3.81781	3.76074	4.00733
PTP4A2	3.03423	3.52395	3.66117	3.58612	4.2122	3.81315	3.70839	4.07486	3.63328	3.47399	3.63394	3.56299	3.92626	3.88821	2.86406	3.67168	4.14633	4.11552	4.07065	2.69055	4.62986	4.00199	3.55997	3.50699	3.97581	3.9018	4.21732	3.98748	3.59264	3.5693	3.52467	3.69709	4.33109	4.2324	3.82228	3.83584	3.8902	3.77987	4.56172	3.70119	3.64005	3.79434	3.37312	3.87259	3.74928	4.47888	4.13313	3.95997	3.68296
KIF5B	2.42369	4.24355	3.13489	4.46974	4.12303	3.75067	3.289	3.98289	3.66662	4.24015	4.5611	4.47017	3.35969	3.28627	3.3007	4.13845	4.26033	3.80761	4.40931	2.98271	4.21892	3.97711	3.7023	3.28541	3.99402	4.47904	4.06465	3.96566	4.5332	4.4539	3.7563	4.17149	2.87661	3.97666	4.12591	2.98693	4.29633	3.74087	4.27585	3.39896	3.65572	4.33518	3.29772	3.58386	4.24663	4.31627	4.0489	4.82562	3.36806
AP1B1	3.45451	3.99039	3.82056	3.28715	3.67789	3.75383	3.71651	3.50161	3.25669	3.5735	3.30967	3.85649	4.44206	4.32109	3.80925	3.91673	3.62185	3.79575	4.01105	3.1456	3.55651	4.75093	3.95805	4.36781	2.68513	3.42261	3.22319	3.452	4.66976	4.89263	2.88354	4.16958	3.65482	4.30396	2.92515	3.96034	2.99941	4.1272	4.04258	3.77993	4.04558	3.02546	3.75487	3.93846	3.65917	3.60896	3.86322	3.96464	3.47387
LRRC75A-AS1	3.83384	5.23646	5.00782	6.10047	3.25874	4.87501	3.84742	5.23902	4.16463	5.26944	5.28034	3.6931	3.66891	5.8665	4.41259	4.39132	5.12697	4.28078	5.95066	4.18493	5.32294	4.97804	4.42342	3.59905	5.02929	5.25578	4.75392	4.89676	4.15051	6.26937	4.39066	4.33252	4.59756	4.10724	5.27251	4.59607	5.99968	4.53767	3.87722	4.12983	4.97086	4.85195	4.34446	4.8359	3.11972	3.74633	4.07499	5.59764	5.03245
UBN2	2.91345	3.29267	2.95775	2.8542	3.01609	2.88499	2.92601	2.5884	3.38431	2.93793	3.16106	2.28612	3.39622	3.28339	2.93021	3.00941	3.13756	2.89027	3.79172	2.62435	3.68734	2.55297	2.72304	2.73507	3.82993	3.24878	2.92739	2.95087	2.82267	3.12182	2.95664	2.9992	3.36008	3.22005	3.57308	3.56219	3.08624	2.91461	2.67813	3.10498	2.76587	3.62543	3.10967	3.27548	2.71271	3.478	2.91211	3.3532	2.99156
GPX2	6.80453	5.13617	6.47086	7.2274	6.1741	7.24945	5.53946	5.39388	6.7472	6.89897	7.15167	5.65166	7.55133	7.11624	6.67303	5.22794	6.06644	7.06947	8.26592	4.86535	7.59649	6.83589	7.46532	6.76689	6.60477	6.10199	7.00193	6.90714	6.78444	8.80452	6.94999	6.20935	7.67367	6.62618	6.94105	7.09569	7.2385	7.77456	5.36714	5.97238	7.83473	6.35489	6.6014	7.11884	6.08313	6.30435	7.27256	7.32763	7.27628
ZC3H7B	4.16368	3.89803	3.86577	3.49654	3.77965	3.88858	3.72261	3.70273	3.68915	3.75539	3.52825	3.87659	3.77871	3.70387	4.08986	3.51436	3.41896	3.83891	3.63054	4.05465	3.58788	3.9328	4.00187	4.2678	3.16892	3.58744	3.35921	3.58681	3.89806	4.05922	3.53899	3.58865	4.42096	3.72445	3.51915	4.13501	3.80045	3.69279	3.78239	4.06934	4.04297	3.56852	3.45383	4.0332	3.99835	3.68324	3.74366	3.79065	3.94104
RPL14	4.65291	6.14195	5.66181	6.19687	4.24895	5.64749	4.6557	5.07909	5.15325	6.07649	6.00485	4.79668	4.25301	6.09523	5.30908	5.4124	5.66777	5.30877	6.93695	4.33313	5.74267	5.42363	5.12806	4.71667	5.0019	5.44875	4.95356	5.64628	6.17189	6.85937	6.39908	5.07846	5.70088	4.85537	5.51805	5.86272	6.70461	5.73268	5.096	5.05559	5.33717	5.44409	4.51019	6.36588	4.60012	4.97513	4.18268	6.06566	5.0302
GNS	3.35575	4.37631	4.1516	4.3549	4.20063	4.14468	4.01948	4.64778	4.14439	3.98149	4.25863	3.80742	4.21619	4.5923	3.87335	3.95416	4.65446	4.43217	4.67079	2.68443	5.19874	5.49571	4.00902	3.98865	4.25557	4.23665	3.94381	4.2787	4.23715	4.79737	3.82252	4.81805	3.23409	4.34497	4.04921	4.82799	3.91823	4.60587	4.61042	4.57019	4.21701	4.73145	4.0771	3.74443	3.92839	4.82915	4.24285	4.32033	3.87148
DDI2	3.13947	3.56656	3.45176	3.81208	3.64183	3.42222	3.21641	3.40646	3.83291	3.69301	3.75986	2.98692	3.8761	4.2296	3.13968	4.25492	3.53799	3.48574	4.4729	3.10846	4.39894	3.51236	2.93992	3.01191	4.27574	3.87162	3.41055	3.50767	4.089	3.89758	3.8174	3.61735	2.98306	3.56209	4.02459	4.05802	3.44327	3.62323	3.32287	4.01921	3.12943	4.4029	3.02503	3.42224	3.62794	4.28773	3.19071	3.33043	3.08052
TET2	2.77247	3.31685	2.81489	3.08307	3.53474	2.73607	2.62268	2.80543	2.83296	3.2522	3.49776	3.29317	2.5589	3.18922	2.82733	2.55393	3.54499	2.97446	3.33537	2.97169	3.27462	2.87182	3.09947	3.05112	3.45565	3.75891	3.23538	3.07576	3.19905	3.24484	3.38052	3.21774	2.77437	3.54917	3.27236	2.18705	3.23492	3.2413	3.57675	3.44941	3.17092	3.13009	2.97962	2.9039	3.20498	3.59556	3.29866	3.09519	2.65687
ITM2C	3.96712	5.01609	5.15084	5.10556	4.74532	5.9234	5.11922	5.45983	4.89556	3.29086	4.7006	3.92779	4.80307	5.1592	4.93104	5.53509	5.24505	4.40403	4.65719	4.29865	5.62563	4.23614	5.54098	6.58122	4.98357	3.10039	4.69792	4.18172	5.107	7.73088	4.9927	4.10995	4.67557	4.69217	4.54743	5.84176	4.07043	5.46362	3.47808	5.04919	5.84616	5.26825	4.77839	5.52158	3.71381	5.06398	4.51143	5.52529	4.62252
RALBP1	3.13176	4.92451	3.98076	4.986	4.37963	3.88019	5.28933	4.69036	3.87887	3.44565	3.24992	3.77977	6.0196	3.07628	3.55551	4.97276	3.64624	3.63614	4.29977	4.44655	4.63688	5.2781	3.76683	3.99869	3.74384	4.55583	3.86157	4.02302	4.36238	4.60625	3.52749	4.05979	4.47892	5.61836	3.88867	3.69741	4.10599	4.31966	3.65073	4.05954	4.48066	4.30343	4.31038	3.9285	4.45959	4.12798	4.13952	4.87866	4.04012
U2AF2	4.8084	4.52158	4.58337	4.77427	4.49596	4.64589	4.75542	4.6281	4.87254	4.69528	4.55722	4.9117	5.0597	4.46545	4.84101	4.23845	4.41116	4.58481	5.23673	4.95576	4.52078	5.4689	4.50081	5.03561	4.01653	4.22655	3.99787	4.31758	5.06451	5.35098	4.51155	4.46705	5.10463	4.27043	4.31685	5.46622	4.04662	4.63056	4.46457	4.26238	4.94055	4.26334	4.6254	4.51012	4.77907	4.40071	4.64583	4.76248	4.91426
SDHC	3.28256	3.27663	3.06433	4.19114	3.22759	3.21072	5.472	3.18383	3.39288	4.44652	3.28003	3.09325	3.43158	3.54099	3.45924	3.25357	3.39697	3.28608	4.11511	3.44826	3.56477	3.30307	3.12132	2.98944	3.38032	3.49335	3.38247	3.27823	3.82014	3.44359	3.21283	3.4702	3.18891	3.49779	3.71211	3.6709	3.41954	3.5975	2.95874	3.47013	3.08375	3.39131	3.31173	3.27754	3.29736	3.24468	3.06566	3.28467	3.16691
MIDN	4.67436	3.99241	4.75562	3.84399	4.75622	4.72397	4.15825	5.12608	4.24902	3.86821	4.5127	4.24572	5.26877	4.69444	4.33558	3.55991	3.54405	4.02337	5.34226	3.70319	4.12321	4.87595	4.62515	4.44541	3.71367	4.48822	3.83465	4.19403	4.32439	5.21475	3.43732	4.14766	5.06428	4.22724	3.74113	4.95232	3.98957	4.39824	4.83226	5.18127	4.75796	3.80382	4.0599	4.7451	4.69814	4.37957	4.75444	4.78721	4.99149
SND1	3.18664	3.97093	3.42269	3.5827	3.28414	3.23624	3.89451	3.72956	3.49556	3.74151	3.58715	3.2333	4.11693	3.29613	3.7196	3.71098	3.26468	3.62591	3.89664	3.16494	3.18676	4.19526	3.40988	3.6806	2.66068	4.21455	3.19494	3.6465	3.68621	4.47478	3.32183	3.61264	4.33407	3.64861	3.48693	3.5648	4.20538	3.86129	3.63774	3.0158	3.55496	3.07479	3.09808	3.47017	3.48153	2.91925	3.23852	3.86843	3.73759
ST14	3.88704	4.54932	4.05632	4.74458	4.17746	4.17721	4.95044	4.55053	4.54169	3.79924	4.87315	3.96532	4.88133	5.3312	4.16429	3.97151	3.56898	4.22354	4.20921	4.47479	3.34181	5.18871	4.92521	4.31256	4.23443	4.4649	3.78649	4.39946	4.75568	6.19628	3.25795	4.82158	3.38624	4.1492	4.17977	4.97459	4.0642	4.21009	4.57909	4.25085	5.44234	4.33927	3.73199	4.59366	4.83044	3.67936	4.8823	4.93403	4.03171
PEBP1	4.06077	6.15229	5.5458	5.79451	4.83858	5.21156	6.43779	4.61857	4.81275	5.21293	5.1603	5.10322	6.19914	5.09851	4.87423	5.79462	4.91091	4.37397	5.97701	4.39082	6.13529	6.43036	5.17096	4.99621	4.85242	5.66226	4.76004	5.18243	5.86411	6.50963	3.94975	5.0069	6.55827	6.26935	5.07246	5.72939	4.80691	6.09672	4.81567	4.34699	5.58449	5.55995	5.09955	5.83488	5.13511	4.99571	5.01579	6.23031	5.09986
GPI	3.84878	3.46592	3.4496	3.65979	3.67195	3.62526	3.72591	3.98904	3.85499	3.82557	3.95023	3.43335	3.74311	4.1679	3.90254	3.53767	3.53086	3.83172	4.72902	4.62091	3.81891	5.25682	3.53819	3.90781	3.1837	3.93118	3.60881	3.70716	3.91269	5.12681	3.81548	4.58465	4.61961	3.751	3.54098	4.37757	4.98335	4.36156	3.78314	4.16655	4.69647	3.20397	3.15824	4.13591	4.26989	3.37765	3.77786	4.5656	4.06311
EIF5	3.00426	3.72902	3.42239	3.63745	3.58415	3.66277	3.29136	3.76549	3.81291	3.68446	3.74747	3.81724	3.26683	3.42661	3.08177	3.5371	4.13709	3.5949	3.91599	3.01983	4.17934	3.27947	3.69183	2.99959	4.12887	3.80271	4.00437	3.97773	3.52939	3.93417	3.63002	3.73585	4.09	3.7506	3.98727	3.25904	3.84012	3.46236	3.65075	3.70063	3.35732	3.89671	3.27406	2.98646	4.2762	4.27389	3.79135	4.0754	2.99832
DYNLL2	2.9539	3.2657	3.24654	3.27619	4.13931	3.40317	4.27618	3.08902	3.63833	4.24731	3.75649	2.88681	3.53939	3.70419	3.85642	3.24478	3.33936	4.11912	4.59414	3.47537	3.9206	3.50559	3.4459	3.60952	3.30266	3.40025	3.64664	3.38074	3.17463	3.69347	3.33513	3.28413	3.99962	3.43887	3.47054	3.16167	2.83003	3.79206	4.12392	3.23806	3.38901	3.82818	3.74432	4.05433	4.13401	4.30965	3.65777	4.17575	3.40823
RPS7	3.18445	4.5076	4.06522	4.64138	3.42592	4.27523	4.01691	4.08297	4.07939	4.59035	4.43948	3.99167	3.62418	4.63035	3.98112	4.09034	4.56146	4.05521	5.36106	3.49787	4.70007	4.27169	3.66849	3.45851	4.10961	4.37687	4.15018	4.25301	4.33817	5.27735	4.43813	4.14698	3.90435	3.97605	4.36723	3.99305	5.07523	4.64601	4.22431	4.45057	4.36182	4.09825	3.50253	3.26572	3.55676	3.72926	3.8558	4.30503	3.79842
GLG1	3.53226	3.66927	3.80317	3.74684	3.73684	3.90027	3.33495	3.51002	3.9283	3.71495	4.33057	4.00177	3.61069	3.45616	3.80376	3.66825	3.9225	4.2204	4.03243	3.39182	3.48508	4.3764	4.1794	3.5931	3.75855	3.41252	3.71552	3.97364	3.8113	4.59951	3.48655	4.12464	3.60005	3.56619	3.88473	3.3815	4.11728	3.40497	3.9584	3.89024	3.93491	4.05403	3.89891	3.61589	3.92189	3.66784	3.92785	4.41056	3.85472
KDM5A	2.46736	2.97085	2.77411	2.99778	2.78181	2.91794	2.64325	3.25132	2.97787	2.9374	3.13302	3.87255	2.84051	2.84167	2.63224	2.92423	2.94948	3.1961	3.26703	2.94929	2.9184	3.41986	2.85381	2.56928	3.19315	2.84906	2.86432	3.06868	2.78768	3.47131	2.75355	3.05996	3.58463	3.0469	3.24415	2.93587	2.9253	2.71988	3.16529	2.6108	2.98411	3.58311	2.76167	2.77595	2.68716	3.2837	3.1701	3.47948	2.88664
DICER1	2.26145	3.09834	2.78911	3.25716	3.02855	3.05919	2.70091	2.90787	3.03363	3.48155	3.4857	3.64543	2.45061	3.56158	2.89273	2.91451	3.32528	3.13268	3.53401	2.84982	3.46709	2.51236	2.93839	2.59905	3.31392	3.56797	3.63479	3.31198	2.89012	4.0561	3.65409	2.75045	3.20737	3.22822	3.30761	3.3279	2.90169	2.78661	2.82984	2.73762	2.76021	3.61757	2.32303	3.25062	3.79732	3.37851	3.20591	3.54123	2.57216
HNRNPR	2.5211	3.08622	3.19815	3.44094	3.52133	3.34144	3.57734	3.41307	3.10892	3.76157	3.6827	3.68863	4.09092	3.47312	3.30082	3.53777	3.73795	3.29723	3.63189	3.37418	3.46758	3.41066	3.25118	3.18038	3.46303	3.34148	3.72757	3.50697	3.63197	3.74209	3.34382	3.52519	3.49438	3.42113	3.47772	3.54663	3.95861	3.12599	3.81618	3.48301	3.53633	3.40569	3.25707	3.60435	3.28824	3.64349	3.6196	3.13019	3.21956
ARF3	3.61637	3.6943	3.75109	3.70808	3.68038	3.61606	3.80421	3.87861	4.05238	4.01427	3.57193	3.27902	3.38272	4.00341	3.90767	3.79625	3.9264	4.2067	5.05846	2.90637	4.6089	4.35281	3.61166	3.85491	3.86626	4.28458	3.76054	3.64791	4.18018	4.88329	3.72319	4.2241	4.75539	4.18102	3.35629	4.52858	3.30655	4.1827	3.8769	3.54682	3.83377	4.27679	3.59799	4.25749	4.04816	3.96395	3.81802	4.58159	4.66417
CSTB	4.99732	4.43966	5.38141	5.14718	5.87022	5.14238	5.09885	5.64809	4.80707	4.00807	5.35466	4.97311	6.94971	5.65324	5.10399	4.51323	4.91888	5.24752	6.02536	6.31867	5.63619	6.79589	4.74022	5.48945	5.21735	5.63726	4.4891	5.63993	5.78382	6.95608	5.05505	6.40421	4.78191	7.09387	5.38495	5.41043	5.92778	5.63752	5.77929	5.76378	6.27503	5.58861	4.3827	5.11786	4.95704	5.02927	5.98767	6.39727	4.80717
NBR1	3.90988	4.71271	4.10259	4.7353	3.87136	4.28426	4.10207	4.47574	4.18206	3.83863	4.30876	4.11173	4.12632	4.48974	4.00625	4.19542	4.40569	4.32093	4.65534	3.50943	4.34062	4.263	4.34793	3.56715	4.15899	4.04172	4.17736	4.26997	4.10557	5.11645	4.49857	4.12623	4.00172	4.0211	4.08128	4.38856	4.10231	4.29574	3.77669	4.34344	4.34381	4.4634	3.95077	3.8153	3.49929	4.06592	4.27475	4.30974	4.28449
NPLOC4	4.21444	4.17767	3.75603	4.22267	4.10022	3.7706	4.23875	4.44691	4.10848	4.11072	4.21361	3.46447	4.27904	4.12913	4.26272	3.97786	3.78194	3.98002	3.88501	4.20913	3.82233	4.37266	3.77002	4.42387	3.89279	3.90471	3.72093	4.04444	4.04239	4.05814	4.08088	3.95672	3.86732	4.00432	4.01171	4.22101	3.71355	4.10511	3.87365	4.3256	4.01855	3.82217	3.54129	3.85282	4.24777	3.89571	3.84652	3.90927	3.79235
SMC1A	2.44158	2.49795	2.84115	2.0575	3.32369	2.95574	3.4895	2.89068	2.75719	2.47713	2.58822	3.00158	3.58751	3.0046	3.10084	2.70088	2.44284	3.01154	3.05696	3.38432	2.27412	3.41713	2.87535	3.73542	2.24413	3.13364	2.94515	2.66488	3.40736	3.81349	2.59535	3.23909	3.41506	2.98864	3.06359	3.25118	2.79652	2.92411	3.41724	2.76026	3.01201	2.43301	2.79662	3.4433	3.04551	2.66247	3.16871	3.60589	2.95712
PPP2R1A	3.70228	3.53923	3.64625	3.38278	3.505	3.57258	3.81851	3.90428	3.89966	3.84925	3.68969	3.65118	3.93026	3.85006	3.76595	3.61525	3.42769	3.5227	4.26473	3.16414	3.79724	4.35109	3.72955	3.78246	3.02784	3.21054	3.00005	3.51844	4.3207	5.18255	3.32226	3.73628	4.28465	3.62091	3.18287	4.0304	3.68088	3.35362	3.27131	3.52491	4.07915	3.41308	3.27652	3.80167	3.25066	3.36686	3.32647	4.05771	3.80332
JAK1	3.077	3.86974	3.99168	3.7337	3.88898	4.15282	3.51923	3.1293	3.96772	3.81465	4.21633	4.10813	4.04284	3.27786	3.7711	3.71722	4.51203	4.09127	4.71285	2.58631	4.02641	4.28597	3.95219	3.60224	4.00593	3.52339	3.98919	4.29645	3.66175	4.9838	4.06912	4.06388	4.66042	3.99206	4.01212	3.84028	3.8023	3.70343	4.45538	3.70984	3.77399	4.70478	3.89725	4.45289	3.79665	3.83228	4.329	3.04242	3.73997
MTSS1L	5.62568	4.04215	4.99334	4.76334	6.12919	4.85191	5.2726	5.65761	3.86536	3.80461	4.50903	3.49429	4.92202	5.21515	4.18549	4.33048	3.9884	4.38877	3.40043	4.59412	4.95325	5.53973	4.87234	5.6326	4.07306	4.88836	4.62603	4.20336	5.62669	5.05841	4.04712	4.66957	4.49196	4.28495	4.08884	4.65293	4.09093	5.28053	5.43879	5.19559	5.19252	3.88298	5.22817	5.30933	5.12782	5.19141	5.15775	5.11142	3.87437
ENOSF1	4.53105	4.61931	4.51635	2.73726	3.84292	4.39326	3.83644	3.88633	4.7689	4.11762	3.37435	3.98655	3.45549	3.91894	4.02351	4.0993	4.46751	4.5117	3.4201	5.63834	3.67143	3.12268	4.19778	4.01193	4.36967	4.18811	4.55059	4.1252	4.6635	3.84291	3.84099	4.19895	4.00927	4.45097	4.88532	3.64244	4.35407	3.76798	3.02579	3.38666	4.26741	4.66353	4.64446	3.65884	3.84078	4.09306	3.83426	5.28751	4.21933
F11R	4.01611	3.97902	3.96711	4.775	3.79374	3.87839	3.98262	4.20712	4.46137	4.51883	4.47443	4.22441	3.87399	3.47617	4.16159	4.10828	4.153	4.49605	5.28098	3.57905	4.56216	3.95955	3.87109	3.56061	4.80036	4.3737	4.07422	4.40526	3.67962	4.24145	3.98402	4.40451	4.84857	3.5445	4.46852	4.69328	4.12163	3.91331	3.5365	4.10196	3.92891	4.57001	3.89732	4.38368	4.52109	4.29284	4.09974	4.728	4.4832
ACLY	3.03309	3.76389	3.60152	4.30855	3.43036	3.60772	3.87037	3.49169	3.63003	4.36059	4.22493	4.35859	4.52937	3.78246	4.22566	3.68524	3.68375	3.88385	4.38244	3.96288	3.36845	4.8995	3.66622	3.64939	3.34674	3.8443	3.32684	4.00049	4.37385	5.13553	3.17679	4.29153	4.48393	3.59161	3.45376	4.1425	4.25773	3.79319	3.23209	3.94875	3.8726	3.93011	3.14797	4.1475	3.89261	3.44873	3.59096	4.48886	3.72535
EPS8L2	5.00274	5.5485	4.82423	4.69945	4.0803	4.77186	4.00318	4.51429	5.02216	3.50794	5.74901	3.84105	4.14231	5.7059	4.51845	4.67102	4.2888	4.3183	4.10035	4.85938	4.55057	4.60141	5.24371	4.05932	4.86332	5.01978	4.67682	5.10754	5.15687	5.54147	4.07029	4.37692	5.27573	4.42245	4.93333	5.32774	4.90314	4.69488	4.06301	5.27646	5.10261	5.15532	4.52687	5.1857	4.20908	4.71066	5.05491	5.13217	4.56769
SPAG9	3.83028	4.14583	3.78849	3.84543	3.42776	3.59252	3.45392	3.80133	3.59272	3.41849	3.57282	3.15971	3.95854	3.82938	3.45398	4.33006	3.74697	3.27917	3.61528	3.17522	4.14978	3.56869	3.28408	3.28336	3.75066	3.99316	3.57736	3.50398	3.6188	3.63118	3.34867	3.99848	3.8401	3.79164	3.8529	4.0871	3.4487	3.62943	3.63844	3.96914	3.40056	3.99264	3.66616	3.62971	3.63354	3.97896	3.34603	3.7689	3.19068
KAT6A	2.38809	2.8835	2.9107	2.27478	3.10201	3.01178	3.20732	2.60025	2.97335	2.87846	3.15341	2.93753	2.94141	3.14988	2.71211	2.8128	2.81614	2.97641	3.51247	2.37996	3.7958	3.24074	3.0551	2.84149	2.78736	2.58944	2.52469	2.93165	2.7973	3.60493	2.37563	2.77142	3.86278	2.99483	3.04292	2.88347	3.20231	2.45382	3.43183	3.3417	3.15062	3.07942	2.86882	3.51672	2.98335	3.26999	2.97747	3.61032	3.14473
PDIA4	3.5396	4.00066	3.8688	4.29786	4.32881	4.14287	4.99391	4.93477	3.97739	4.23868	4.83092	4.02712	5.5639	4.37527	4.8116	4.29634	3.90766	4.77652	4.80838	4.51852	3.3303	5.9173	4.15391	4.49657	3.8046	4.75472	4.09323	4.49103	4.41338	5.24447	3.56739	4.75186	4.26538	4.55478	4.18634	5.02753	5.13677	3.80088	5.33656	4.09328	4.40908	4.01312	3.53406	4.70615	4.46373	4.07492	4.23653	4.67359	4.1994
BOD1L1	2.58451	3.04895	2.80834	3.06916	2.92559	3.01945	2.70255	3.21543	3.17952	3.08719	3.44183	2.89087	3.46361	3.22443	2.92918	3.24444	3.11127	3.17599	3.04273	3.7152	2.52911	3.3166	3.33342	2.82048	3.10531	2.7679	3.04741	3.09498	3.19653	3.2778	2.90782	3.19801	3.21	3.1155	3.37139	3.37073	3.30014	3.13135	3.11947	2.73413	3.00583	3.44578	3.14465	3.16016	3.35078	3.50605	3.34315	3.45311	2.9747
CD2AP	2.91467	4.10722	2.99117	4.09185	3.57346	3.57665	3.48785	4.38493	3.71131	3.27942	3.61006	3.77392	4.806	3.60906	3.15711	3.55565	4.72752	4.05354	3.86708	2.53683	3.94607	4.17078	3.30955	3.16217	3.90924	3.35679	3.43185	4.18354	3.2639	4.3077	3.2926	3.55704	4.39074	4.14131	4.31963	4.00382	3.9287	3.31277	3.69426	3.46475	3.83439	4.20724	3.00167	3.57667	4.20213	3.65506	3.8192	3.98007	3.54353
UBTF	5.32813	5.26133	5.08827	4.89718	5.1011	5.04707	5.17476	5.47101	5.25421	5.14496	5.65982	5.31417	5.32605	5.8564	5.57966	4.70973	4.99427	5.61845	5.59699	5.27001	4.82579	5.83655	5.37176	5.24735	4.74022	4.65138	4.86758	5.0384	5.57605	6.08152	5.08435	5.06902	5.64885	4.83806	5.26243	5.42569	5.13106	5.11821	5.0388	4.78696	5.25303	5.06785	5.18681	5.95903	4.65359	5.14965	5.18169	5.26842	5.44152
UPK2	6.38713	8.19892	6.69184	8.39697	5.95019	7.14106	7.1774	5.80875	6.15324	5.32929	6.20503	1.62487	6.15037	7.19705	6.87537	8.38147	5.1917	6.05634	7.87872	5.64785	6.90126	6.63153	6.06686	6.93644	5.28039	8.39542	5.72129	5.99682	8.39035	9.06656	5.67996	6.18582	5.38553	8.08633	5.43177	6.03965	6.24154	8.6388	5.09801	5.91323	6.66291	7.75862	6.74462	6.5985	6.57301	7.00074	4.64232	7.18556	6.27408
EIF5A	4.54495	5.14916	4.78769	4.48569	3.7484	4.53144	4.52388	4.77509	4.29048	4.90983	5.18394	4.42795	5.23643	5.01859	4.94643	4.34029	4.89768	4.94307	6.03801	4.68886	5.06918	5.45509	4.64261	4.45501	4.46491	5.01375	4.66483	4.8983	4.87948	6.01995	5.29358	4.73645	5.87606	4.95244	4.33142	5.16489	5.00319	4.78783	4.70369	4.86923	4.93635	4.32463	4.24661	4.93287	3.66635	3.76723	4.44103	5.2321	4.90519
BMPR2	2.69459	3.11788	2.9064	3.22286	3.21619	3.21674	2.58238	3.25128	3.19152	3.37749	3.5037	3.03928	2.28826	3.08863	2.93372	2.89384	3.54303	3.36821	3.61093	2.45726	3.52962	3.42806	3.17264	3.08613	3.75081	3.27032	3.24678	3.46453	2.55675	3.81411	2.71128	3.47771	3.84117	3.11913	3.38363	3.56888	3.31074	2.93657	3.25268	3.31403	3.24346	3.60135	2.97671	3.21452	3.3858	3.27147	3.4711	3.42079	3.02602
UHMK1	1.39274	2.90205	2.386	3.45481	3.01848	2.51339	2.31525	2.81327	2.594	3.62907	3.01092	3.19365	2.90352	2.60541	2.50773	2.69422	3.18893	2.587	3.56316	2.07333	3.6091	2.42265	2.38621	2.07605	3.18143	3.03658	3.04443	2.95837	2.60931	3.00738	2.46621	2.85228	2.12254	3.21702	3.2066	2.98396	2.60526	2.55241	2.94563	1.92423	2.37282	3.21996	2.09385	2.0705	2.69772	3.02072	2.97006	3.2573	2.07278
DHX9	2.47345	3.51326	3.30135	4.04755	3.40532	3.70188	3.77503	3.67429	3.51147	4.20334	3.81528	3.82723	3.71638	3.37574	3.3518	3.2183	3.48838	3.45835	4.26246	2.92975	3.26895	3.67042	3.41434	2.92025	3.16867	3.38459	3.39664	3.58113	2.8961	4.1983	3.25792	3.59795	3.85642	3.25869	3.62956	3.41017	3.83877	3.65731	3.54999	3.18433	3.42881	3.50742	3.12735	3.2879	3.29786	3.32757	3.56155	3.46709	3.20173
UBA52	4.27533	5.13213	4.87505	5.35466	4.04896	4.7157	4.69393	5.06764	4.68249	5.26976	5.00985	4.64211	4.52007	5.06758	4.87203	4.78378	4.86916	4.70788	5.9171	3.86046	4.7794	5.22886	4.64749	4.53644	4.41766	4.75077	4.30367	4.97305	4.78815	6.38032	4.84745	4.83144	5.465	4.4264	4.50668	5.07156	5.52707	5.32599	4.80763	4.82884	5.10588	4.62633	3.96833	4.88691	4.82309	4.22658	4.24923	4.98946	4.62259
UBE2H	3.0119	3.71902	3.49366	3.55817	4.16476	3.38443	3.7398	3.80445	3.45492	3.2159	3.72192	2.70528	4.0043	4.24772	3.23109	4.07692	3.79265	3.61415	4.12266	2.95138	4.11173	3.87005	3.69889	3.05087	4.37944	4.29106	3.51479	3.64923	3.89387	4.07297	3.22213	3.59614	4.20631	3.66937	3.99128	4.0721	3.69051	3.24731	3.92136	3.8306	3.77262	4.27302	3.2765	3.76049	4.06015	4.07964	4.20291	3.35452	3.67394
SERINC3	3.86169	4.36641	4.00341	4.68622	4.23661	4.29144	3.96274	4.87429	4.31326	4.3987	4.77934	5.3805	4.35008	4.86627	4.07396	4.57399	4.60946	4.45738	4.94587	4.25221	4.58931	4.80901	4.09834	3.82218	4.47399	4.28727	4.26893	4.61104	4.02185	5.16124	4.35664	4.74827	4.32583	4.32851	4.62238	4.58527	4.6408	4.75448	4.47368	4.21034	4.01005	4.97679	4.01904	4.55416	3.4814	4.34651	4.19273	4.762	4.48416
ATP13A3	1.56575	2.67053	2.22626	2.22444	2.23265	1.88785	2.47253	2.03929	2.47384	3.29471	2.75586	2.63315	2.71451	3.03088	2.03418	2.96997	2.86256	1.99284	3.40336	2.18115	3.74418	2.44218	1.42749	1.69129	3.20074	2.54085	2.42338	2.63564	2.55093	1.87724	2.68102	2.87043	2.34005	2.46866	3.24512	2.25166	2.04028	2.50305	2.33706	1.91593	1.6818	2.98102	1.94683	2.71675	2.52237	3.099	2.15641	2.50792	1.8675
PSD3	3.32084	2.96084	3.04021	2.58119	2.79004	3.12616	2.24231	2.78818	2.86645	2.44075	2.43679	2.88183	3.14645	2.70744	2.24227	2.66465	3.47824	3.15017	2.9228	1.70861	2.8858	2.46534	2.79497	2.62996	3.62827	2.60864	2.65799	3.407	2.95044	3.23216	3.42864	3.28922	3.46565	2.33646	3.14747	3.25245	2.99007	2.9531	2.00366	3.25207	2.96149	2.85015	2.66621	2.82037	2.36382	2.69043	2.90117	2.55666	2.68548
DIAPH1	3.1209	3.89632	3.34633	3.85397	3.85798	3.51169	3.72476	3.33711	4.09331	3.76942	4.22432	3.3819	2.53795	3.97545	3.56974	3.67084	3.44099	3.97109	4.61414	3.42541	3.55358	4.16712	3.35477	3.57935	3.3624	3.73931	3.5531	3.70929	2.61004	4.64638	3.22544	3.77148	4.38948	3.37253	3.68285	4.40648	4.0769	3.43211	3.85573	4.1588	3.705	3.83684	3.10472	4.21699	4.13929	3.60748	3.52907	3.76146	4.06288
RPL27	4.10573	5.64617	5.27239	5.74629	4.13909	5.25196	4.88281	4.61353	4.9815	5.42787	5.26496	4.76334	4.16022	5.47791	5.09526	5.13148	5.63417	5.00755	6.59208	3.83976	5.61467	5.41059	4.92167	4.52583	4.88015	5.41613	4.8824	5.47474	5.67296	6.75681	5.35951	5.14414	6.27773	4.63051	4.80645	5.60863	6.3649	5.72402	4.65839	5.23254	5.61151	4.84356	4.1032	5.70283	4.91967	3.7081	4.36997	5.98274	5.03353
HNRNPD	2.95761	3.83679	3.11958	3.47661	3.61308	3.58461	3.84032	3.95936	3.49829	3.57673	3.61242	4.10308	4.17712	3.62214	3.27299	3.65022	3.91945	3.514	3.45647	3.67335	3.66237	3.22855	3.61766	3.37669	3.73399	3.6875	3.96125	3.85761	3.82048	3.21487	3.45022	3.67208	3.73468	3.59706	3.98717	4.18758	3.99393	3.43309	4.09038	3.90832	3.56442	3.98738	3.38513	3.73833	4.01684	3.93053	3.89684	3.75815	3.25653
RAB7A	3.43536	4.54393	4.27315	4.15572	4.61345	4.35035	4.15958	4.60493	4.07627	4.30398	4.63238	4.54415	5.26227	5.00726	4.19783	4.71768	4.68881	4.78118	5.54621	3.59806	4.96814	5.33557	4.16896	4.15778	4.35096	4.67348	4.47344	4.53374	5.23296	5.50724	4.27448	4.75282	4.77459	4.5342	4.27154	4.84864	4.70692	4.43299	4.8529	4.73953	4.20199	5.05355	4.18911	4.87773	4.7793	4.78698	4.24504	4.84463	4.53965
CTDSP1	5.67236	4.47617	4.65546	4.09606	4.777	4.76393	4.0381	4.83675	5.16262	4.59982	5.25173	3.9799	3.60377	5.11177	4.93829	4.69774	4.63027	4.75551	5.05632	6.44158	4.67953	4.58756	4.70759	4.95191	4.72069	4.51044	4.45247	4.60967	5.92776	5.44146	4.29671	4.94916	5.19338	4.26967	5.01796	5.43528	4.97335	4.88634	5.00537	4.73769	4.95999	4.44455	4.39636	5.57603	3.79011	4.94067	4.19879	4.81952	4.61447
FAM83F	4.4679	2.76612	3.76029	3.02017	3.25144	3.66195	2.86575	3.47969	3.79012	2.57775	3.46176	2.75787	2.1595	3.91058	2.78452	2.73612	3.92981	3.89399	2.98219	4.12149	3.68888	3.34842	3.54281	3.66838	4.10652	2.5585	3.25135	3.28564	3.42669	4.33378	3.55323	3.50626	3.51293	2.73432	3.64333	3.80748	2.35777	3.41936	2.2529	3.74931	3.67859	3.7715	3.29644	3.89552	3.5982	3.62047	3.81392	2.92813	3.64713
GTF2I	3.49604	3.81945	3.98721	3.89799	3.4456	3.56756	3.88481	3.76526	3.82987	4.26764	4.08094	3.86123	3.69308	4.26369	3.54464	3.4909	4.03873	3.90044	4.47937	3.77139	3.86439	3.61209	3.85989	3.56058	4.28898	4.14853	3.47965	3.95973	4.21652	4.3194	3.74752	3.91055	3.58514	3.28251	4.02266	4.43477	4.11953	3.51364	3.32255	4.24936	3.91136	4.23085	3.51595	4.10163	3.56978	3.87445	3.81659	3.59803	3.73714
HNRNPL	3.57333	3.51731	3.51723	3.55986	3.5197	3.61139	3.81263	3.69864	3.63477	3.43295	3.76622	3.84723	4.1638	3.07737	3.39133	3.38922	3.53366	3.75116	4.43791	3.34205	3.63093	4.11573	3.47147	3.75535	3.13219	3.55953	3.3777	3.4812	4.11559	4.94303	3.61483	3.88825	4.33407	3.24956	3.37582	4.31492	3.83024	3.71394	3.6696	4.18593	3.99727	3.66229	3.38414	3.72785	3.29048	3.72238	3.55577	4.14085	3.76944
TMED10	4.00301	4.76135	4.35972	5.1679	4.60282	4.58784	3.87761	4.30144	4.38089	4.9296	5.07135	5.05312	4.05215	5.01033	4.39388	4.48159	5.20438	4.82467	5.3373	3.85694	5.10003	4.93089	4.39754	4.42646	5.03904	4.95481	4.82408	4.88615	5.21991	5.38478	5.17915	5.18131	4.72613	4.7559	4.77194	4.69082	4.94393	4.61991	4.68925	4.41136	4.38803	5.14682	4.07153	4.82251	4.84844	4.62185	4.56403	4.34107	4.43923
PADI3	5.10279	3.84523	4.0093	4.94362	6.28905	1.81153	2.80522	3.78882	4.52224	3.22113	5.00173	1.69553	4.55804	5.58416	3.34553	0.40793	5.15515	5.59388	3.45217	4.21167	4.57573	6.39565	5.52438	6.27508	4.69212	2.27383	4.87465	5.82088	2.1687	6.35184	2.71272	2.43062	3.47066	4.98761	3.99424	5.12218	4.72673	5.89839	4.73926	5.17311	5.55916	4.3426	4.67499	5.793	5.00106	5.18118	6.08365	5.04892	3.90109
RPS27	5.48339	7.00357	6.74252	7.76809	5.21181	6.64172	6.42584	5.61069	6.19632	7.40757	6.38493	5.62407	5.71156	5.45994	6.96771	6.36019	6.60113	6.55111	8.34853	5.53032	6.86523	6.76097	6.44072	5.98328	6.04416	6.28687	6.06435	6.56569	7.28782	8.09841	6.81652	6.37408	7.08619	6.02045	6.73717	6.74238	7.35247	6.90725	6.68556	5.27934	6.81256	6.32388	5.55554	6.12567	5.27412	5.65982	5.71851	7.06227	6.38833
MTOR	2.62902	3.0315	2.74364	2.62543	3.14925	2.82296	3.5126	2.84905	2.90541	3.3194	2.79118	2.9526	2.89468	3.13095	3.02819	2.81718	2.83281	3.03728	3.21086	2.63131	2.33022	3.30206	2.94087	3.18059	2.61226	3.05111	2.90324	2.85226	3.47922	3.72884	2.55313	2.91313	3.30581	2.85924	2.75693	3.35566	2.5827	2.99507	2.81921	2.8157	3.43178	2.59285	2.75559	3.4796	2.87807	2.70993	3.30696	3.20333	3.17882
SYMPK	3.86699	3.94013	3.40248	3.29202	3.58921	3.25073	3.33943	3.47735	3.65686	3.24047	3.37326	3.59223	3.79265	3.61837	3.7137	3.44729	3.38214	3.30752	2.90977	3.86408	3.11718	3.74132	3.42938	3.69846	3.23945	3.27264	2.94381	3.03649	3.79089	3.37752	3.20015	3.25338	3.83818	3.32218	3.23838	3.4477	3.37499	3.14713	3.24654	3.51196	3.70314	3.19874	3.37908	3.73138	3.35983	3.24057	3.34565	3.24252	3.60503
IRF6	4.03055	3.86045	4.88297	5.23	4.31759	4.76457	3.74279	5.1106	4.37964	5.04129	5.048	4.51027	4.51813	4.5769	4.65677	4.22331	4.38926	4.61656	5.67913	4.5606	5.03239	5.02316	4.02434	4.38516	4.53893	4.63608	4.3884	4.61715	5.18907	5.1951	5.19291	4.78295	4.61571	4.47485	4.42148	4.79499	4.99139	4.8869	4.78689	4.43608	4.33278	4.5804	4.42858	5.00346	4.83523	4.61914	4.20175	4.63551	3.90762
VCAN	0.0901243	1.67934	1.16929	0.971464	2.0192	1.42144	1.50812	1.87086	2.56558	1.22231	3.6301	1.34581	1.53913	1.22644	1.51768	2.19968	1.16624	1.06393	0.83906	0.471848	1.01038	2.0282	1.21884	2.36578	0.724797	1.20136	2.68082	1.79165	1.37229	1.61541	1.45563	1.9538	2.24145	2.64994	2.59154	1.80183	1.81331	1.06438	3.2862	1.91503	1.53235	0.726991	1.98207	1.69236	1.22644	1.73693	1.63578	1.58562	1.8215
SCARB2	3.06911	4.52292	3.73169	3.98405	3.94213	4.05081	4.16834	4.17507	3.78549	4.00924	4.66267	3.87314	4.03577	4.29952	3.67414	4.35324	4.11953	3.91692	4.32681	3.07426	4.37875	4.35627	4.49272	3.19469	4.32284	4.12279	4.09359	4.25348	3.80819	4.53905	4.15343	4.27182	3.63503	4.67999	3.91916	4.62678	4.04546	3.95122	4.10865	3.87324	3.85334	4.62137	3.79039	4.42988	4.11033	4.42776	4.15749	4.23328	3.7729
AP2M1	3.49695	3.76724	3.87536	3.13919	3.79482	3.83048	4.24267	3.33489	4.22163	4.53883	4.85112	4.30128	3.64593	4.67501	4.04913	3.5658	4.25994	4.17153	4.68409	4.25248	3.79653	4.34168	4.24741	4.12716	4.03905	3.84227	3.71228	4.41053	4.80563	5.75666	3.80846	4.34458	4.90247	3.74424	4.35572	4.95744	4.43889	3.94709	3.99319	3.9297	4.48354	4.58111	3.62998	4.28407	4.20641	3.94992	4.11129	4.41841	4.32467
AGPAT3	3.49381	3.6234	3.47365	3.34267	3.43848	3.50129	3.45048	3.83598	3.86006	3.21315	3.40091	3.49889	4.05853	3.96682	3.5946	3.09143	3.3018	3.41584	3.7914	4.40423	3.61593	3.6734	3.41165	3.99413	3.35874	3.57272	3.46969	3.46544	3.97465	4.39615	3.08855	3.69365	4.08319	3.79796	3.424	3.83986	3.34622	3.66401	3.53253	3.86585	3.90053	3.61368	3.06227	3.65807	3.68419	3.47789	3.32067	3.35361	3.57863
TRA2B	2.01897	2.4818	2.68732	2.60167	3.19947	2.75601	3.05896	2.71477	2.81938	2.94889	2.89367	3.22788	3.43365	3.04531	2.34654	2.91077	2.87872	2.63216	2.37819	2.21267	2.98326	2.23529	2.48449	2.51638	3.16315	2.81539	3.18658	2.86433	2.76653	2.32231	2.60748	2.64374	3.66355	2.77175	2.96412	2.73032	3.19508	2.40011	2.9951	3.36036	2.53313	2.70947	2.51442	2.83541	2.53987	3.40869	2.91183	2.81553	2.71241
DAG1	3.27491	3.85615	3.85755	3.9961	3.82385	3.81365	3.93152	3.51229	3.63981	3.9346	3.83433	2.56916	2.84728	3.91624	3.9138	4.31205	3.68506	4.09943	4.48209	3.7198	4.07411	4.94734	3.72181	3.77511	3.29716	3.75029	3.52117	3.63026	4.56987	4.8677	3.39775	4.21925	4.84524	3.86158	3.08884	4.52875	3.93732	4.52967	3.84275	3.71327	4.13744	3.66318	3.57683	3.97284	3.8417	3.45997	3.37724	4.5931	3.54264
PDLIM1	5.04362	5.05558	5.75987	5.41743	3.85511	5.7117	4.10888	5.21077	5.26031	4.13729	5.49082	4.28027	3.00415	6.06765	4.6165	4.59936	5.97463	5.32226	5.69012	3.97988	5.89559	5.02774	6.24007	4.22418	5.89155	4.08062	5.0789	5.81213	5.89176	7.13545	5.4665	5.74925	7.09408	4.65775	5.51657	5.75916	5.62977	5.49116	3.52147	6.5101	5.95979	4.79964	5.02973	5.96052	4.92886	3.82242	5.64504	5.54556	5.72167
CST3	3.8629	4.21963	4.61088	5.78107	3.63957	5.1083	3.74779	5.20947	3.97111	4.23495	4.96812	4.38539	4.37524	5.07373	4.86636	4.97702	4.27779	5.24056	5.28663	4.1475	4.57658	5.48123	5.80297	4.44849	4.13861	4.0429	4.33251	5.1162	5.14867	6.19534	3.84587	4.8309	5.44815	4.14836	3.76606	5.26345	4.6958	5.81048	4.82545	5.0482	4.16483	3.93193	4.33519	4.60661	4.78854	4.7232	3.52988	3.92693	4.47592
ARHGEF10L	4.2055	3.61676	3.86223	3.48291	3.62367	4.22048	3.48427	3.9763	4.23231	3.77078	3.99026	2.84286	4.07768	4.56433	3.78444	3.19322	4.47658	3.97921	3.79739	3.76633	3.49022	4.15045	3.78173	4.03314	3.63619	3.08958	3.28972	4.17386	4.24018	4.51032	3.6356	3.80311	3.93673	3.37556	3.8699	3.93581	3.61291	4.06458	2.75194	4.29608	4.72702	3.77054	3.82045	4.21894	3.5986	3.41472	3.6648	4.16634	4.05115
PLEKHA6	4.34975	4.40749	3.88959	5.13181	3.2766	4.21056	4.38454	4.49537	3.72507	4.02351	3.81668	2.27401	3.76972	3.99071	4.10467	3.70448	3.4518	4.169	4.5045	4.53911	3.957	3.91836	3.93202	3.75593	3.57877	4.33754	3.78891	3.62819	3.71901	4.94158	3.24043	3.55488	4.86454	3.32559	3.87208	4.61385	3.61455	4.05907	3.52219	4.09699	3.99631	3.6447	3.47749	4.34177	4.16402	3.65961	3.39181	4.5334	3.58878
TULP4	2.76109	3.00213	2.76349	3.07432	3.47182	2.79516	2.59553	3.13357	3.15608	2.96901	3.29645	3.388	2.2804	3.29748	2.69321	2.61108	3.3217	2.71361	3.26943	2.80845	3.35617	3.25081	3.31387	3.00736	3.2275	3.194	3.22694	3.42797	2.47956	3.68578	2.79951	3.12335	3.53958	2.80542	3.05571	3.45202	2.6875	2.95207	2.28345	3.31398	3.35804	3.18579	2.95556	3.23862	3.02424	3.41601	3.38619	3.2796	3.32073
RPL18A	4.4878	5.47275	4.9175	5.55887	3.53917	4.74993	4.33666	4.57887	4.49762	5.26326	5.05613	4.50097	4.17589	4.5251	4.92455	4.56052	4.94009	4.62763	6.14755	3.89032	4.94508	4.82482	4.61196	4.5604	4.21764	4.88876	3.96041	5.12215	5.34654	6.47424	5.54542	4.69772	5.52331	4.242	4.54012	5.26721	5.96764	5.00442	4.76893	4.71981	5.27015	4.14682	3.7396	5.02449	4.23542	3.83895	4.03744	5.78205	4.70488
RPS27A	3.50679	5.52096	5.33934	5.92317	4.21823	5.43775	4.7235	4.88444	4.89496	5.71767	5.51997	4.93235	4.51399	5.44874	5.1332	5.12852	5.69528	5.14708	6.63628	3.88728	5.66314	4.93187	5.12407	4.43017	4.97174	5.08982	4.86713	5.25052	4.79755	6.08107	5.30844	5.34328	4.17708	4.95112	5.30105	4.90362	6.13182	5.30471	5.30412	5.51757	5.00573	5.14483	4.66272	3.85346	4.20772	4.6737	4.8475	5.27017	4.91509
KANK1	4.09798	4.28874	3.87362	4.4299	3.19726	4.05911	3.17619	3.98554	3.98371	3.17428	2.92888	2.61187	4.73937	4.70635	3.71516	4.64997	3.4016	3.93079	3.556	2.65457	4.2916	4.27098	4.12914	3.34732	3.46871	4.75234	4.24764	3.65429	4.43432	3.9298	4.1179	3.5732	3.80093	3.0133	2.94938	4.34212	3.49805	3.7445	3.05688	3.90986	3.74465	3.18344	3.83984	3.3943	3.26047	3.63833	3.46522	3.90241	3.6014
RBPMS	5.07249	5.06943	4.73192	3.84899	4.73833	5.04021	4.52086	4.67485	4.8389	3.71434	3.70711	3.67858	5.41637	4.6226	4.16545	4.69845	4.68432	4.40934	4.05087	4.5182	5.04709	3.85766	4.75642	4.60658	4.37332	3.57132	4.70281	4.18097	4.70467	3.54377	4.71277	4.66852	4.85985	4.78609	4.13156	4.55529	4.78464	4.65934	4.15436	4.50389	4.73355	3.95671	4.85451	4.8278	4.63518	4.79126	4.69669	5.28411	5.03494
USP7	2.28871	3.51563	2.90761	3.69259	3.29237	3.41403	2.87076	2.99874	3.19143	3.41454	3.61305	3.58373	3.54198	3.3324	2.93382	3.33141	3.14275	3.30205	3.68622	3.03935	3.51888	3.35145	3.16275	2.86331	3.36844	3.44155	3.38001	3.35911	3.38839	4.23812	2.99417	3.36363	4.02626	3.25857	3.51094	3.4416	3.58507	3.26768	3.45075	3.64529	3.23206	3.78641	2.59551	3.35782	3.01669	3.78682	3.23752	3.60175	2.73429
PSD4	4.24043	5.0637	4.30582	3.34724	3.74874	4.06398	3.62109	3.5822	4.22843	3.84852	4.38945	3.02518	2.80437	4.21301	3.58197	3.5526	3.4756	3.76922	4.00159	3.55525	3.90504	3.26519	3.60908	3.93851	3.93177	3.82916	3.00782	3.38333	3.51698	5.02048	3.72657	4.03465	3.91531	3.88422	4.11019	4.3205	3.6806	4.12774	3.86677	4.1063	4.01541	4.27059	3.8731	4.49428	3.76608	4.09916	3.12376	4.19071	3.10712
SUN2	5.13981	5.11247	5.19049	5.59486	4.97083	4.68541	5.08857	4.67426	4.60984	5.41573	5.52421	4.49836	5.3269	5.49487	5.23769	4.87873	3.95774	4.88584	5.6892	5.22773	5.34078	5.4865	5.21432	5.50115	4.79381	4.67541	4.50246	4.76863	4.79287	6.23673	5.4983	5.30747	5.21844	4.79069	4.78451	5.10488	4.94967	5.39432	4.8912	5.09019	5.2892	4.51519	5.31007	5.63512	4.6299	5.22714	4.89086	5.99907	4.81018
CLUH	4.31713	4.6535	4.17916	4.12167	3.14162	4.13508	4.25377	4.37028	3.49755	4.18694	4.10031	3.68033	4.76625	4.51705	4.02031	4.46613	4.24462	4.30155	4.19093	4.74542	3.81343	5.06446	4.40352	3.67915	3.4126	4.04056	4.05478	4.19586	3.84461	5.44559	3.76993	3.69286	4.93792	4.19885	3.92432	4.50872	4.03271	4.6218	3.19123	4.38301	4.6442	3.76395	3.59259	4.88926	3.476	3.16956	4.11693	4.57802	3.99185
PPP6R3	2.75923	3.21929	3.07026	2.82971	3.26598	3.04053	2.82752	3.30644	3.17495	3.02202	3.5257	3.70711	3.09662	3.63048	2.83082	3.10701	3.39573	3.01046	3.20802	4.0356	3.33549	3.08128	3.0086	3.0082	3.52786	2.94798	2.96583	3.56464	2.88831	3.79223	2.79675	3.24342	3.64748	3.10469	3.43323	3.70408	3.53328	2.98936	3.17474	2.83569	3.30413	3.49062	2.89899	2.96236	2.96829	3.41589	3.31557	3.24595	2.61936
ACSL5	4.19656	5.69185	5.20195	5.93476	3.61562	5.38604	5.19296	3.46676	4.02865	4.68625	4.08354	3.40923	4.78866	3.77405	4.28526	5.25704	4.90674	4.52806	5.575	4.07809	5.33561	5.05716	4.64156	4.43877	4.67799	6.36291	5.38383	4.54199	5.98987	5.66045	4.39437	5.09328	4.87557	4.83292	4.31791	4.55592	5.13721	5.75146	5.21984	4.65118	4.78939	4.95681	4.30466	4.88944	4.59662	5.58799	3.99369	4.33741	4.45569
MICALL1	4.982	4.26769	4.58674	4.18946	4.09557	4.37232	3.517	4.88772	4.71159	4.55251	5.03485	4.3209	4.06852	5.06387	4.62152	4.43404	4.16768	4.46019	4.79561	5.05513	4.30673	4.85943	4.77482	4.52248	4.70306	4.67914	3.90184	4.59445	4.42175	5.24284	4.24015	4.89279	5.26931	4.2445	4.48951	4.9014	4.72785	5.12987	4.4945	4.97216	4.62316	4.46896	4.68803	4.9158	4.48604	4.0432	4.58305	4.9074	4.56692
MCM3AP	3.90548	4.22261	4.00259	3.80924	3.98973	4.01846	3.91745	4.16941	3.9428	3.95441	4.23908	3.48782	4.14764	3.40521	3.95465	3.69774	3.68741	3.9223	4.09981	4.76009	3.87046	3.87535	3.89611	4.20453	3.57588	3.77566	3.62967	3.90344	4.12068	4.00702	4.00998	4.59186	4.30296	3.77913	3.94297	4.07734	4.01653	3.82814	3.73311	3.52253	3.89487	3.77281	3.44341	3.65776	3.80812	3.90606	3.90894	4.13764	3.82125
CHD9	2.18745	2.69423	2.58356	2.85113	3.09423	2.88594	2.2543	2.63121	2.93661	3.2237	3.27837	2.32282	2.07781	2.81917	2.55036	2.72469	3.21972	2.96089	3.03944	1.48337	3.06747	2.53273	2.82692	2.4361	3.35568	2.68896	3.04005	3.14545	2.44145	2.51488	2.89945	2.79833	3.44574	2.67764	3.16857	2.79639	3.06123	2.44332	2.80716	2.33819	2.6181	3.07095	2.50748	2.96119	2.98156	3.13912	2.9644	2.61495	2.61127
WDR26	2.96913	3.53033	3.18176	3.97428	3.73257	3.47665	3.14661	3.88381	3.48504	4.16286	3.73818	3.65498	4.18999	3.4516	3.56011	3.69384	4.03739	3.42148	4.20855	3.58762	4.10331	3.46656	3.42201	3.09513	4.12822	3.63807	3.83168	3.75908	3.39707	3.6145	3.78422	3.61806	3.54508	3.79218	3.94661	4.17946	3.62326	3.19974	3.59126	3.41177	3.4514	4.02301	3.44441	3.45937	3.48929	4.08547	3.73671	3.2172	3.07908
GIGYF1	4.95029	4.58759	4.40614	4.58318	4.33324	4.42223	5.13002	4.36838	4.26758	4.66011	4.13268	4.43134	4.15605	3.94227	5.08774	4.31553	3.86734	4.14915	4.80096	5.17656	4.20763	4.25441	4.33039	4.42323	4.03329	4.46693	4.00907	4.04765	4.09733	4.13519	3.83649	4.27131	4.77229	4.05254	4.42734	4.53926	4.30387	4.08818	4.05119	4.72013	4.22582	4.32487	4.64589	4.64589	4.04662	4.31146	4.15873	4.16698	4.46393
RNF10	4.30105	4.55346	4.20168	4.08014	4.18549	4.12472	4.25503	4.48819	4.30251	3.97474	4.42285	4.67559	4.82818	4.8032	4.11707	4.19082	4.21651	4.46559	4.57726	4.02489	4.26976	5.03108	4.34504	4.24698	4.26066	4.4514	4.06101	4.39189	4.51763	5.30223	4.7729	4.49108	3.98534	4.41368	4.18661	4.63383	4.59534	4.32991	4.31167	4.44316	4.69723	4.63275	4.1302	4.40955	4.52648	4.4511	4.33293	4.63227	4.04733
GPRC5A	3.0642	4.94326	3.85476	3.99298	3.15676	3.69498	3.16831	4.18543	3.77042	4.08105	4.76892	2.50862	2.74952	3.39857	3.19416	2.77047	3.5771	3.77593	4.36468	3.23946	2.22091	3.06903	2.38908	3.18854	2.09886	5.58945	4.48021	3.26005	3.925	1.3132	3.38258	4.60244	4.37582	3.02152	2.94764	4.46945	5.45056	3.59773	4.63295	2.56711	3.12971	2.09638	2.73225	2.58536	3.89845	4.48945	2.54352	3.88133	3.17841
FAM213A	4.10153	4.11503	4.42314	4.99264	3.30903	4.79479	3.82611	4.75008	4.87292	4.06381	5.28777	4.3727	3.3232	4.98436	4.41662	3.36105	5.36009	4.35176	4.84296	3.90943	4.64092	4.57322	5.03823	3.61603	5.08034	4.25988	4.33849	4.55565	5.15727	6.33457	4.53426	4.49893	4.9342	3.42447	5.01259	5.10585	5.09844	4.27375	3.15319	4.47945	4.93795	4.88616	3.78845	3.77714	4.0861	4.19271	4.3968	5.01549	4.27711
NSD2	2.2722	2.55107	1.90541	2.97348	3.23692	2.5668	3.82422	3.19312	2.59329	2.69919	2.31369	3.4908	3.75983	2.28929	3.33364	2.77428	1.74438	2.77243	2.55637	4.13788	2.24788	3.49197	2.11328	3.44456	1.84709	3.12423	2.986	2.12443	3.48645	2.06525	2.23711	3.68551	2.86669	3.00093	2.55156	2.39664	2.835	3.51014	4.9069	2.70191	2.71261	2.45829	2.37389	2.54687	3.36337	2.50971	2.23305	2.61652	2.26867
TRIM44	3.11802	3.42141	3.27193	2.58966	2.70745	3.32049	2.86232	3.1741	3.23184	2.07	3.16792	3.20964	3.17162	3.32577	2.42594	3.23896	3.36673	3.17759	2.131	2.79182	3.81139	2.3379	3.06188	2.5193	3.62373	3.21569	3.07669	3.44475	2.83929	3.20427	2.60093	2.76336	3.92931	3.56702	3.53959	3.23472	2.31537	3.28632	3.13398	3.78751	3.07853	3.3194	3.18032	3.65465	3.53414	3.65864	3.39936	3.04062	3.20074
CALD1	3.65708	2.58033	3.52366	1.99896	3.46869	3.71462	2.7056	3.03556	1.8787	3.78503	2.30945	1.94325	3.08676	2.98814	4.14836	4.42793	2.72189	2.43283	3.0803	1.64159	1.88941	3.20008	3.74086	3.8584	2.48061	3.20803	3.22481	3.12519	3.1505	2.23638	2.96389	3.42724	4.21771	3.84265	3.36802	2.35992	2.69026	2.32411	3.48661	3.2633	1.8849	2.30289	4.85409	2.84876	4.30729	3.26037	2.95502	2.25431	3.55858
DAZAP2	4.45266	5.08552	4.8827	5.11459	5.00657	5.1378	4.53806	5.04779	4.96467	4.62886	5.02779	4.57617	5.51527	5.22288	4.52019	3.97815	5.12287	5.27216	6.12613	3.65094	5.85549	6.058	4.94399	4.58838	4.99432	4.70945	4.91971	5.08319	5.68906	6.28613	4.59307	5.32625	4.88315	5.06746	4.53746	4.37809	5.16371	5.46885	5.02004	5.11621	5.27885	5.12525	4.45617	4.53249	5.64392	5.19637	5.19357	6.36051	5.60459
ZNF664	3.64525	3.89195	3.50935	3.87383	4.33058	3.54679	4.02602	4.45173	3.93204	3.92065	3.987	4.23472	4.50797	4.18044	3.22022	3.30125	3.90511	3.71492	4.55874	3.15077	4.43979	4.27745	3.35745	3.39104	4.30933	3.81475	3.65073	3.56399	3.34812	3.98201	3.59633	3.83027	4.65571	3.96893	4.46286	3.91954	3.93208	3.78207	3.73225	4.21653	3.92841	4.51722	3.80152	4.59757	3.73612	4.26815	4.36545	3.7213	3.65258
GPC1	4.47334	4.01095	4.66365	3.21027	5.05627	4.77506	2.37289	5.51684	5.92194	4.48276	5.49264	4.03966	3.10806	4.87928	4.88155	4.80017	4.42369	3.51046	4.35424	4.65611	4.41228	4.83308	5.38597	5.00675	4.7541	4.22355	4.46934	4.62627	6.26541	5.76615	3.66151	4.59557	4.57943	4.39033	3.99702	4.2066	4.12595	4.47811	4.61	4.87569	6.06224	5.09714	5.28988	5.29252	4.30827	3.64156	4.57089	5.39613	4.03426
RABGAP1L	3.17861	3.85605	3.64136	4.49388	3.63674	4.05781	4.05748	3.48905	3.93776	3.50124	3.49504	2.60834	3.92817	3.6366	3.57876	3.98389	3.71686	3.51656	3.72095	3.72196	3.96785	3.12428	3.63938	3.47497	3.8325	4.29922	3.76422	3.51629	3.77268	4.19614	3.80141	3.69683	3.99556	3.77185	4.12934	3.54712	3.48512	3.68936	3.48869	3.59045	3.70942	3.93852	3.73256	3.39697	3.62985	3.79894	4.0087	3.84613	3.38843
YBX3	3.77478	4.29521	4.23725	3.96695	4.10879	3.95643	3.09962	4.34623	4.11207	3.54296	4.97462	4.71152	3.52814	4.43383	3.4082	3.57076	4.06721	4.25724	3.41833	3.85393	4.01617	3.26758	3.78737	3.52646	4.11446	4.09475	4.18004	4.6274	3.67925	4.07284	3.56128	4.16395	4.59555	3.38232	3.7244	4.42546	4.58956	3.7298	3.97128	4.14134	3.83112	3.83445	3.52276	3.63121	4.1677	4.21609	3.92047	4.60088	3.89689
ARFGEF2	2.70802	3.53959	3.01196	3.23529	3.18425	2.96081	3.60736	3.6357	2.79634	2.96146	3.33947	4.22739	3.49139	3.63007	2.8188	3.86181	3.45673	3.34332	2.95983	3.47757	3.63509	3.87673	3.17252	2.71626	3.20987	3.012	3.29539	3.3304	3.06044	3.51339	3.02242	3.32292	3.74901	3.3091	3.18146	3.81204	3.12221	4.15335	3.17512	3.82375	3.36506	3.23518	3.11198	4.09333	2.92563	3.34167	3.117	3.89957	2.71741
MSN	2.67234	3.32242	3.20386	2.6194	3.84456	3.64381	2.69556	2.88827	2.93399	4.11623	3.19927	2.89592	3.45305	2.9254	4.36653	3.86244	2.59947	3.46228	4.47736	2.29733	2.63738	3.12299	3.32428	4.35611	2.53893	2.96442	3.76778	3.07894	3.54932	3.22703	3.04151	3.51335	3.35391	4.03359	2.88924	3.97164	3.16387	2.90036	4.39173	2.6401	2.68487	2.39886	4.32589	2.93836	3.58848	3.91302	3.14838	3.46039	4.11103
SNX1	3.65084	3.43169	3.57836	3.33219	3.91751	3.53726	3.17564	3.56453	3.83839	3.37931	3.56499	2.87976	2.96667	3.78811	3.53968	3.31664	3.62074	3.64622	3.77588	3.18044	3.81873	3.51482	3.58807	3.94683	3.74476	3.40994	3.46087	3.52846	3.54255	4.37022	3.66676	3.32382	3.8809	3.81352	3.57216	3.71281	3.16915	3.35669	3.91988	3.88777	3.38814	4.00252	3.82699	3.84446	3.42561	3.42514	3.56509	4.10442	3.71368
SLC1A5	4.97891	5.48906	4.99649	5.26836	3.08737	4.26683	4.07695	4.70525	3.89567	4.61655	4.78261	3.59066	4.47969	4.2809	4.81382	4.71787	4.23139	4.83204	5.38051	4.45171	4.97581	5.12576	4.34138	4.01214	3.96407	4.17009	4.168	4.21564	4.93185	5.67477	3.74306	4.55836	5.63756	4.12337	3.80937	5.04378	4.73486	5.21444	4.49758	5.43938	3.34204	4.22603	3.88394	4.83697	4.93673	4.94035	3.51786	4.44933	4.24681
HIF1A	2.3209	3.66525	4.38849	3.74953	5.6638	4.70722	3.89127	3.43938	4.32205	5.26766	5.10195	4.07207	4.90412	3.90992	3.66594	3.79718	5.09248	4.13706	5.62755	2.80992	5.12964	5.12218	4.35605	4.11258	5.42445	3.92154	4.66559	5.11606	3.85697	4.92635	4.10188	4.68253	4.27627	5.29394	4.89196	4.76324	4.35187	4.0596	5.06935	3.35394	5.03267	4.63419	3.73678	3.75689	3.72438	4.32688	6.08887	4.36493	4.22258
UPF1	3.22042	3.68252	3.20224	3.27211	3.25968	3.3808	3.52216	3.59294	3.37046	3.59089	3.64269	3.79855	3.89902	3.76588	3.40516	3.36933	3.08369	3.45896	3.40935	3.48756	3.19937	3.93935	3.46787	3.49565	2.79491	3.01367	2.8929	3.27445	4.15203	4.56109	3.16876	3.245	3.86074	2.91602	3.10853	3.84322	3.45978	3.53849	3.11012	2.87124	3.66021	3.20595	3.17047	3.69753	3.11197	3.20892	3.16236	3.67155	3.27035
PLXNA2	4.12218	2.81066	2.70259	2.81463	3.04481	2.60531	1.9149	2.72081	3.29126	4.09126	3.76171	1.96758	2.33154	3.88659	3.30487	2.22304	3.4437	3.54987	3.27509	1.89817	2.95388	3.10543	3.40126	3.29762	3.39865	3.05477	3.35869	3.79209	2.92318	3.46424	3.19675	3.07395	3.09996	2.21116	3.56636	4.37264	3.44973	2.98935	2.3077	3.54924	3.02715	2.27602	3.23487	2.65032	3.27399	2.8702	2.56575	3.86264	2.67256
SPINT2	3.92268	4.49629	4.44404	5.08351	4.26333	4.89117	4.62206	4.17035	4.18464	4.18587	4.43505	4.19312	4.8138	4.59105	4.55631	4.41748	4.28352	4.34653	4.6255	4.11784	4.27253	5.26585	4.66631	4.59469	4.17171	4.17239	3.78265	4.25835	4.63401	5.44492	4.14626	4.71617	4.62796	3.94784	4.06421	4.78922	4.48906	4.20401	4.38801	3.64722	4.38751	4.72802	4.37857	3.98149	4.42947	4.36607	4.17134	5.0024	4.11845
LIMA1	3.35632	4.14925	3.97061	4.15867	4.33238	4.43362	3.2517	4.56493	3.51936	3.22683	4.14302	2.67709	3.09126	3.83221	3.29565	3.9744	4.51817	3.81261	3.80192	2.93387	4.44606	4.25617	4.17616	4.06129	3.91669	3.47754	4.55773	4.14827	4.1056	3.90774	4.02666	3.72404	3.86053	3.98066	3.52723	4.11108	3.84124	4.03323	4.51473	3.98087	3.98351	3.21662	4.08661	4.44707	3.86778	4.45543	4.25586	4.09072	3.92061
KIDINS220	2.08964	2.74579	2.83731	2.80792	3.1138	2.83904	3.25804	2.71986	3.1417	2.9186	3.35749	2.96627	2.66721	3.31915	2.69921	2.63629	2.80835	2.50543	3.18029	2.99348	2.74349	3.20475	3.0608	2.52532	3.37132	2.95223	2.54596	2.93986	2.93386	3.44894	2.57781	3.12025	2.8233	2.62422	3.31718	3.25186	3.14792	2.60229	2.66908	2.67939	3.09343	3.41053	2.90238	3.09507	2.74634	2.85814	3.28024	3.02872	2.84606
PDS5A	2.08963	3.13192	2.58319	3.26866	3.14394	2.81296	2.91087	3.14072	3.0507	3.28136	3.52506	3.43675	3.37792	2.47727	2.52099	2.8523	3.19228	2.95129	3.26225	2.74785	3.23765	2.6998	2.93235	2.47663	3.32606	3.28987	3.16869	3.26762	3.28965	3.24392	2.8357	3.0229	3.42927	3.11176	3.3751	3.31804	3.27426	3.01443	3.16805	3.11404	2.88207	3.38861	2.37576	2.96248	3.12858	3.3717	3.15482	3.12769	2.62042
NFIC	3.50112	3.26432	3.73635	2.86559	3.06841	3.85743	3.59085	3.56736	3.0435	3.3035	2.31814	3.04945	2.75548	3.41896	4.18719	3.49956	3.53858	3.59471	3.89068	3.56262	2.67847	3.52097	4.10203	3.78166	2.40428	2.27569	3.10653	3.11113	2.97663	4.19705	3.50169	3.27209	4.83353	3.10157	2.96657	3.45127	2.7424	2.89839	3.56075	3.4822	3.42031	2.99668	3.89052	3.87645	3.28852	2.99695	3.03424	4.01006	4.00239
HNRNPM	3.33633	3.8082	3.46248	3.95082	3.78996	3.84616	4.25286	4.22882	3.52749	3.90375	4.12182	4.26176	4.46579	3.43075	3.88642	3.81554	3.72203	4.04637	4.14871	3.53368	3.40812	4.14243	3.85221	3.83535	3.40539	3.59651	3.61702	4.10944	4.36025	4.40623	3.53572	3.97435	4.17177	3.5027	3.72475	4.22719	4.29512	3.74638	4.25426	3.86096	3.55776	3.68708	3.74784	3.93896	4.02928	3.91848	3.67408	4.40045	3.24707
ARID5B	2.65346	4.21607	2.90349	3.02087	3.79033	2.90512	2.73005	2.69149	2.55209	3.41508	3.13487	3.67006	2.79553	2.61082	2.95688	3.43439	3.01479	3.43464	3.77963	1.69781	2.80066	3.333	3.52589	2.7827	2.25785	4.05831	3.70722	2.86017	3.14239	2.92108	2.95381	3.23185	4.27191	2.90787	2.31939	2.76834	3.62519	3.98836	3.60679	3.00381	2.75561	2.00957	2.47004	3.51126	4.02914	4.29431	3.24785	3.8328	3.28797
CEP170B	4.27722	4.49908	3.87024	3.55546	4.10689	3.64223	4.23209	3.94689	4.2869	3.69947	4.42447	3.51666	2.98678	4.69054	3.73869	3.13599	3.24041	3.50905	4.01083	5.27598	3.6259	4.03003	4.40409	4.38169	3.495	3.99572	3.6273	3.99944	4.09487	4.31149	3.39804	3.6311	4.65283	3.63724	3.99979	4.28648	3.95714	3.25942	3.50817	4.01714	4.68557	3.61661	3.60556	4.31996	4.00689	3.72784	4.23001	4.68826	4.25383
USP31	2.7089	2.77573	3.15647	3.5322	2.88021	3.26911	2.38075	3.26285	3.40404	2.64177	2.88369	3.21055	1.73268	2.79422	2.29332	2.90341	3.31054	2.60335	3.05859	3.86987	3.9395	3.0076	3.06004	3.18295	3.45284	3.10443	2.89332	2.8565	3.27775	3.39585	2.8642	3.35944	4.27279	3.02684	3.03059	3.28191	3.01359	3.37585	2.20476	3.15314	3.38289	2.84806	2.75678	3.41077	2.74025	3.08688	2.93222	3.21817	3.29383
HSPD1	3.00288	4.63586	3.99105	4.65201	3.93954	4.35965	4.06188	4.25948	4.28463	4.7485	4.87665	5.01738	5.60529	3.86769	3.7605	4.23257	4.65655	4.28369	4.8304	3.80563	4.55282	4.2963	3.77936	3.47356	4.12509	4.7686	4.68954	4.77949	4.23839	4.87034	4.6503	4.30612	3.78823	4.48661	4.55344	4.49702	5.15909	4.82833	4.62306	3.95643	3.95538	4.22299	3.88204	4.73884	3.77697	4.0709	3.99244	4.41735	3.74936
ADGRF1	4.3831	4.31459	3.16164	4.88775	4.10848	4.17671	3.17957	3.56463	4.09351	2.56114	4.0873	2.52445	0.978564	3.52605	3.26944	3.05226	2.9688	4.16237	2.98357	1.46126	4.01476	2.79063	4.01176	4.44035	3.63275	4.14017	4.44299	3.98059	4.1568	3.75352	3.4809	3.27206	4.33256	2.03737	3.28879	3.77036	3.43752	3.51542	4.54836	3.59614	4.26359	2.51399	3.10783	4.60082	3.24399	3.81966	4.96919	3.91082	4.36357
RPL35	4.53463	6.67626	6.70761	6.5653	3.9797	6.2845	5.5776	5.99992	5.23127	5.31778	5.56251	4.70871	4.67272	6.66473	5.53423	6.05415	6.28793	5.0782	6.39768	4.7182	6.3478	5.39854	6.02348	5.0975	4.85127	6.12534	5.66105	5.71437	6.46952	6.74571	6.27015	5.41977	6.88276	4.73691	4.86002	5.23673	7.18587	6.4149	5.24403	5.96748	6.5929	4.85341	5.62006	6.60414	4.47636	4.09512	5.44963	6.6011	5.84698
PRKAR1A	2.53395	3.4909	3.4704	3.41221	3.89864	3.78663	3.19354	2.93748	3.5317	3.46101	3.94856	3.57645	3.43734	3.06158	3.37406	3.37477	3.79533	3.44091	4.34779	2.38515	4.11503	3.80607	3.47885	3.23442	4.02032	3.54348	3.90083	3.72277	2.6207	4.16363	3.81923	3.54606	3.59156	3.30839	3.60454	4.179	3.73465	3.34504	4.19424	3.96592	3.66074	4.08617	3.699	3.77937	4.08077	3.61759	3.7503	3.8656	3.76743
GPATCH8	3.2636	3.38937	3.39628	2.95831	3.57015	3.15763	3.19294	3.29877	3.65357	3.0959	3.41312	3.26748	3.46333	2.93456	3.34773	3.06372	3.07212	3.14333	3.94856	3.3973	3.42944	3.43227	3.27726	3.4634	3.26023	3.13529	3.18382	3.19905	3.47274	4.32157	3.28641	3.09027	4.03405	3.37872	3.47773	3.89277	3.07638	3.19636	3.01467	3.73645	3.67702	3.62003	3.43415	3.76872	3.4116	3.5003	3.34886	3.65276	3.53873
LINC01873	5.9591	5.88969	5.86688	6.16062	5.63928	5.91251	5.94885	5.69442	6.06012	5.53906	5.90764	6.84851	7.11119	5.61063	6.1101	6.11103	6.28056	6.0796	5.04776	7.23726	4.6155	5.4252	6.33847	5.96987	5.79772	6.17546	6.13597	6.262	5.96223	5.82396	6.09344	6.02382	5.0616	5.41789	5.77898	5.99285	5.94444	5.84159	5.58282	5.14663	6.71155	6.0606	5.20496	5.22474	5.64241	6.32667	5.99546	6.15878	5.62493
MTMR3	3.89277	3.73586	3.2679	3.22978	3.01867	3.16	2.79949	3.25558	3.38296	2.90832	3.2582	2.92926	3.30267	3.66871	3.14835	2.87482	3.27406	3.4409	3.12416	3.04454	2.9398	3.19203	3.16699	3.36507	3.14257	2.95887	2.70911	3.22979	3.7411	3.8283	3.14819	3.54509	3.92063	2.88409	3.12672	3.18579	3.19965	3.39777	3.00132	3.1143	3.30209	3.67431	3.02451	3.28181	3.29371	3.26685	2.93164	3.63534	3.12531
POLR1A	3.1069	3.39714	3.28672	3.18711	3.25695	3.14449	3.03052	3.64469	3.33272	3.70469	3.03075	3.30768	3.43422	3.16765	3.69504	2.72328	3.32714	3.29425	3.74843	3.52279	3.08261	3.40528	3.29244	3.39772	2.75769	2.92321	3.11281	3.3023	3.53586	3.92427	3.60488	2.97991	3.06034	2.95976	2.81833	3.70042	3.45394	3.64207	2.96869	3.52483	3.42087	2.97333	3.02743	3.05592	3.64157	3.17536	3.49039	3.27476	3.37243
SETX	1.70458	2.9889	2.60573	3.21929	2.50019	3.064	2.06897	2.72782	2.53522	2.37265	2.56585	2.64687	2.32563	2.63279	2.1658	3.31229	3.29455	2.37308	2.13072	1.7105	3.21523	1.94396	2.91785	1.92758	2.74957	3.14456	3.38262	2.96643	2.80331	2.13584	2.10554	2.22685	2.10554	2.70158	2.58725	2.30801	2.87671	2.7532	2.66816	2.35782	2.62444	2.55166	2.71483	3.38917	2.34871	2.5708	3.20982	3.36015	2.26713
SUPT5H	3.98115	3.61134	3.57507	3.18727	3.48635	3.44692	3.57523	3.22769	3.8896	3.39829	3.60483	3.69931	4.13497	3.81312	3.64102	3.30497	3.29538	3.57342	3.62439	3.77176	3.09596	4.03088	3.70792	3.94523	3.13704	3.37321	3.27793	3.49476	3.88681	4.23808	3.21617	3.34268	3.76039	3.64685	3.35446	3.72369	3.76232	3.50756	3.70811	3.26142	3.93288	3.5487	3.70722	3.80481	3.75922	3.38582	3.61823	3.75106	3.72409
MAZ	4.74438	4.85196	4.65031	4.95825	4.73168	4.75328	6.07286	5.42517	4.72988	5.20243	4.86849	5.30848	5.56582	5.01744	5.10006	5.52397	4.32698	4.92412	5.44526	6.23829	4.61685	5.65849	4.8994	5.43838	4.26597	5.35016	4.63794	4.4968	5.12545	5.70184	4.84497	5.42969	5.42445	5.10296	4.54896	5.33325	5.42489	5.55742	5.98298	4.39949	5.03465	4.45678	4.33548	5.95807	5.67156	4.44298	4.78021	5.82346	5.18102
CSNK1A1	3.96878	4.06587	4.08956	3.62809	4.181	3.97522	3.61992	4.36948	4.17952	4.10077	4.40148	3.93783	3.70721	3.87124	3.57575	4.00921	4.28619	4.04952	4.15281	3.20257	4.40863	4.09089	4.1071	3.9614	4.27082	4.03686	4.18415	4.28503	4.18889	4.59233	3.84889	4.08914	4.0999	3.9599	4.19708	4.48524	4.16916	3.80131	3.65158	4.06274	4.24975	4.24774	4.01035	4.42425	3.47839	4.15101	4.40595	4.11516	3.82514
TTYH3	3.77425	2.97239	3.27683	3.01937	3.84029	2.88435	4.68826	3.1223	3.86666	3.59291	3.40649	3.58906	4.13011	4.01072	4.10648	3.41907	2.59837	3.70709	3.85129	3.84039	3.34072	4.01194	3.59224	4.25845	3.60738	3.50418	2.94166	3.36211	3.31645	4.42229	3.73418	3.97294	4.25221	3.34479	3.23525	4.59807	3.0214	3.57015	3.92623	3.65665	4.20998	3.103	3.34667	4.07321	3.80174	3.31096	4.0605	3.84082	4.46043
ARIH1	2.37785	2.60354	2.26849	2.6942	3.49885	2.37799	2.51407	2.81051	2.86957	3.00195	2.93469	2.73345	2.67568	2.57548	2.4663	2.30391	3.04676	3.00411	3.06356	2.13868	3.09305	2.30646	2.45437	2.82215	3.33854	2.80891	2.83087	2.95785	2.79948	2.95268	2.98103	2.65152	2.68996	2.98536	3.08897	3.37832	2.7791	2.62424	3.00279	3.12849	2.57117	3.11173	2.23422	2.65183	2.77677	2.94615	2.9269	2.55862	2.48562
FAM84A	4.1921	2.21948	2.73689	2.82002	3.6219	2.09073	2.9942	2.88607	3.11658	2.49191	4.34757	4.9016	4.69439	3.30979	2.96988	3.30563	2.89343	4.19615	2.47037	3.18085	3.01359	4.68359	5.16819	2.72909	3.05596	4.00697	3.35227	4.55379	2.15438	4.71913	3.10185	4.43532	5.8381	4.01263	3.04829	4.56381	4.5001	4.69545	4.3377	3.46291	3.92764	1.93606	3.0419	2.64116	2.93613	4.37841	3.59299	4.47042	2.67371
EGR1	3.5154	4.68212	7.42175	2.868	3.85281	5.5212	6.41204	4.68271	2.34682	2.36229	2.39927	4.59331	3.43037	3.74817	3.02424	1.97591	0.8438	1.86014	2.98198	2.07042	2.93081	3.21377	4.22349	4.40183	0.88565	2.32922	2.20948	4.81292	3.95469	2.70206	2.02708	1.12502	4.43902	2.55156	1.62519	4.61199	3.11543	4.02003	4.81678	5.48342	4.97962	3.07733	2.32738	5.29373	2.57295	3.69023	2.34538	4.7675	6.12138
CTBP1	4.01895	3.57186	3.77031	3.60715	3.70708	3.90115	3.89971	3.9574	3.84938	3.58371	3.68981	3.81209	3.81101	4.04372	4.15953	3.60758	3.54921	3.57453	3.40896	5.00999	3.51175	4.53497	4.36056	4.10155	3.43418	3.66993	3.54481	3.52353	4.50727	3.93371	3.7753	3.61297	4.34858	3.59371	3.65274	4.51122	3.52182	3.89062	5.23257	3.04583	4.13596	3.51274	3.7126	4.0775	3.54657	3.58767	3.64909	3.63645	3.61218
SYNCRIP	2.5149	3.18265	2.67751	3.36923	3.64049	3.14718	2.79478	3.67385	3.08336	3.75845	3.69456	4.0638	3.01607	3.43536	2.69267	2.92333	3.97334	3.23129	3.58881	2.60009	3.9087	2.71988	2.86098	2.682	3.87199	3.71726	3.67017	3.60871	2.98124	3.30141	2.73296	3.48982	3.54667	3.32297	3.77566	4.07906	3.70802	3.25284	3.1453	4.02006	3.08337	3.70012	2.83723	3.65543	3.67517	3.66535	3.66125	3.46286	2.78531
PBRM1	3.59554	4.10694	3.73077	4.44478	4.15585	3.94326	3.97496	3.45006	4.0249	4.15964	4.41034	3.19447	3.36193	3.76455	3.73367	4.23004	4.49551	4.2829	4.48803	3.41355	4.37438	4.20956	3.89359	3.80986	4.47606	4.30559	4.11355	4.1386	3.87609	4.83929	3.75303	4.38858	4.02472	3.98861	4.49184	4.09465	4.027	3.89916	4.00401	3.68076	4.02364	4.54369	3.48927	3.73895	3.46716	4.44022	4.14141	4.28427	3.61173
SETD1B	4.00208	3.55781	3.52094	3.18671	3.47914	3.40609	2.96067	4.11823	3.28629	3.67807	3.44309	4.55125	3.65128	3.44105	3.7747	3.13081	2.94173	3.66364	3.98949	3.83545	3.06251	4.00581	3.77504	3.9518	2.96553	3.07297	2.98181	3.29448	3.70562	4.19453	3.2135	3.2684	4.12516	3.33302	3.15784	3.9391	3.04342	3.43159	3.292	3.71111	3.70452	3.19972	3.35601	3.77174	3.97719	3.37358	3.26296	3.96678	3.91665
WAC	2.40094	3.04984	2.74058	3.71607	3.15542	3.07042	2.99719	3.55047	3.02149	3.10425	3.39203	3.57283	2.39084	3.6783	2.88711	3.44102	3.55266	2.96127	3.55219	2.93209	3.53117	3.12458	2.84691	2.74215	3.67499	3.68301	3.2311	2.99912	3.67193	3.76066	2.90645	3.26507	3.34455	3.29074	3.39075	3.56467	3.43731	3.14879	3.26557	2.53777	3.20811	3.4539	3.02437	3.45859	3.06747	3.36613	3.21533	3.58339	2.98485
BHLHE40	4.65658	2.75118	4.59428	3.56789	4.18633	4.18816	2.58383	3.70101	4.77536	3.98725	6.25584	4.40697	4.63337	5.42051	4.09927	2.5507	4.1818	4.3459	4.3813	4.2185	4.62903	4.97922	4.51124	4.42176	4.96488	3.47979	3.55914	4.88725	3.0042	5.90476	4.75139	4.84584	4.48822	3.57238	4.70576	4.98378	4.64513	4.48758	4.38259	5.45983	4.98031	4.11635	3.73332	4.86626	3.35546	3.45562	4.4315	3.27626	4.1567
TRIM25	3.4392	3.52667	3.65299	3.83763	3.41625	3.54779	3.62933	3.82072	3.82509	3.2799	2.9398	3.8285	3.90012	3.88924	3.58311	3.5958	3.86312	4.03891	3.62411	3.52014	4.05763	3.88017	3.4986	3.76099	3.41372	4.09171	3.66715	3.23901	4.06868	4.84889	3.64558	3.65418	4.33988	3.9096	3.50626	3.5792	3.7988	3.51388	3.81077	3.79956	3.67139	3.37255	3.37064	4.23618	3.49716	3.83511	3.35926	3.88275	3.53747
DNAJA4	4.33816	4.5221	4.48822	4.59175	5.0056	4.4701	4.23788	3.80938	4.64798	3.75121	4.714	3.50443	3.85692	3.93806	3.57877	4.59609	4.29468	4.33778	3.86478	4.0785	4.6863	3.87653	3.79209	4.47829	4.65736	5.09289	4.65501	4.56817	4.33759	4.83877	3.98903	4.21495	4.27388	4.49606	4.65981	3.96401	4.61068	4.11957	4.36424	4.07114	4.26872	4.29453	3.62457	4.51899	4.64278	4.50939	3.98686	4.30838	3.62266
RAD21	1.56407	3.05813	2.53683	3.55694	3.32607	3.11719	3.26221	2.73553	2.97649	3.13231	3.62472	3.60739	3.35539	3.27552	2.60253	3.30377	3.12602	3.01153	3.85591	2.42089	3.86677	3.63592	2.82509	2.52117	3.36302	3.42508	3.1186	3.28004	3.18378	3.8146	2.72754	3.25739	3.85899	3.13685	3.3264	3.14385	4.1603	3.11802	3.69807	3.28327	2.8063	3.52254	2.42862	2.58584	2.9174	3.33805	3.07176	3.59989	2.6857
DHX15	2.61103	3.95696	3.0556	3.49146	3.77671	3.39194	3.64483	3.78017	3.70554	4.42169	3.99636	3.76211	3.7038	3.77213	3.4511	3.66703	4.04768	3.54893	4.25459	3.56492	3.94809	3.66163	3.30005	3.27215	4.20206	3.82742	3.69526	3.65634	3.80048	3.35656	2.83308	3.80532	3.87253	3.75252	3.93293	3.69045	3.87771	3.67031	3.8781	3.66857	3.31049	3.97972	3.16712	4.05017	3.29379	3.94431	3.62122	4.19181	3.30068
SRSF3	2.90804	3.30864	2.93105	3.36461	3.44944	3.20101	2.94742	3.5093	3.59911	3.71871	4.04012	3.93602	3.68879	3.55326	2.71485	3.38348	4.07216	3.29967	3.29975	2.92377	3.86355	2.89446	3.09733	2.75529	4.26448	3.64553	3.79471	3.94345	3.52567	2.90095	3.01649	3.70907	4.21326	2.86061	4.11677	3.67756	3.62497	3.07208	3.31584	2.89149	3.23003	3.86315	3.14981	3.31846	2.88795	3.72928	3.53185	4.36209	2.7667
AP1G1	2.85301	3.31363	2.9181	3.79513	3.49684	3.22535	3.16734	3.68644	3.32218	3.36082	3.52592	3.69528	3.73137	3.22377	2.94739	3.02472	3.59182	3.48619	3.31804	2.18262	3.64674	3.16348	3.11237	3.03747	3.55011	3.51985	3.67698	3.51554	3.34429	3.51787	3.3262	3.25825	2.63942	3.39943	3.41214	3.26374	3.39869	3.14861	3.41524	3.13747	3.2007	3.50629	2.89887	3.39794	3.4214	3.50526	3.42092	3.32368	2.88835
ERGIC1	3.52688	3.70647	3.68925	3.62283	3.33742	3.54397	3.22267	3.07458	3.73264	3.18599	3.21115	2.55775	3.00397	3.30074	3.19553	3.28865	2.98219	3.57303	3.77963	2.55107	3.34856	3.28456	3.24497	3.51812	2.97652	3.20476	3.10214	2.93749	3.39965	3.77566	3.22968	3.27558	3.93668	3.45313	3.44307	3.90342	2.3864	3.43497	2.98705	3.38271	3.607	3.41246	3.38862	3.54569	2.92793	3.56312	3.24452	3.56824	3.5511
SVIL	4.00322	4.56083	4.27588	4.95429	3.39654	4.02287	4.20802	3.42776	3.12604	3.74864	2.89746	3.93647	3.41477	4.12706	4.14687	4.97723	3.47507	2.96392	4.20669	4.27314	3.7702	4.14257	3.95569	3.98229	3.42203	4.84591	4.08321	2.74508	3.85462	3.93907	3.99341	3.8259	4.03603	3.70989	3.82545	3.97606	3.01782	4.87522	3.70743	3.68069	3.28558	3.66726	4.08065	4.14951	4.01981	4.01223	3.04978	2.95282	3.40119
SERPINH1	4.16092	3.892	4.25203	3.70513	4.0207	4.35861	3.81152	4.67774	3.90151	3.92361	4.16805	2.79286	4.0271	4.0918	4.09813	4.21761	3.90583	4.34229	4.04033	4.48106	3.16182	4.77969	3.81757	5.02939	3.63713	4.02782	3.80924	4.31525	3.93201	4.5655	3.94782	4.27305	3.88731	3.57873	3.7328	4.35737	4.97846	4.15738	4.38792	4.64596	4.26693	3.53641	3.97006	4.55234	3.58794	3.60988	4.08429	3.39355	4.11599
ITSN2	2.2419	3.15923	2.53812	3.65652	2.76759	2.52669	2.47716	2.47053	2.93091	3.49978	3.19016	3.26161	3.81763	3.37568	2.99044	3.64581	3.08062	2.53266	3.66063	3.12563	3.36812	3.34552	2.54962	2.83711	3.3294	3.86638	2.71378	3.11448	3.67057	3.55527	2.72915	3.00615	3.46652	3.95655	3.49535	2.79757	2.9047	3.11871	3.08325	3.33738	2.75464	3.6977	2.54657	2.49809	2.87448	3.23858	2.88109	3.75833	2.66781
RC3H1	2.4638	2.74296	2.51065	3.1916	2.80633	2.57209	2.6168	2.68875	2.5759	3.06987	2.90623	2.27896	2.75683	2.93188	2.88306	2.9297	3.03423	2.86696	3.54017	2.50022	3.15874	2.48243	2.63423	2.6536	3.34275	3.0876	3.03367	2.97285	2.8272	2.982	2.27386	2.65931	3.07074	2.87833	3.17399	3.3862	2.77142	2.95343	2.6164	2.75762	2.83662	3.02698	2.45272	3.13691	2.95226	2.76103	3.03415	3.24765	2.71088
KDM6B	4.27873	3.42546	4.02436	3.52208	3.61537	3.59875	3.48919	4.05557	3.61633	3.69815	4.09846	3.23475	3.94087	3.76556	4.10543	3.631	3.48572	3.52396	4.43543	3.79125	3.95251	4.41505	4.35729	3.81695	4.12893	4.2042	3.55277	3.79885	3.81669	4.98264	3.7572	3.83333	4.57503	3.77185	3.51233	4.02402	3.67529	3.92711	3.6138	4.54882	4.73018	3.47999	3.73624	4.56728	3.35036	3.18941	4.29983	4.09354	4.4279
FAM208B	2.76097	3.7721	3.28958	3.75103	3.78724	3.51189	3.25287	2.94574	3.76176	4.08611	3.83439	4.66965	3.3103	3.21404	3.20413	3.61295	4.03851	3.38768	3.71516	2.7882	3.65538	3.28049	3.55299	2.99678	3.74748	3.80037	3.91853	3.54817	3.67584	3.51372	3.68343	3.30405	3.40164	3.73925	3.87864	3.18751	3.4057	3.79906	3.7129	2.689	3.5086	3.70422	2.99286	3.35212	3.73047	3.89054	3.90922	3.36597	3.29532
CLU	3.04387	1.80647	4.37964	4.07476	2.62235	4.32223	2.21888	3.23696	3.74057	4.75549	6.91261	2.66098	1.36895	3.96643	3.80104	3.65296	1.7699	3.51275	5.79258	4.06919	3.72055	6.00829	4.42554	1.33419	3.45565	2.9341	3.20554	3.78546	3.77428	4.42953	2.8767	2.96846	7.41011	3.07758	2.94704	5.46321	4.06475	6.11402	2.34365	4.48616	0.913249	4.69028	3.5194	3.44874	2.7854	4.9134	1.13858	3.33296	2.81191
RPS15	4.92739	5.78908	5.73049	5.89508	4.13503	5.66062	5.26726	5.69202	5.15255	5.72745	5.71642	4.7947	4.81377	6.09213	5.47076	5.04702	5.31429	5.13091	6.75136	4.84808	5.50699	5.54136	5.27551	5.02361	4.78566	5.41199	4.88293	5.57805	6.02052	7.43493	5.52678	5.22809	6.18576	4.65719	5.17133	6.43649	6.29578	6.12276	5.25694	4.7411	5.8857	4.806	4.55876	5.67778	5.28044	3.95612	4.42859	6.38313	5.45151
PEX26	4.06768	3.40727	3.34927	3.47121	3.47512	3.26936	3.28085	3.6469	3.70531	3.5401	3.23354	3.25917	3.61875	3.57646	3.50925	3.20131	3.38218	3.65157	3.5852	3.57986	3.57791	3.23591	3.2594	3.73234	3.63674	3.4579	3.33334	3.29105	3.79044	3.68624	3.42314	3.48648	3.42056	3.51984	3.52992	3.92543	3.30373	3.57505	3.19467	3.2394	3.46512	3.52665	3.2732	3.28797	3.6867	3.73402	3.57646	3.55941	3.53382
ZDHHC5	4.12054	4.59543	4.36148	4.48959	4.45614	4.23236	3.60177	4.44751	4.42881	4.48578	4.27271	3.87511	3.80422	4.19436	3.99895	4.32366	4.46449	4.4186	5.10137	4.81779	4.67259	4.84172	4.15673	4.27221	4.27035	4.35857	3.84121	4.35522	3.98619	4.83261	4.74256	4.35232	4.27843	4.29752	4.06217	4.36994	4.11374	4.47409	4.3928	4.68996	4.67867	4.55296	3.54074	4.80317	4.2332	4.32538	4.29644	4.91011	3.9541
GRHL2	3.85536	4.15789	4.01743	4.55075	3.57973	4.04808	3.52787	5.1937	3.86692	4.11623	4.0072	4.19997	3.55938	4.31955	3.80304	3.31946	4.14392	4.08175	4.15268	5.87057	4.4507	4.09298	4.25317	4.11368	3.76364	4.24054	4.17625	4.04573	4.14883	4.797	4.16623	3.94997	3.33694	3.22257	3.76791	3.52878	4.67559	3.80371	4.04715	2.96011	4.15148	3.70496	3.40346	3.92399	3.94963	4.17017	3.72157	4.12981	3.90116
PTTG1IP	3.76566	4.78237	4.12212	4.62277	4.23748	4.41799	4.80074	4.62543	4.81084	4.01959	5.04679	3.56753	4.45035	4.74745	3.99718	4.37869	4.48164	4.54827	5.12327	4.15472	5.04488	4.82021	4.73791	3.5786	4.68972	4.24282	4.51908	4.67438	3.98769	5.25554	4.17955	5.46072	4.66656	4.06402	4.48487	5.0593	4.5181	4.13566	3.37137	4.46289	4.56196	5.05503	3.77374	4.4729	4.86285	4.38876	4.76376	5.08318	4.39398
EPN1	4.1153	3.40779	3.59417	3.61774	3.25023	3.49895	3.67008	3.75631	3.54887	3.45338	2.7979	3.12959	3.24864	3.62723	3.76478	3.18095	3.0989	3.39617	3.55399	3.62803	3.24826	3.2572	3.40204	3.65781	3.01668	3.26315	3.13321	3.07949	3.2318	3.74674	3.40775	3.24224	3.93802	3.20372	3.14594	3.71057	3.13504	3.35237	3.04813	3.58741	3.43973	3.11673	3.15711	3.53328	3.54725	3.12679	3.3173	3.69807	3.47878
RBMX	3.35344	4.04653	3.76925	3.97721	4.23994	4.04437	3.7017	3.4465	4.37504	3.7449	3.84298	3.94036	4.13923	4.25711	3.32178	4.0274	4.62684	4.1105	3.96067	3.10416	4.47685	3.44578	3.95931	3.75848	4.84751	4.02747	4.29076	4.17496	4.48482	4.00099	3.81906	3.97366	4.44172	3.98592	4.68161	4.81535	4.08733	4.01383	3.64574	4.07072	4.05611	4.40643	3.88062	4.05426	4.29594	4.56894	4.21441	3.99383	3.67324
CABIN1	3.54531	3.4589	3.56347	3.02337	3.24063	3.57336	3.8994	3.26522	3.91978	3.19955	3.13451	3.19191	3.02772	3.68394	3.34653	3.3562	3.11379	3.26799	3.1711	3.30572	2.76513	4.0246	3.69945	3.74514	2.43743	3.24515	3.29815	3.1396	3.91687	3.80566	3.32266	3.26661	4.02186	3.31277	2.67657	4.3154	3.70045	4.05562	2.94984	3.21161	3.88335	3.15675	3.49903	3.6623	2.62397	3.07446	3.60401	3.93997	3.35372
ALMS1	2.52341	2.34124	2.44353	2.74617	3.14253	2.62122	3.08813	2.04545	2.69221	2.9838	1.97307	2.94896	2.67573	3.02983	2.54053	2.46347	2.40955	2.94906	3.22544	1.80871	2.75313	2.21002	2.6815	2.72581	2.83478	2.98032	2.56783	2.66979	2.5417	2.22917	2.9457	2.56701	2.7831	2.77452	2.73313	2.65583	2.9299	3.08624	2.62242	2.23116	2.75142	2.73451	2.42568	2.77315	2.52864	2.95292	2.70837	3.25881	2.53476
ZNF562	4.53985	4.35247	4.03755	4.80518	4.28432	4.38253	4.43374	3.83279	4.39025	4.76262	3.77772	4.51047	5.0513	4.2289	4.07776	3.87186	5.15543	4.25286	4.61025	3.32462	4.98428	4.18242	3.92296	4.17232	4.91879	5.0157	4.47109	4.13897	3.97823	4.35201	4.84498	4.47119	4.02556	4.64741	4.66081	4.70546	3.72067	4.74863	3.88095	4.25822	4.38318	4.24825	3.98719	4.5258	3.99611	4.72919	4.50729	4.27925	3.94792
FSTL1	1.68796	2.50108	2.59177	2.03934	2.98684	3.06657	1.9195	2.68653	2.22645	2.97171	2.54851	2.61795	2.4504	2.42794	3.21875	3.47649	2.10089	2.40205	2.82177	1.5306	2.0478	2.42133	2.73047	3.44064	2.15379	3.39488	3.07732	2.86115	3.40964	2.65639	2.67569	3.22362	2.85021	3.27855	2.80182	2.45711	2.62236	1.65971	3.03747	2.68735	2.03106	2.24683	3.51442	2.71564	2.14284	2.43177	2.59207	2.57006	2.8667
YWHAG	2.7841	4.09048	3.67851	3.76884	4.10479	3.84146	4.40997	3.81703	3.90544	4.38052	4.62296	4.56901	4.1534	3.96893	4.02541	4.09847	4.37953	3.98436	4.3916	3.21446	4.55329	4.39273	3.86709	3.78631	4.15458	4.9526	4.13375	4.32757	3.68989	4.24582	3.9614	4.40525	4.30675	4.22925	4.09044	4.58799	4.42025	3.76738	4.5391	3.76995	3.9753	4.0702	3.48286	4.48588	4.16361	4.14822	4.41386	4.43806	3.48879
EIF4H	3.95781	4.89418	4.35798	4.60848	4.72936	4.70688	5.03186	4.42795	4.69557	4.87949	5.4737	5.46463	4.59289	4.52338	5.027	4.98113	4.98382	4.8283	5.78557	3.66298	5.86962	5.67754	4.82538	4.60476	4.432	5.33259	4.69385	5.01953	4.54107	6.34696	4.66227	5.56558	5.20643	4.6962	4.77031	4.85022	5.36701	5.27804	5.25989	4.24035	5.10179	5.00449	4.90493	5.21399	6.47023	4.56973	4.53929	6.08677	4.81595
ARHGEF11	3.32889	2.95617	3.15167	3.85964	3.12749	3.20713	3.27047	3.01607	3.19973	3.70097	3.17571	3.31664	3.22413	3.42806	3.86763	2.76178	2.77574	3.33508	4.11901	4.40839	2.67411	3.29954	3.25093	3.28886	2.91954	3.08086	2.80212	3.05161	3.37074	3.93115	2.77535	2.99545	4.0635	2.74379	3.17269	3.76701	2.98495	3.20125	2.84033	3.71365	3.35838	3.12971	3.03151	3.4046	3.24662	2.86303	3.02835	3.6568	3.39867
ESRP2	4.83542	5.48488	4.87265	5.4768	4.71453	4.85334	4.9719	5.3099	4.94516	4.90478	4.94812	4.90832	5.88907	5.0889	4.80009	5.20524	4.55205	4.62355	5.14634	4.86373	4.92805	4.79344	4.5291	4.86937	4.50904	5.1948	4.67165	4.40293	5.45198	5.90161	4.71666	4.49575	4.99013	4.70884	5.00046	4.65672	4.46872	4.81358	4.60893	5.00061	5.20138	5.30063	4.54155	5.24431	5.08339	4.95988	4.68136	5.03467	4.59402
ATXN2	3.7537	3.7768	3.44661	3.2876	3.42796	3.25749	2.93011	3.47963	3.71797	3.41254	3.616	3.43849	3.45955	3.06741	3.32997	3.08917	3.33698	3.37924	3.22924	3.11142	3.31895	3.68666	3.38612	3.63165	3.56608	3.26073	3.16295	3.20513	3.49626	3.23138	3.48291	3.33054	3.76453	3.21134	3.52075	3.67125	3.52786	3.1811	2.99513	3.60977	3.45452	3.55483	3.39156	3.32217	3.58577	3.39752	3.23471	3.31931	3.48503
LTBR	5.33356	4.85262	4.79478	5.24116	5.01103	4.38144	4.81797	5.62979	4.65279	5.00049	5.33194	5.63537	3.8819	4.48122	4.769	4.329	4.36845	4.82375	4.83321	5.72145	4.39873	6.41703	4.50207	4.96784	4.70994	4.94017	4.36572	4.81588	5.44642	5.8228	3.899	5.32543	6.38451	5.17085	4.53563	5.72934	4.84217	3.94292	4.45518	5.909	4.66051	4.95954	4.50499	5.02856	5.6456	4.87507	4.49485	4.86248	5.2461
[truncated: 22,819 more rows]
[truncated: 32 more columns]
