# Supplementary material for: A transcriptional network of cell cycle dysregulation in noninvasive papillary urothelial carcinoma
Source: Sci Rep. 2022 Oct 3;12:16538. doi: 10.1038/s41598-022-20927-9 (PMC9529892; doi:10.1038/s41598-022-20927-9)
Supplement: Supplementary file 17 — Supplementary Table S9. [file 41598_2022_20927_MOESM17_ESM.xlsx]

## Sheet: TCGA.lumpap.annot
Table S9: Tumors in the TCGA data set in which only noninvasive papillary carcinoma was sampled, with no clear invasive carcinoma
Tumor_barcode
TCGA-2F-A9KP
TCGA-2F-A9KQ
TCGA-4Z-AA7O
TCGA-4Z-AA7S
TCGA-4Z-AA7Y
TCGA-4Z-AA83
TCGA-BT-A20N
TCGA-CF-A27C
TCGA-CF-A3MF
TCGA-CF-A3MG
TCGA-CF-A3MH
TCGA-CF-A3MI
TCGA-CF-A47S
TCGA-CF-A47T
TCGA-CF-A47V
TCGA-CF-A47W
TCGA-CF-A47X
TCGA-CF-A47Y
TCGA-CF-A5U8
TCGA-CF-A5UA
TCGA-CF-A7I0
TCGA-CF-A8HX
TCGA-CF-A8HY
TCGA-CF-A9FF
TCGA-CF-A9FM
TCGA-CU-A3QU
TCGA-CU-A3YL
TCGA-DK-A1AA
TCGA-DK-A3IS
TCGA-DK-A6B0
TCGA-E7-A3Y1
TCGA-E7-A4XJ
TCGA-E7-A519
TCGA-E7-A541
TCGA-E7-A5KE
TCGA-E7-A5KF
TCGA-E7-A677
TCGA-E7-A678
TCGA-E7-A6MF
TCGA-E7-A7DU
TCGA-E7-A7PW
TCGA-E7-A8O7
TCGA-E7-A8O8
TCGA-FD-A43X
TCGA-FJ-A3Z9
TCGA-GC-A3BM
TCGA-GU-A763
TCGA-LT-A8JT
TCGA-MV-A51V
TCGA-XF-A8HB
TCGA-XF-A8HC
TCGA-XF-AAN1
TCGA-ZF-AA4U
